# Supplementary material for: Ciclopirox Inhibition of eIF5A Hypusination Attenuates Fibroblast Activation and Cardiac Fibrosis
Source: J Cardiovasc Dev Dis. 2023 Jan 29;10(2):52. doi: 10.3390/jcdd10020052 (PMC9963048; doi:10.3390/jcdd10020052)
Supplement: Supplementary file 1 [file jcdd-10-00052-s001.zip]

Archive with 3 entries (2 files):
- CPX MS_Supplemental Table S1_12302022.xlsx
- __MACOSX/
- __MACOSX/._CPX MS_Supplemental Table S1_12302022.xlsx
