# Supplementary material for: Ciclopirox Inhibition of eIF5A Hypusination Attenuates Fibroblast Activation and Cardiac Fibrosis
Source: J Cardiovasc Dev Dis. 2023 Jan 29;10(2):52. doi: 10.3390/jcdd10020052 (PMC9963048; doi:10.3390/jcdd10020052)
Supplement: Supplementary file 1 [file jcdd-10-00052-s001.zip › CPX MS_Supplemental Table S1_12302022.xlsx]

## Sheet: Figure S6A_processed data
Accession	Description	Average of Summed Abundance Ratios by BioRep (log2)	Abundance Ratio P-Value
P11087	Collagen alpha-1(I) chain OS=Mus musculus OX=10090 GN=Col1a1 PE=1 SV=4	-1.87	0.00257449
Q9ERD7	Tubulin beta-3 chain OS=Mus musculus OX=10090 GN=Tubb3 PE=1 SV=1	-2.08333	9.31495e-05
P17879	Heat shock 70 kDa protein 1B OS=Mus musculus OX=10090 GN=Hspa1b PE=1 SV=3	5.18	1e-17
Q01149	Collagen alpha-2(I) chain OS=Mus musculus OX=10090 GN=Col1a2 PE=1 SV=2	-1.84333	0.0037141
P58774	Tropomyosin beta chain OS=Mus musculus OX=10090 GN=Tpm2 PE=1 SV=1	-1.93	2.99376e-05
Q61699	Heat shock protein 105 kDa OS=Mus musculus OX=10090 GN=Hsph1 PE=1 SV=2	1.90667	5.19461e-06
P37804	Transgelin OS=Mus musculus OX=10090 GN=Tagln PE=1 SV=3	-1.42	0.00355744
Q60847	Collagen alpha-1(XII) chain OS=Mus musculus OX=10090 GN=Col12a1 PE=2 SV=3	-2.98667	2.33591e-06
P17710	Hexokinase-1 OS=Mus musculus OX=10090 GN=Hk1 PE=1 SV=3	1.16667	0.00687167
Q61554	Fibrillin-1 OS=Mus musculus OX=10090 GN=Fbn1 PE=1 SV=2	-1.73333	0.000719619
P31001	Desmin OS=Mus musculus OX=10090 GN=Des PE=1 SV=3	2.51667	6.20276e-05
P14602	Heat shock protein beta-1 OS=Mus musculus OX=10090 GN=Hspb1 PE=1 SV=3	1.82333	0.000236699
Q6GSS7	Histone H2A type 2-A OS=Mus musculus OX=10090 GN=Hist2h2aa1 PE=1 SV=3	1.30667	0.00184901
O88207	Collagen alpha-1(V) chain OS=Mus musculus OX=10090 GN=Col5a1 PE=1 SV=2	-1.34333	0.00454682
P08121	Collagen alpha-1(III) chain OS=Mus musculus OX=10090 GN=Col3a1 PE=1 SV=4	-1.77333	0.00628503
Q64449	C-type mannose receptor 2 OS=Mus musculus OX=10090 GN=Mrc2 PE=1 SV=3	-1.66333	0.00113952
Q64337	Sequestosome-1 OS=Mus musculus OX=10090 GN=Sqstm1 PE=1 SV=1	1.60667	0.000152674
P19221	Prothrombin OS=Mus musculus OX=10090 GN=F2 PE=1 SV=1	2.40667	6.27803e-08
Q8R1A4	Dedicator of cytokinesis protein 7 OS=Mus musculus OX=10090 GN=Dock7 PE=1 SV=3	1.3	0.0004245
Q8K298	Anillin OS=Mus musculus OX=10090 GN=Anln PE=1 SV=2	-1.22	0.00424921
Q9Z1F9	SUMO-activating enzyme subunit 2 OS=Mus musculus OX=10090 GN=Uba2 PE=1 SV=1	-0.563333	0.0033754
Q61584	Fragile X mental retardation syndrome-related protein 1 OS=Mus musculus OX=10090 GN=Fxr1 PE=1 SV=2	2.81333	1e-17
P13597	Intercellular adhesion molecule 1 OS=Mus musculus OX=10090 GN=Icam1 PE=1 SV=1	1.49667	0.00108188
Q61233	Plastin-2 OS=Mus musculus OX=10090 GN=Lcp1 PE=1 SV=4	2.10333	1.46791e-05
P51655	Glypican-4 OS=Mus musculus OX=10090 GN=Gpc4 PE=1 SV=2	-2.32333	8.63723e-05
Q91VC4	Plasmalemma vesicle-associated protein OS=Mus musculus OX=10090 GN=Plvap PE=1 SV=1	2.11	0.000132109
Q07797	Galectin-3-binding protein OS=Mus musculus OX=10090 GN=Lgals3bp PE=1 SV=1	1.57333	0.000812993
O88783	Coagulation factor V OS=Mus musculus OX=10090 GN=F5 PE=1 SV=1	1.89667	1.2436e-05
Q62356	Follistatin-related protein 1 OS=Mus musculus OX=10090 GN=Fstl1 PE=1 SV=2	-1.37333	0.000310032
P13864	DNA (cytosine-5)-methyltransferase 1 OS=Mus musculus OX=10090 GN=Dnmt1 PE=1 SV=5	-0.626667	0.00812733
P04117	Fatty acid-binding protein, adipocyte OS=Mus musculus OX=10090 GN=Fabp4 PE=1 SV=3	1.54333	0.00729106
P47740	Fatty aldehyde dehydrogenase OS=Mus musculus OX=10090 GN=Aldh3a2 PE=1 SV=2	3.27333	4.88498e-15
P29391	Ferritin light chain 1 OS=Mus musculus OX=10090 GN=Ftl1 PE=1 SV=2	1.36667	0.00603387
Q05769	Prostaglandin G/H synthase 2 OS=Mus musculus OX=10090 GN=Ptgs2 PE=1 SV=1	4.54	1e-17
Q8R5C5	Beta-centractin OS=Mus musculus OX=10090 GN=Actr1b PE=1 SV=1	-0.99	0.00626702
Q61398	Procollagen C-endopeptidase enhancer 1 OS=Mus musculus OX=10090 GN=Pcolce PE=1 SV=2	-2.73	4.52147e-07
Q99104	Unconventional myosin-Va OS=Mus musculus OX=10090 GN=Myo5a PE=1 SV=2	1.98	0.000475065
P07742	Ribonucleoside-diphosphate reductase large subunit OS=Mus musculus OX=10090 GN=Rrm1 PE=1 SV=2	-1.14667	0.00173517
P14901	Heme oxygenase 1 OS=Mus musculus OX=10090 GN=Hmox1 PE=1 SV=1	3.05333	4.89531e-11
Q8C3W1	Uncharacterized protein C1orf198 homolog OS=Mus musculus OX=10090 PE=1 SV=1	-2.43	1.94573e-05
P01942	Hemoglobin subunit alpha OS=Mus musculus OX=10090 GN=Hba PE=1 SV=2	1.61333	0.000294187
P08032	Spectrin alpha chain, erythrocytic 1 OS=Mus musculus OX=10090 GN=Spta1 PE=1 SV=3	-3.42333	7.44982e-12
P70303	CTP synthase 2 OS=Mus musculus OX=10090 GN=Ctps2 PE=1 SV=1	0.773333	0.000342494
Q924C1	Exportin-5 OS=Mus musculus OX=10090 GN=Xpo5 PE=1 SV=1	-1.66333	0.000196377
P09671	Superoxide dismutase [Mn], mitochondrial OS=Mus musculus OX=10090 GN=Sod2 PE=1 SV=3	1.5	0.000961572
P05622	Platelet-derived growth factor receptor beta OS=Mus musculus OX=10090 GN=Pdgfrb PE=1 SV=1	-2.17667	2.93541e-05
Q9QYJ3	DnaJ homolog subfamily B member 1 OS=Mus musculus OX=10090 GN=Dnajb1 PE=1 SV=3	1.89333	0.000814472
O08663	Methionine aminopeptidase 2 OS=Mus musculus OX=10090 GN=Metap2 PE=1 SV=1	-0.873333	0.00403347
P16110	Galectin-3 OS=Mus musculus OX=10090 GN=Lgals3 PE=1 SV=3	2.12	0.00257752
G3XA59	Transforming growth factor beta activator LRRC32 OS=Mus musculus OX=10090 GN=Lrrc32 PE=1 SV=1	-0.89	0.00311867
Q9CZU3	Exosome RNA helicase MTR4 OS=Mus musculus OX=10090 GN=Mtrex PE=1 SV=1	1.77	0.000845207
Q9ES00	Ubiquitin conjugation factor E4 B OS=Mus musculus OX=10090 GN=Ube4b PE=1 SV=3	-1.48	0.00758651
Q9Z0U1	Tight junction protein ZO-2 OS=Mus musculus OX=10090 GN=Tjp2 PE=1 SV=2	2.57	0.00199238
P29416	Beta-hexosaminidase subunit alpha OS=Mus musculus OX=10090 GN=Hexa PE=1 SV=2	1.71	3.60017e-07
P32261	Antithrombin-III OS=Mus musculus OX=10090 GN=Serpinc1 PE=1 SV=1	1.33333	0.00525523
Q8VC70	RNA-binding motif, single-stranded-interacting protein 2 OS=Mus musculus OX=10090 GN=Rbms2 PE=1 SV=1	-1.51	0.00215633
Q9WUR2	Enoyl-CoA delta isomerase 2, mitochondrial OS=Mus musculus OX=10090 GN=Eci2 PE=1 SV=2	1.17333	0.0044366
P00405	Cytochrome c oxidase subunit 2 OS=Mus musculus OX=10090 GN=Mtco2 PE=1 SV=1	1.22333	0.00836054
Q61739	Integrin alpha-6 OS=Mus musculus OX=10090 GN=Itga6 PE=1 SV=3	1.62667	0.00818003
Q9EQG3	Sciellin OS=Mus musculus OX=10090 GN=Scel PE=1 SV=2	-3.51333	5.90498e-05
Q61245	Collagen alpha-1(XI) chain OS=Mus musculus OX=10090 GN=Col11a1 PE=1 SV=2	-4.03333	6.4765e-07
P12388	Plasminogen activator inhibitor 2, macrophage OS=Mus musculus OX=10090 GN=Serpinb2 PE=1 SV=1	3.04333	6.84116e-06
Q99JR5	Tubulointerstitial nephritis antigen-like OS=Mus musculus OX=10090 GN=Tinagl1 PE=1 SV=1	1.96667	0.000347118
P07091	Protein S100-A4 OS=Mus musculus OX=10090 GN=S100a4 PE=1 SV=1	-1.11	0.00485425
O08759	Ubiquitin-protein ligase E3A OS=Mus musculus OX=10090 GN=Ube3a PE=1 SV=2	-2.53	1.87119e-06
Q6P2B1	Transportin-3 OS=Mus musculus OX=10090 GN=Tnpo3 PE=1 SV=1	-1.61667	0.00750928
P02798	Metallothionein-2 OS=Mus musculus OX=10090 GN=Mt2 PE=1 SV=2	3.22667	0.00221721
Q99JH8	ER lumen protein-retaining receptor 1 OS=Mus musculus OX=10090 GN=Kdelr1 PE=1 SV=1	-4.35	2.77178e-08
O54833	Casein kinase II subunit alpha' OS=Mus musculus OX=10090 GN=Csnk2a2 PE=1 SV=1	0.94	0.00535644
Q60967	Bifunctional 3'-phosphoadenosine 5'-phosphosulfate synthase 1 OS=Mus musculus OX=10090 GN=Papss1 PE=1 SV=1	-1.90667	0.00628267
Q80X19	Collagen alpha-1(XIV) chain OS=Mus musculus OX=10090 GN=Col14a1 PE=1 SV=2	-3.41667	3.57513e-07
Q8BUR4	Dedicator of cytokinesis protein 1 OS=Mus musculus OX=10090 GN=Dock1 PE=1 SV=3	-3.71	0.00175945
Q99LC3	NADH dehydrogenase [ubiquinone] 1 alpha subcomplex subunit 10, mitochondrial OS=Mus musculus OX=10090 GN=Ndufa10 PE=1 SV=1	-2.6	0.000207214
Q9ERF3	WD repeat-containing protein 61 OS=Mus musculus OX=10090 GN=Wdr61 PE=1 SV=1	-2.46333	1.13339e-10
Q9CS42	Ribose-phosphate pyrophosphokinase 2 OS=Mus musculus OX=10090 GN=Prps2 PE=1 SV=4	-1.63333	0.000981036
P11835	Integrin beta-2 OS=Mus musculus OX=10090 GN=Itgb2 PE=1 SV=2	4.94	1e-17
A6H6E2	Multimerin-2 OS=Mus musculus OX=10090 GN=Mmrn2 PE=1 SV=1	2.63333	2.47174e-06
Q61102	ATP-binding cassette sub-family B member 7, mitochondrial OS=Mus musculus OX=10090 GN=Abcb7 PE=1 SV=3	3.10333	2.548e-05
O89053	Coronin-1A OS=Mus musculus OX=10090 GN=Coro1a PE=1 SV=5	2.12667	0.000441249
Q3UDW8	Heparan-alpha-glucosaminide N-acetyltransferase OS=Mus musculus OX=10090 GN=Hgsnat PE=1 SV=2	1.95667	0.000280167
Q9ES46	Beta-parvin OS=Mus musculus OX=10090 GN=Parvb PE=1 SV=1	1.76	0.00793452
Q9JIG7	Coiled-coil domain-containing protein 22 OS=Mus musculus OX=10090 GN=Ccdc22 PE=1 SV=1	-1.82667	0.00924947
Q9ERR7	Selenoprotein F OS=Mus musculus OX=10090 GN=Selenof PE=1 SV=3	-1.41333	0.00899999
Q8BH58	TIP41-like protein OS=Mus musculus OX=10090 GN=Tiprl PE=1 SV=1	-1.20667	0.00619593
Q8C7E7	Starch-binding domain-containing protein 1 OS=Mus musculus OX=10090 GN=Stbd1 PE=1 SV=1	-1.56667	0.00269534
Q99J99	3-mercaptopyruvate sulfurtransferase OS=Mus musculus OX=10090 GN=Mpst PE=1 SV=4	-2.46333	0.000361835
P02088	Hemoglobin subunit beta-1 OS=Mus musculus OX=10090 GN=Hbb-b1 PE=1 SV=2	2.75333	1.05746e-05
P39876	Metalloproteinase inhibitor 3 OS=Mus musculus OX=10090 GN=Timp3 PE=1 SV=1	1.56333	0.000894849
G5E8Q8	Adhesion G protein-coupled receptor F5 OS=Mus musculus OX=10090 GN=Adgrf5 PE=1 SV=1	2.48	0.000188497
Q5FWI3	Cell surface hyaluronidase OS=Mus musculus OX=10090 GN=Cemip2 PE=1 SV=1	3.41667	0.000137082
O54890	Integrin beta-3 OS=Mus musculus OX=10090 GN=Itgb3 PE=1 SV=2	3.81333	0.000111604
Q3UFK8	FERM domain-containing protein 8 OS=Mus musculus OX=10090 GN=Frmd8 PE=1 SV=2	1.99333	0.00568411
Q02566	Myosin-6 OS=Mus musculus OX=10090 GN=Myh6 PE=1 SV=2	3.31	3.17522e-05
Q8R366	Immunoglobulin superfamily member 8 OS=Mus musculus OX=10090 GN=Igsf8 PE=1 SV=2	-1.77333	0.00381907
Q62266	Cornifin-A OS=Mus musculus OX=10090 GN=Sprr1a PE=1 SV=1	2.4	0.000152071
Q9D6M3	Mitochondrial glutamate carrier 1 OS=Mus musculus OX=10090 GN=Slc25a22 PE=1 SV=1	1.77	0.00418258
Q8BHL4	Retinoic acid-induced protein 3 OS=Mus musculus OX=10090 GN=Gprc5a PE=1 SV=1	2.48333	3.35161e-05
Q9CZC8	Secernin-1 OS=Mus musculus OX=10090 GN=Scrn1 PE=1 SV=1	-2.05667	0.000491276
Q9WVC3	Caveolin-2 OS=Mus musculus OX=10090 GN=Cav2 PE=1 SV=1	1.71333	0.000285908
P08071	Lactotransferrin OS=Mus musculus OX=10090 GN=Ltf PE=1 SV=4	-0.743333	0.00964716
O88428	Bifunctional 3'-phosphoadenosine 5'-phosphosulfate synthase 2 OS=Mus musculus OX=10090 GN=Papss2 PE=1 SV=2	-1.95333	0.00999413
Q9QWY8	Arf-GAP with SH3 domain, ANK repeat and PH domain-containing protein 1 OS=Mus musculus OX=10090 GN=Asap1 PE=1 SV=2	-3.48667	0.00170149
P61211	ADP-ribosylation factor-like protein 1 OS=Mus musculus OX=10090 GN=Arl1 PE=1 SV=1	-0.85	0.000160794
P55284	Cadherin-5 OS=Mus musculus OX=10090 GN=Cdh5 PE=1 SV=2	3.57	5.57813e-08
P08905	Lysozyme C-2 OS=Mus musculus OX=10090 GN=Lyz2 PE=1 SV=2	2.42	1.24028e-05
Q6P4S6	Serine/threonine-protein kinase SIK3 OS=Mus musculus OX=10090 GN=Sik3 PE=1 SV=3	-1.67	5.09431e-05
Q9Z1Y4	Thyroid receptor-interacting protein 6 OS=Mus musculus OX=10090 GN=Trip6 PE=1 SV=1	-2.02	0.000109894
P16254	Signal recognition particle 14 kDa protein OS=Mus musculus OX=10090 GN=Srp14 PE=1 SV=1	1.5	0.00218179
Q6ZQM8	UDP-glucuronosyltransferase 1-7C OS=Mus musculus OX=10090 GN=Ugt1a7c PE=1 SV=1	1.51333	0.00485158
Q9ER41	Torsin-1B OS=Mus musculus OX=10090 GN=Tor1b PE=1 SV=2	2.37667	0.000258364
Q8BKX1	Brain-specific angiogenesis inhibitor 1-associated protein 2 OS=Mus musculus OX=10090 GN=Baiap2 PE=1 SV=2	2.96667	0.00059562
Q04857	Collagen alpha-1(VI) chain OS=Mus musculus OX=10090 GN=Col6a1 PE=1 SV=1	-1.76	0.000293947
P15306	Thrombomodulin OS=Mus musculus OX=10090 GN=Thbd PE=1 SV=1	4.70333	1e-17
P47915	60S ribosomal protein L29 OS=Mus musculus OX=10090 GN=Rpl29 PE=1 SV=2	-1.05	0.00949216
O35988	Syndecan-4 OS=Mus musculus OX=10090 GN=Sdc4 PE=1 SV=1	-1.83333	0.00309304
Q3USZ8	Divergent protein kinase domain 2A OS=Mus musculus OX=10090 GN=Dipk2a PE=1 SV=2	1.83333	7.81358e-06
Q8C522	Endonuclease domain-containing 1 protein OS=Mus musculus OX=10090 GN=Endod1 PE=1 SV=2	3.80667	3.9546e-06
Q923G2	DNA-directed RNA polymerases I, II, and III subunit RPABC3 OS=Mus musculus OX=10090 GN=Polr2h PE=1 SV=3	0.406667	7.68687e-05
Q9CQV1	Mitochondrial import inner membrane translocase subunit TIM16 OS=Mus musculus OX=10090 GN=Pam16 PE=1 SV=1	3.27667	0.000540516
Q2YDW2	Protein misato homolog 1 OS=Mus musculus OX=10090 GN=Msto1 PE=1 SV=1	-1.83333	0.0040855
Q8R332	Nucleoporin p58/p45 OS=Mus musculus OX=10090 GN=Nup58 PE=1 SV=1	1.11333	0.00328517
Q99ME2	WD repeat-containing protein 6 OS=Mus musculus OX=10090 GN=Wdr6 PE=1 SV=1	3.75667	1e-17
Q9D823	60S ribosomal protein L37 OS=Mus musculus OX=10090 GN=Rpl37 PE=3 SV=3	-1.12667	0.00880342
Q9CRY7	Lysophospholipase D GDPD1 OS=Mus musculus OX=10090 GN=Gdpd1 PE=1 SV=1	3.77	4.94662e-06
Q9JHH6	Carboxypeptidase B2 OS=Mus musculus OX=10090 GN=Cpb2 PE=1 SV=1	2.57667	1.07184e-06
Q9DBR3	Armadillo repeat-containing protein 8 OS=Mus musculus OX=10090 GN=Armc8 PE=1 SV=2	-2.61333	0.000101002
P19182	Interferon-related developmental regulator 1 OS=Mus musculus OX=10090 GN=Ifrd1 PE=1 SV=2	1.90333	0.0025464
P09450	Transcription factor jun-B OS=Mus musculus OX=10090 GN=Junb PE=1 SV=1	6.64	1e-17
Q8R0K4	Coiled-coil domain-containing protein 137 OS=Mus musculus OX=10090 GN=Ccdc137 PE=2 SV=1	2.67333	0.0092233
Q9DC29	ATP-binding cassette sub-family B member 6, mitochondrial OS=Mus musculus OX=10090 GN=Abcb6 PE=1 SV=1	2.72667	0.00449451
Q3UMC0	ATPase family protein 2 homolog OS=Mus musculus OX=10090 GN=Spata5 PE=1 SV=2	3.83	1e-17
O88792	Junctional adhesion molecule A OS=Mus musculus OX=10090 GN=F11r PE=1 SV=2	1.84	0.00547861
Q9Z2Q6	Septin-5 OS=Mus musculus OX=10090 GN=Sept5 PE=1 SV=2	-3.18	1e-17
Q9D1D6	Collagen triple helix repeat-containing protein 1 OS=Mus musculus OX=10090 GN=Cthrc1 PE=2 SV=2	-4.48333	1.35825e-12
Q80XI4	Phosphatidylinositol 5-phosphate 4-kinase type-2 beta OS=Mus musculus OX=10090 GN=Pip4k2b PE=1 SV=1	3.26667	0.00151416
Q9D975	Sulfiredoxin-1 OS=Mus musculus OX=10090 GN=Srxn1 PE=2 SV=1	4.1	2.50594e-05
A2AIV2	Protein virilizer homolog OS=Mus musculus OX=10090 GN=Virma PE=1 SV=1	4.23333	0.000131805
Q3UH60	Disco-interacting protein 2 homolog B OS=Mus musculus OX=10090 GN=Dip2b PE=1 SV=1	-3.44667	0.000116097
P56213	FAD-linked sulfhydryl oxidase ALR OS=Mus musculus OX=10090 GN=Gfer PE=1 SV=2	3.65	0.00211612
Q3TNL8	Inositol 1,4,5-trisphosphate receptor-interacting protein OS=Mus musculus OX=10090 GN=Itprip PE=1 SV=1	1.81667	0.00318006
Q08857	Platelet glycoprotein 4 OS=Mus musculus OX=10090 GN=Cd36 PE=1 SV=2	4.04	4.25419e-06
Q8BVG4	Dipeptidyl peptidase 9 OS=Mus musculus OX=10090 GN=Dpp9 PE=1 SV=2	-1.95667	2.78077e-06
A2A5Z6	E3 ubiquitin-protein ligase SMURF2 OS=Mus musculus OX=10090 GN=Smurf2 PE=1 SV=1	2.63	0.0044761
Q9ERA6	Tuftelin-interacting protein 11 OS=Mus musculus OX=10090 GN=Tfip11 PE=1 SV=1	4.77	1e-17
Q8BWG8	Beta-arrestin-1 OS=Mus musculus OX=10090 GN=Arrb1 PE=1 SV=1	4.97667	1e-17
P47877	Insulin-like growth factor-binding protein 2 OS=Mus musculus OX=10090 GN=Igfbp2 PE=2 SV=2	3.41	7.38794e-07
Q3UA37	Glutamine-rich protein 1 OS=Mus musculus OX=10090 GN=Qrich1 PE=1 SV=1	-4.40333	1e-17
Q811U4	Mitofusin-1 OS=Mus musculus OX=10090 GN=Mfn1 PE=1 SV=3	-5.18	1e-17
Q8BNI4	Derlin-2 OS=Mus musculus OX=10090 GN=Derl2 PE=1 SV=2	3.34333	6.01007e-05
Q8K3Z9	Nuclear envelope pore membrane protein POM 121 OS=Mus musculus OX=10090 GN=Pom121 PE=1 SV=2	-1.45	0.00895767
Q9R0Q4	Mortality factor 4-like protein 2 OS=Mus musculus OX=10090 GN=Morf4l2 PE=1 SV=1	-6.64	1e-17
Q8BNV1	tRNA (uracil-5-)-methyltransferase homolog A OS=Mus musculus OX=10090 GN=Trmt2a PE=1 SV=1	-3.35333	0.00103834
P24638	Lysosomal acid phosphatase OS=Mus musculus OX=10090 GN=Acp2 PE=1 SV=2	2.27667	0.00837755
P09535	Insulin-like growth factor II OS=Mus musculus OX=10090 GN=Igf2 PE=1 SV=1	4.36333	2.25597e-13
O70566	Protein diaphanous homolog 2 OS=Mus musculus OX=10090 GN=Diaph2 PE=1 SV=2	-4.42667	1e-17
Q3UMW8	Ceroid-lipofuscinosis neuronal protein 5 homolog OS=Mus musculus OX=10090 GN=Cln5 PE=1 SV=1	4.59667	1e-17
Q9Z103	Activity-dependent neuroprotector homeobox protein OS=Mus musculus OX=10090 GN=Adnp PE=1 SV=2	-1.74	4.85947e-05
Q8C407	Protein YIPF4 OS=Mus musculus OX=10090 GN=Yipf4 PE=1 SV=1	2.77667	0.00315301
Q9Z1R4	Uncharacterized protein C6orf47 homolog OS=Mus musculus OX=10090 GN=D17h6s53e PE=1 SV=1	2.86	4.82856e-07
A1L314	Macrophage-expressed gene 1 protein OS=Mus musculus OX=10090 GN=Mpeg1 PE=1 SV=1	5.92	1e-17
P11928	2'-5'-oligoadenylate synthase 1A OS=Mus musculus OX=10090 GN=Oas1a PE=1 SV=2	3.02667	5.14797e-07
Q8CI08	SLAIN motif-containing protein 2 OS=Mus musculus OX=10090 GN=Slain2 PE=1 SV=2	4.54667	1e-17
Q6A009	E3 ubiquitin-protein ligase listerin OS=Mus musculus OX=10090 GN=Ltn1 PE=1 SV=3	-1.4	0.00619057
Q07646	Mesoderm-specific transcript protein OS=Mus musculus OX=10090 GN=Mest PE=2 SV=1	3.6	0.000872429
Q9Z175	Lysyl oxidase homolog 3 OS=Mus musculus OX=10090 GN=Loxl3 PE=1 SV=2	-4.23667	1e-17
Q9WTR6	Cystine/glutamate transporter OS=Mus musculus OX=10090 GN=Slc7a11 PE=1 SV=1	5.21667	1e-17
Q91YE3	Egl nine homolog 1 OS=Mus musculus OX=10090 GN=Egln1 PE=1 SV=2	-3.705	0.000612805
P56375	Acylphosphatase-2 OS=Mus musculus OX=10090 GN=Acyp2 PE=1 SV=2	-4.85	1e-17
O35551	Rab GTPase-binding effector protein 1 OS=Mus musculus OX=10090 GN=Rabep1 PE=1 SV=2	-0.19	0.00183222
P09528	Ferritin heavy chain OS=Mus musculus OX=10090 GN=Fth1 PE=1 SV=2	2.96333	4.90496e-06
P03911	NADH-ubiquinone oxidoreductase chain 4 OS=Mus musculus OX=10090 GN=Mtnd4 PE=1 SV=1	3.47667	0.00461373
Q8K1B8	Fermitin family homolog 3 OS=Mus musculus OX=10090 GN=Fermt3 PE=1 SV=1	2.31	0.00213332
Q3U5F4	YrdC domain-containing protein, mitochondrial OS=Mus musculus OX=10090 GN=Yrdc PE=1 SV=1	4.53	2.39427e-06
P35330	Intercellular adhesion molecule 2 OS=Mus musculus OX=10090 GN=Icam2 PE=1 SV=1	2.61	0.00014173
Q8R411	Myc target protein 1 OS=Mus musculus OX=10090 GN=Myct1 PE=1 SV=1	5.80333	1e-17
P39098	Mannosyl-oligosaccharide 1,2-alpha-mannosidase IB OS=Mus musculus OX=10090 GN=Man1a2 PE=1 SV=1	-4.61667	1e-17
Q64277	ADP-ribosyl cyclase/cyclic ADP-ribose hydrolase 2 OS=Mus musculus OX=10090 GN=Bst1 PE=1 SV=1	2.76333	0.00647649

## Sheet: Mass spectrometry_original data
Protein FDR Confidence	Accession	Description	MW [kDa]	# Unique Peptides	# of Peptides							# of PSMs							Summed Abundance Ratios (log2)	Summed Abundance Ratios by BioRep (log2)			Abundance Counts							Abundance Ratio P-Value	Normalized Abundances
					Veh-1	Veh-2	Veh-3		10uM-1	10uM-2	10uM-3	Veh-1	Veh-2	Veh-3		10uM-1	10uM-2	10uM-3	(10uM) / (Ctrl)	(10uM,1) / (Ctrl,1)	(10uM,2) / (Ctrl,2)	(10uM,3) / (Ctrl,3)	Veh-1	Veh-2	Veh-3		10uM-1	10uM-2	10uM-3	(10uM) / (Ctrl)	Veh-1	Veh-2	Veh-3		10uM-1	10uM-2	10uM-3
High	Q8VDD5	Myosin-9 OS=Mus musculus OX=10090 GN=Myh9 PE=1 SV=4	226.2	181	138	159	186		161	183	152	374	442	468		419	521	390	0.25	0.28	0.25	0.18	163	188	203		200	202	174	0.461256	9.10335e+10	8.88765e+10	8.59891e+10		1.10501e+11	1.05851e+11	9.75171e+10
High	P20152	Vimentin OS=Mus musculus OX=10090 GN=Vim PE=1 SV=3	53.7	58	52	56	61		58	62	55	443	295	328		330	425	336	0.31	-0.35	0.45	0.31	63	68	73		67	74	62	0.392618	4.67982e+11	2.94426e+11	3.10193e+11		3.67937e+11	4.01715e+11	3.83787e+11
High	Q9QXS1	Plectin OS=Mus musculus OX=10090 GN=Plec PE=1 SV=3	533.9	320	190	215	248		229	235	212	331	312	354		309	355	335	0.31	-0.06	0.37	0.31	223	232	263		261	257	233	0.389466	3.34696e+10	2.50966e+10	2.85273e+10		3.21635e+10	3.23491e+10	3.53605e+10
High	P60710	Actin, cytoplasmic 1 OS=Mus musculus OX=10090 GN=Actb PE=1 SV=1	41.7	13	25	27	29		28	32	25	410	330	333		340	369	239	-0.08	-0.52	0.04	-0.08	35	37	40		38	44	34	0.989479	8.41279e+11	6.09903e+11	6.22451e+11		5.86475e+11	6.27606e+11	5.86961e+11
High	Q8BTM8	Filamin-A OS=Mus musculus OX=10090 GN=Flna PE=1 SV=5	281	150	117	134	144		130	135	120	360	353	377		253	309	277	-0.35	-0.36	-0.34	-0.35	120	141	139		138	137	116	0.581364	7.93023e+10	6.8728e+10	6.53319e+10		6.16452e+10	5.44532e+10	5.13465e+10
High	Q80X90	Filamin-B OS=Mus musculus OX=10090 GN=Flnb PE=1 SV=3	277.7	152	101	127	128		137	138	113	274	311	307		296	335	267	0.04	0.02	0.04	0.05	125	140	144		147	148	131	0.779636	6.83881e+10	6.43639e+10	6.01229e+10		6.94853e+10	6.61468e+10	6.2356e+10
High	P68033	Actin, alpha cardiac muscle 1 OS=Mus musculus OX=10090 GN=Actc1 PE=1 SV=1	42	1	25	24	26		25	27	22	331	204	207		223	196	172	0.45	0.45	0.99	-0.11	13	14	15		15	14	10	0.24366	4.47074e+10	2.42087e+10	2.53488e+10		6.11536e+10	4.82454e+10	2.34985e+10
High	P26039	Talin-1 OS=Mus musculus OX=10090 GN=Tln1 PE=1 SV=2	269.7	126	94	117	126		113	106	92	223	238	249		182	188	177	-0.52	-0.41	-0.52	-0.72	108	115	125		114	110	103	0.358162	2.2408e+10	2.49254e+10	2.50212e+10		1.68502e+10	1.73992e+10	1.52322e+10
High	P16546	Spectrin alpha chain, non-erythrocytic 1 OS=Mus musculus OX=10090 GN=Sptan1 PE=1 SV=4	284.4	182	97	129	139		130	135	101	178	202	206		185	223	172	-0.1	-0.1	0.01	-0.1	116	133	143		149	133	110	0.986612	2.12731e+10	1.76628e+10	1.66585e+10		1.98672e+10	1.78405e+10	1.54991e+10
High	Q62261	Spectrin beta chain, non-erythrocytic 1 OS=Mus musculus OX=10090 GN=Sptbn1 PE=1 SV=2	274.1	159	89	119	129		119	117	100	181	197	207		182	198	161	-0.07	0.09	-0.07	-0.29	106	122	129		126	124	105	0.963966	1.84403e+10	2.10697e+10	2.00036e+10		1.96079e+10	2.00745e+10	1.63789e+10
High	Q9JHU4	Cytoplasmic dynein 1 heavy chain 1 OS=Mus musculus OX=10090 GN=Dync1h1 PE=1 SV=2	531.7	206	92	148	157		142	134	105	140	228	228		184	185	139	0.19	0.19	-0.27	0.74	121	160	165		161	151	122	0.545236	1.18083e+10	1.43331e+10	1.42476e+10		1.34777e+10	1.18457e+10	2.38258e+10
High	P11276	Fibronectin OS=Mus musculus OX=10090 GN=Fn1 PE=1 SV=4	272.4	102	89	88	81		82	83	70	268	260	167		161	164	161	-0.81	-1.43	-0.81	-0.4	82	82	77		88	84	67	0.124775	6.70571e+10	4.19085e+10	1.96267e+10		2.49462e+10	2.39795e+10	1.49007e+10
High	Q7TPR4	Alpha-actinin-1 OS=Mus musculus OX=10090 GN=Actn1 PE=1 SV=1	103	50	51	59	61		57	62	52	204	185	200		125	174	129	-0.32	-0.32	-0.18	-0.56	44	45	44		47	44	37	0.620496	2.09973e+10	1.79757e+10	1.74899e+10		1.68047e+10	1.59075e+10	1.18832e+10
High	P63017	Heat shock cognate 71 kDa protein OS=Mus musculus OX=10090 GN=Hspa8 PE=1 SV=1	70.8	38	36	41	48		42	43	40	155	182	180		150	197	178	0.43	0.61	0.43	0.29	45	53	54		51	55	48	0.259741	4.36894e+10	5.84998e+10	6.0734e+10		6.68797e+10	7.90219e+10	7.40139e+10
High	P20029	Endoplasmic reticulum chaperone BiP OS=Mus musculus OX=10090 GN=Hspa5 PE=1 SV=3	72.4	52	39	41	46		47	51	45	182	141	139		144	193	177	0.61	0.23	0.84	0.61	47	54	58		55	60	52	0.134243	5.86592e+10	4.28959e+10	4.42848e+10		6.88719e+10	7.66302e+10	6.74185e+10
High	P11499	Heat shock protein HSP 90-beta OS=Mus musculus OX=10090 GN=Hsp90ab1 PE=1 SV=3	83.2	39	33	52	55		45	51	49	104	191	234		146	207	124	-0.13	0.47	-0.14	-0.13	45	57	61		54	56	52	0.927212	3.6696e+10	6.04051e+10	6.02216e+10		5.07106e+10	5.47185e+10	5.49044e+10
High	P08113	Endoplasmin OS=Mus musculus OX=10090 GN=Hsp90b1 PE=1 SV=2	92.4	59	42	46	49		44	48	43	168	142	139		135	195	147	0.37	0.08	0.37	0.49	42	49	54		51	51	44	0.324171	3.37542e+10	3.023e+10	2.85657e+10		3.55704e+10	3.90175e+10	4.01668e+10
High	P17182	Alpha-enolase OS=Mus musculus OX=10090 GN=Eno1 PE=1 SV=3	47.1	27	24	26	30		28	28	28	110	151	140		112	126	121	-0.55	0.77	-0.55	-0.88	24	30	32		32	28	28	0.31914	2.80806e+10	4.9353e+10	5.75507e+10		4.79511e+10	3.36016e+10	3.12973e+10
High	P57780	Alpha-actinin-4 OS=Mus musculus OX=10090 GN=Actn4 PE=1 SV=1	104.9	50	46	62	62		58	60	52	159	184	164		96	146	122	-0.3	-0.3	-0.23	-0.65	56	67	71		65	61	54	0.659015	2.77633e+10	2.75154e+10	2.99185e+10		2.26093e+10	2.35139e+10	1.90449e+10
High	P99024	Tubulin beta-5 chain OS=Mus musculus OX=10090 GN=Tubb5 PE=1 SV=1	49.6	5	21	26	28		26	26	25	118	154	180		102	149	111	-0.48	0.57	-0.84	-0.48	4	5	5		4	4	4	0.40232	2.93656e+09	7.66571e+09	6.20049e+09		4.35195e+09	4.26905e+09	4.44343e+09
High	Q99PL5	Ribosome-binding protein 1 OS=Mus musculus OX=10090 GN=Rrbp1 PE=1 SV=2	172.8	122	78	87	85		80	84	80	160	129	137		118	134	124	-0.69	-0.86	-0.69	-0.45	91	96	99		90	95	85	0.194395	2.36193e+10	1.6927e+10	1.48633e+10		1.30312e+10	1.04564e+10	1.09074e+10
High	P68372	Tubulin beta-4B chain OS=Mus musculus OX=10090 GN=Tubb4b PE=1 SV=1	49.8	1	21	26	28		26	26	24	102	147	159		102	141	108	0	0.32	0	-0.66	7	9	10		10	11	8	0.845586	6.21774e+09	8.93548e+09	1.25359e+10		7.76135e+09	8.93442e+09	7.94336e+09
High	Q8VHX6	Filamin-C OS=Mus musculus OX=10090 GN=Flnc PE=1 SV=3	290.9	100	73	77	91		91	85	72	158	112	125		125	124	127	-0.09	-0.07	-0.13	-0.09	67	77	78		88	76	72	0.993735	9.7064e+09	8.12147e+09	7.74128e+09		9.27161e+09	7.41639e+09	7.28734e+09
High	Q68FD5	Clathrin heavy chain 1 OS=Mus musculus OX=10090 GN=Cltc PE=1 SV=3	191.4	98	45	77	83		61	69	58	116	148	148		117	130	115	0.04	0.19	0.04	-0.27	50	71	75		69	69	56	0.774944	1.22998e+10	1.27713e+10	1.37374e+10		1.40576e+10	1.3151e+10	1.14e+10
High	P07901	Heat shock protein HSP 90-alpha OS=Mus musculus OX=10090 GN=Hsp90aa1 PE=1 SV=4	84.7	34	32	42	51		43	46	40	87	150	182		119	141	96	0.12	1.01	0.12	0.04	19	29	34		32	30	26	0.645342	5.79029e+09	1.07631e+10	1.23726e+10		1.16795e+10	1.17245e+10	1.26868e+10
High	P48678	Prelamin-A/C OS=Mus musculus OX=10090 GN=Lmna PE=1 SV=2	74.2	61	46	48	53		48	53	54	143	86	107		78	106	147	0.2	-0.4	0.2	0.25	54	55	62		58	58	57	0.53135	3.55091e+10	2.65537e+10	2.81124e+10		2.6968e+10	3.05141e+10	3.33215e+10
High	Q7TMM9	Tubulin beta-2A chain OS=Mus musculus OX=10090 GN=Tubb2a PE=1 SV=1	49.9	2	21	24	27		25	26	23	104	131	152		89	131	90	-0.75	-0.5	-1.18	-0.75	1	1	2		1	2	1	0.106961	2.65324e+08	4.30109e+08	3.19781e+08		1.87646e+08	1.90103e+08	1.90321e+08
High	Q9CWF2	Tubulin beta-2B chain OS=Mus musculus OX=10090 GN=Tubb2b PE=1 SV=1	49.9	2	21	25	27		25	26	23	103	133	151		89	131	90	-0.57	0.11	-0.57	-1.18	29	32	34		27	31	24	0.304329	2.17708e+10	4.22065e+10	5.15338e+10		2.35306e+10	2.84503e+10	2.26803e+10
High	Q9WTQ5	A-kinase anchor protein 12 OS=Mus musculus OX=10090 GN=Akap12 PE=1 SV=1	180.6	104	74	67	71		71	63	41	188	115	109		112	103	83	-0.66	-1.41	-0.3	-0.66	69	70	74		73	71	47	0.22316	1.76834e+10	8.13346e+09	7.72559e+09		6.6566e+09	6.58586e+09	4.89639e+09
High	P52480	Pyruvate kinase PKM OS=Mus musculus OX=10090 GN=Pkm PE=1 SV=4	57.8	45	27	37	40		35	37	36	87	102	103		120	112	110	-0.01	0.33	-0.01	-0.24	33	40	43		36	38	35	0.85635	2.83232e+10	3.44205e+10	3.77873e+10		3.57145e+10	3.42643e+10	3.19717e+10
High	Q61879	Myosin-10 OS=Mus musculus OX=10090 GN=Myh10 PE=1 SV=2	228.9	89	56	80	79		82	85	65	92	126	140		140	144	95	0.19	0.59	0.19	-0.04	43	58	58		69	64	52	0.548616	3.0748e+09	3.92644e+09	3.87164e+09		4.61382e+09	4.4742e+09	3.75583e+09
High	P63038	60 kDa heat shock protein, mitochondrial OS=Mus musculus OX=10090 GN=Hspd1 PE=1 SV=1	60.9	52	32	37	44		45	44	36	108	95	127		114	141	136	0.76	0.37	0.86	0.76	30	39	42		42	45	38	0.067252	2.26645e+10	1.82887e+10	2.12677e+10		2.92497e+10	3.30982e+10	3.60436e+10
High	P68369	Tubulin alpha-1A chain OS=Mus musculus OX=10090 GN=Tuba1a PE=1 SV=1	50.1	3	19	29	30		27	28	23	68	132	128		150	126	65	-0.39	1.38	-0.39	-2.35	4	5	5		4	4	3	0.514402	5.22694e+08	2.13852e+09	4.55065e+09		1.35807e+09	1.62705e+09	8.95497e+08
High	P58252	Elongation factor 2 OS=Mus musculus OX=10090 GN=Eef2 PE=1 SV=2	95.3	59	35	47	55		40	46	43	81	111	147		85	106	94	-0.07	0.79	-0.32	-0.07	43	60	66		54	53	50	0.968391	2.62097e+10	5.73215e+10	8.14727e+10		4.54746e+10	4.5936e+10	7.74857e+10
High	P26041	Moesin OS=Mus musculus OX=10090 GN=Msn PE=1 SV=3	67.7	54	37	52	55		49	56	49	71	118	125		97	122	103	-0.01	0.18	-0.01	-0.4	49	59	62		59	59	54	0.862974	1.8085e+10	2.28057e+10	2.48581e+10		2.04962e+10	2.26405e+10	1.88988e+10
High	P11087	Collagen alpha-1(I) chain OS=Mus musculus OX=10090 GN=Col1a1 PE=1 SV=4	137.9	85	59	44	34		31	37	25	152	80	44		36	49	35	-1.49	-3.16	-1.49	-0.96	69	60	49		45	57	41	0.00257449	2.42568e+10	1.08374e+10	3.88931e+09		2.70524e+09	3.84718e+09	1.99576e+09
High	Q9JKF1	Ras GTPase-activating-like protein IQGAP1 OS=Mus musculus OX=10090 GN=Iqgap1 PE=1 SV=2	188.6	89	55	59	66		56	60	45	132	110	109		75	91	84	-0.47	-0.7	-0.44	-0.47	56	67	68		65	64	50	0.417341	1.26632e+10	9.6968e+09	8.37008e+09		7.78778e+09	7.15179e+09	6.04962e+09
High	P16858	Glyceraldehyde-3-phosphate dehydrogenase OS=Mus musculus OX=10090 GN=Gapdh PE=1 SV=2	35.8	22	16	17	21		19	21	15	63	107	123		106	122	69	-0.1	0.43	-0.1	-0.18	19	25	25		22	22	15	0.979808	3.03605e+10	4.39447e+10	4.87059e+10		4.07724e+10	4.09276e+10	4.29453e+10
High	P68373	Tubulin alpha-1C chain OS=Mus musculus OX=10090 GN=Tuba1c PE=1 SV=1	49.9	3	19	29	30		27	28	22	64	121	115		120	110	59	-0.5	0.23	-0.5	-0.92	23	34	35		31	28	27	0.373705	2.58976e+10	4.59188e+10	5.05874e+10		3.0347e+10	3.23583e+10	2.67628e+10
High	P10126	Elongation factor 1-alpha 1 OS=Mus musculus OX=10090 GN=Eef1a1 PE=1 SV=3	50.1	20	18	23	29		22	26	18	74	71	112		145	107	69	-0.03	0.17	-0.03	-0.31	25	29	35		27	28	22	0.892619	6.72508e+10	8.23321e+10	8.28813e+10		7.57444e+10	8.075e+10	6.66364e+10
High	Q9ERD7	Tubulin beta-3 chain OS=Mus musculus OX=10090 GN=Tubb3 PE=1 SV=1	50.4	6	17	21	20		18	19	16	79	119	126		60	105	69	-1.94	-2.54	-1.77	-1.94	3	4	3		2	2	2	9.31495e-05	5.02357e+08	5.6443e+08	4.40541e+08		8.63323e+07	1.65793e+08	1.15064e+08
High	Q64727	Vinculin OS=Mus musculus OX=10090 GN=Vcl PE=1 SV=4	116.6	75	56	59	67		57	56	45	130	95	103		78	83	67	-0.51	-1.15	-0.46	-0.51	58	60	64		58	55	50	0.37208	1.77276e+10	1.03003e+10	9.20697e+09		7.98184e+09	7.50682e+09	6.48168e+09
High	Q6P5H2	Nestin OS=Mus musculus OX=10090 GN=Nes PE=1 SV=1	207	96	40	52	59		67	70	54	51	80	96		94	112	100	0.56	1.18	0.56	0.3	51	67	72		72	70	60	0.164132	2.65599e+09	4.47869e+09	5.59851e+09		6.01718e+09	6.58844e+09	6.90875e+09
High	P38647	Stress-70 protein, mitochondrial OS=Mus musculus OX=10090 GN=Hspa9 PE=1 SV=3	73.4	50	36	37	38		44	44	41	97	68	70		101	112	118	0.67	0.64	0.85	0.67	43	44	46		44	46	45	0.100518	1.15556e+10	1.01444e+10	1.1017e+10		1.80654e+10	1.82645e+10	1.75742e+10
High	Q8BMK4	Cytoskeleton-associated protein 4 OS=Mus musculus OX=10090 GN=Ckap4 PE=1 SV=2	63.7	48	34	41	42		41	46	35	92	100	93		79	97	93	0.13	-0.46	0.19	0.13	45	46	46		48	45	44	0.636986	2.46264e+10	1.62798e+10	1.48674e+10		1.79356e+10	1.85994e+10	1.62564e+10
High	P09103	Protein disulfide-isomerase OS=Mus musculus OX=10090 GN=P4hb PE=1 SV=2	57	49	25	32	35		35	42	29	92	83	95		80	113	76	-0.03	-0.43	0.29	-0.03	36	40	45		44	45	37	0.889267	4.47869e+10	2.68009e+10	2.70481e+10		3.32067e+10	3.27991e+10	2.65647e+10
High	P17879	Heat shock 70 kDa protein 1B OS=Mus musculus OX=10090 GN=Hspa1b PE=1 SV=3	70.1	2	13	18	21		37	43	39	43	39	39		137	246	176	5.47	4.53	5.47	5.54	22	22	25		40	43	39	1e-17	2.02713e+09	1.40413e+09	1.27968e+09		4.67967e+10	6.20989e+10	5.94536e+10
High	P14211	Calreticulin OS=Mus musculus OX=10090 GN=Calr PE=1 SV=1	48	31	24	25	25		26	24	24	65	110	105		103	131	64	0.18	0.18	0.22	-0.16	26	27	29		29	29	24	0.561599	3.6783e+10	3.42679e+10	3.30063e+10		4.16533e+10	3.99835e+10	2.9479e+10
High	Q69ZN7	Myoferlin OS=Mus musculus OX=10090 GN=Myof PE=1 SV=2	233.2	93	51	62	69		71	69	53	86	92	91		96	106	86	0.15	0.03	0.32	0.15	65	75	75		82	79	63	0.610883	7.31967e+09	6.22174e+09	6.60042e+09		7.49299e+09	7.75753e+09	7.30352e+09
High	Q01853	Transitional endoplasmic reticulum ATPase OS=Mus musculus OX=10090 GN=Vcp PE=1 SV=4	89.3	53	39	45	47		41	42	37	109	103	98		61	80	83	-0.14	0.07	-0.14	-0.25	44	56	56		52	47	47	0.914639	1.24161e+10	1.49253e+10	1.47145e+10		1.30727e+10	1.35382e+10	1.23607e+10
High	P19324	Serpin H1 OS=Mus musculus OX=10090 GN=Serpinh1 PE=1 SV=3	46.5	32	23	26	25		25	28	22	93	107	103		92	91	66	-0.41	-0.44	-0.14	-0.41	22	29	30		27	28	23	0.490462	5.70157e+10	4.97687e+10	4.56527e+10		4.21028e+10	4.51318e+10	3.43153e+10
High	P27773	Protein disulfide-isomerase A3 OS=Mus musculus OX=10090 GN=Pdia3 PE=1 SV=2	56.6	46	36	34	35		35	34	33	100	91	92		74	86	82	0.14	-0.36	0.18	0.14	40	40	42		41	40	35	0.615662	4.28959e+10	3.02642e+10	2.98555e+10		3.35243e+10	3.42217e+10	3.29634e+10
High	P07356	Annexin A2 OS=Mus musculus OX=10090 GN=Anxa2 PE=1 SV=2	38.7	31	21	27	29		24	25	26	78	81	84		64	70	76	-0.28	-0.28	-0.2	-0.36	27	30	32		31	29	25	0.683508	3.80062e+10	3.40198e+10	4.11215e+10		3.12881e+10	2.95921e+10	3.19597e+10
High	P05064	Fructose-bisphosphate aldolase A OS=Mus musculus OX=10090 GN=Aldoa PE=1 SV=2	39.3	30	22	27	30		26	26	24	53	88	92		79	90	55	-0.19	-0.03	-0.4	-0.19	26	34	34		32	30	25	0.825148	1.45436e+10	2.00436e+10	1.91921e+10		1.42223e+10	1.51881e+10	1.6781e+10
High	Q03265	ATP synthase subunit alpha, mitochondrial OS=Mus musculus OX=10090 GN=Atp5f1a PE=1 SV=1	59.7	38	27	25	30		25	35	28	81	79	86		71	111	86	0.65	-0.07	0.65	0.98	33	34	31		31	34	34	0.109564	3.06536e+10	1.97175e+10	1.84603e+10		2.91654e+10	3.10278e+10	3.65372e+10
High	P68368	Tubulin alpha-4A chain OS=Mus musculus OX=10090 GN=Tuba4a PE=1 SV=1	49.9	5	17	24	22		24	22	18	45	101	84		130	91	43	-0.08	1.5	-0.08	-1.17	4	4	5		5	5	3	0.971758	4.25587e+08	1.42405e+09	2.47476e+09		1.20415e+09	1.34466e+09	1.10116e+09
High	P56480	ATP synthase subunit beta, mitochondrial OS=Mus musculus OX=10090 GN=Atp5f1b PE=1 SV=2	56.3	29	23	25	24		22	28	24	78	89	74		79	108	75	0.55	0.36	1.01	0.55	27	29	31		30	30	28	0.166353	1.68189e+10	1.24898e+10	1.4471e+10		2.15565e+10	2.50841e+10	2.12378e+10
High	Q05793	Basement membrane-specific heparan sulfate proteoglycan core protein OS=Mus musculus OX=10090 GN=Hspg2 PE=1 SV=1	398	97	53	61	61		70	73	54	85	86	73		90	102	75	0.21	0.21	0.43	-0.01	59	59	64		72	72	52	0.51465	5.34797e+09	3.8428e+09	3.45817e+09		6.19671e+09	5.16127e+09	3.43248e+09
High	P10107	Annexin A1 OS=Mus musculus OX=10090 GN=Anxa1 PE=1 SV=2	38.7	35	26	32	36		28	33	28	75	83	92		56	59	61	-1.04	-0.89	-1.41	-1.04	30	36	36		32	31	29	0.0419128	2.87664e+10	4.10374e+10	4.12343e+10		1.55029e+10	1.5406e+10	2.00826e+10
High	P09411	Phosphoglycerate kinase 1 OS=Mus musculus OX=10090 GN=Pgk1 PE=1 SV=4	44.5	29	20	27	34		27	29	26	49	81	85		54	75	66	-0.03	0.9	-0.03	-0.18	28	36	38		33	36	29	0.896111	7.55984e+09	1.31068e+10	1.29286e+10		1.4061e+10	1.28366e+10	1.14204e+10
High	Q922F4	Tubulin beta-6 chain OS=Mus musculus OX=10090 GN=Tubb6 PE=1 SV=1	50.1	11	17	24	22		18	20	19	76	89	83		51	70	57	-1.06	0.74	-1.06	-1.1	10	15	14		12	10	9	0.0366671	1.52662e+09	3.17338e+09	3.45042e+09		2.55246e+09	1.51833e+09	1.60516e+09
High	P19096	Fatty acid synthase OS=Mus musculus OX=10090 GN=Fasn PE=1 SV=2	272.3	82	37	63	64		52	48	42	55	90	89		57	63	61	-0.33	0.45	-0.33	-0.71	43	63	62		55	59	43	0.611393	2.79645e+09	5.22176e+09	6.04895e+09		3.83158e+09	4.1617e+09	3.70325e+09
High	Q91ZX7	Prolow-density lipoprotein receptor-related protein 1 OS=Mus musculus OX=10090 GN=Lrp1 PE=1 SV=1	504.4	109	58	64	71		57	53	50	74	75	80		59	61	55	-0.54	-0.54	-0.4	-0.94	56	74	75		59	66	53	0.329521	3.12209e+09	2.8089e+09	3.31618e+09		2.1402e+09	2.12506e+09	1.73202e+09
High	Q8VDN2	Sodium/potassium-transporting ATPase subunit alpha-1 OS=Mus musculus OX=10090 GN=Atp1a1 PE=1 SV=1	112.9	46	35	36	39		37	38	32	91	64	62		51	64	84	0.06	-0.31	0.16	0.06	37	41	41		41	39	39	0.75123	1.24927e+10	8.41414e+09	8.64293e+09		1.00802e+10	9.38584e+09	8.98966e+09
High	Q01149	Collagen alpha-2(I) chain OS=Mus musculus OX=10090 GN=Col1a2 PE=1 SV=2	129.5	67	47	38	31		23	26	16	107	55	45		27	33	22	-1.44	-2.8	-1.44	-1.29	48	44	39		37	41	30	0.0037141	1.06702e+10	5.70643e+09	2.95487e+09		1.53503e+09	2.10094e+09	1.21206e+09
High	P62806	Histone H4 OS=Mus musculus OX=10090 GN=Hist1h4a PE=1 SV=2	11.4	12	7	9	12		10	11	9	43	79	99		49	86	68	0.44	0.8	0.44	0.22	11	11	12		12	12	10	0.250811	6.43501e+10	9.168e+10	1.05678e+11		1.12139e+11	1.24699e+11	1.22897e+11
High	Q61316	Heat shock 70 kDa protein 4 OS=Mus musculus OX=10090 GN=Hspa4 PE=1 SV=1	94.1	51	25	39	40		38	38	32	55	69	63		61	56	68	0.13	0.33	0.13	-0.08	37	45	46		47	41	35	0.639517	7.19854e+09	7.90201e+09	8.46517e+09		9.02969e+09	8.63041e+09	7.98964e+09
High	Q9QXZ0	Microtubule-actin cross-linking factor 1 OS=Mus musculus OX=10090 GN=Macf1 PE=1 SV=2	831.4	133	78	54	54		70	65	44	91	58	60		75	72	53	0.53	0.54	0.53	-0.56	61	66	59		73	75	48	0.182438	1.5093e+09	1.32883e+09	1.33499e+09		2.19381e+09	1.91854e+09	9.0501e+08
High	P58771	Tropomyosin alpha-1 chain OS=Mus musculus OX=10090 GN=Tpm1 PE=1 SV=1	32.7	17	30	33	32		36	37	27	64	70	68		62	70	58	-0.53	-0.63	-0.53	-0.19	31	34	33		35	36	30	0.342582	2.57813e+10	1.81046e+10	1.43402e+10		1.66663e+10	1.25153e+10	1.26049e+10
High	P09405	Nucleolin OS=Mus musculus OX=10090 GN=Ncl PE=1 SV=2	76.7	44	24	32	38		29	35	29	51	75	89		56	68	66	-0.03	0.42	-0.03	-0.1	29	32	40		33	35	30	0.890256	1.13185e+10	1.48937e+10	1.68412e+10		1.51489e+10	1.46216e+10	1.56952e+10
High	P14824	Annexin A6 OS=Mus musculus OX=10090 GN=Anxa6 PE=1 SV=3	75.8	57	37	46	45		40	35	30	79	88	81		56	49	43	-1	-1	-1	-0.58	37	42	43		38	39	32	0.051283	1.59672e+10	1.20443e+10	1.11597e+10		7.97342e+09	6.02967e+09	7.48789e+09
High	Q99P72	Reticulon-4 OS=Mus musculus OX=10090 GN=Rtn4 PE=1 SV=2	126.5	39	17	18	24		30	24	19	59	37	55		101	73	41	0.28	0.28	1.01	0	23	20	28		26	28	22	0.424759	1.12493e+10	7.89722e+09	1.10574e+10		1.36659e+10	1.58905e+10	1.10609e+10
High	Q60932	Voltage-dependent anion-selective channel protein 1 OS=Mus musculus OX=10090 GN=Vdac1 PE=1 SV=3	32.3	16	13	15	15		13	15	13	37	46	67		63	100	51	0.33	0.23	0.83	0.33	14	16	16		15	15	15	0.361291	5.62209e+09	5.5077e+09	6.24932e+09		6.59425e+09	9.78789e+09	7.87812e+09
High	Q8CGC7	Bifunctional glutamate/proline--tRNA ligase OS=Mus musculus OX=10090 GN=Eprs PE=1 SV=4	170	73	32	48	62		50	48	32	44	63	81		68	66	46	-0.31	-0.59	-0.12	-0.31	38	51	60		57	55	42	0.63754	1.17855e+10	1.15421e+10	1.11098e+10		7.83425e+09	1.06339e+10	8.96061e+09
High	P35564	Calnexin OS=Mus musculus OX=10090 GN=Canx PE=1 SV=1	67.2	43	28	30	31		33	37	27	49	66	64		64	75	49	0.51	0.59	0.51	0.48	29	32	31		36	35	34	0.193466	8.30469e+09	7.21955e+09	7.46114e+09		1.24933e+10	1.03134e+10	1.03928e+10
High	Q9WTI7	Unconventional myosin-Ic OS=Mus musculus OX=10090 GN=Myo1c PE=1 SV=2	121.9	51	29	37	38		40	40	24	62	76	66		65	80	42	-0.06	-0.12	0.23	-0.06	33	39	41		41	41	34	0.94098	9.21854e+09	6.61631e+09	6.40583e+09		8.49149e+09	7.75903e+09	6.16038e+09
High	P37889	Fibulin-2 OS=Mus musculus OX=10090 GN=Fbln2 PE=1 SV=2	131.7	51	38	39	32		34	34	26	97	70	51		43	40	38	-1.24	-2.84	-1.24	-0.86	38	37	33		36	37	29	0.0139236	1.59034e+10	5.74211e+09	2.84183e+09		2.21754e+09	2.43835e+09	1.56518e+09
High	Q8VDJ3	Vigilin OS=Mus musculus OX=10090 GN=Hdlbp PE=1 SV=1	141.7	60	29	49	49		34	31	26	69	76	76		44	41	36	-1.16	-0.97	-1.16	-1.35	36	48	47		40	43	33	0.0220104	5.25516e+09	5.12939e+09	4.61802e+09		2.68318e+09	2.30027e+09	1.80818e+09
High	P08249	Malate dehydrogenase, mitochondrial OS=Mus musculus OX=10090 GN=Mdh2 PE=1 SV=3	35.6	20	17	15	19		17	18	16	82	45	46		43	53	79	0.63	-0.22	0.63	0.69	19	19	22		21	22	18	0.120878	2.31099e+10	1.40088e+10	1.48725e+10		1.98793e+10	2.16983e+10	2.40565e+10
High	Q8VEK3	Heterogeneous nuclear ribonucleoprotein U OS=Mus musculus OX=10090 GN=Hnrnpu PE=1 SV=1	87.9	44	23	26	34		31	36	33	49	58	70		49	73	67	0.38	0.53	0.38	0.15	30	36	38		38	37	35	0.313121	9.40464e+09	9.3749e+09	1.03614e+10		1.35906e+10	1.21893e+10	1.1488e+10
High	Q9WVA4	Transgelin-2 OS=Mus musculus OX=10090 GN=Tagln2 PE=1 SV=4	22.4	20	15	18	19		15	19	16	51	58	63		40	55	47	-0.46	-0.39	-0.46	-0.7	23	24	25		22	22	23	0.42298	3.06425e+10	3.239e+10	3.11364e+10		2.33579e+10	2.34844e+10	1.92061e+10
High	P80315	T-complex protein 1 subunit delta OS=Mus musculus OX=10090 GN=Cct4 PE=1 SV=3	58	33	22	24	28		30	30	25	61	57	64		51	56	45	-0.21	-0.17	-0.21	-0.39	27	31	31		29	29	28	0.806029	6.00699e+09	6.386e+09	7.27704e+09		5.34025e+09	5.53954e+09	5.54667e+09
High	F6ZDS4	Nucleoprotein TPR OS=Mus musculus OX=10090 GN=Tpr PE=1 SV=1	273.8	83	37	43	49		57	55	46	46	51	55		67	62	58	0.31	0.43	0.2	0.31	42	49	48		57	53	46	0.388881	1.84663e+09	1.87003e+09	1.6854e+09		2.49168e+09	2.15461e+09	2.08982e+09
High	P42932	T-complex protein 1 subunit theta OS=Mus musculus OX=10090 GN=Cct8 PE=1 SV=3	59.5	40	25	32	31		29	34	31	63	58	53		43	61	53	-0.21	0	-0.21	-0.25	27	31	33		33	33	35	0.793941	6.99719e+09	7.86206e+09	8.31804e+09		6.99538e+09	6.78561e+09	6.97876e+09
High	P08003	Protein disulfide-isomerase A4 OS=Mus musculus OX=10090 GN=Pdia4 PE=1 SV=3	71.9	42	23	29	33		34	36	25	54	53	59		55	65	43	0.11	-0.25	0.11	0.33	30	36	35		39	38	31	0.671765	9.21372e+09	6.65264e+09	5.30706e+09		7.75843e+09	7.16194e+09	6.68138e+09
High	P27546	Microtubule-associated protein 4 OS=Mus musculus OX=10090 GN=Map4 PE=1 SV=3	117.4	54	35	43	38		40	32	26	56	62	52		54	44	38	-0.46	-0.33	-0.46	-0.57	39	42	44		45	38	31	0.424994	4.70126e+09	4.69506e+09	4.16843e+09		3.73896e+09	3.40798e+09	2.80221e+09
High	O55143	Sarcoplasmic/endoplasmic reticulum calcium ATPase 2 OS=Mus musculus OX=10090 GN=Atp2a2 PE=1 SV=2	114.8	53	27	34	40		41	35	31	69	53	52		56	50	58	0.48	-0.11	0.48	0.51	37	36	40		40	38	33	0.218717	6.98478e+09	4.62895e+09	4.89526e+09		6.47807e+09	6.464e+09	6.98055e+09
High	P51881	ADP/ATP translocase 2 OS=Mus musculus OX=10090 GN=Slc25a5 PE=1 SV=3	32.9	11	16	15	18		14	19	15	45	47	85		52	68	52	0.59	0.32	0.59	0.59	18	20	20		20	20	19	0.144693	2.46944e+10	1.98887e+10	2.33241e+10		3.07871e+10	2.99401e+10	3.50638e+10
High	P68040	Receptor of activated protein C kinase 1 OS=Mus musculus OX=10090 GN=Rack1 PE=1 SV=3	35.1	18	15	17	17		16	14	17	47	88	71		34	40	51	-0.34	0.16	-0.57	-0.34	19	18	18		18	17	17	0.591512	7.06869e+09	1.07655e+10	1.17213e+10		7.90624e+09	7.23615e+09	9.25611e+09
High	Q9WU78	Programmed cell death 6-interacting protein OS=Mus musculus OX=10090 GN=Pdcd6ip PE=1 SV=3	96	51	26	37	39		35	40	33	36	53	51		49	57	41	-0.17	0.31	-0.17	-0.3	33	37	41		40	42	37	0.861774	2.98075e+09	4.2385e+09	4.09992e+09		3.70087e+09	3.76243e+09	3.33272e+09
High	Q7TPV4	Myb-binding protein 1A OS=Mus musculus OX=10090 GN=Mybbp1a PE=1 SV=2	151.9	66	29	44	47		42	42	35	43	63	67		60	57	48	0.33	0.44	0.33	0.13	33	38	46		42	44	39	0.368028	3.78133e+09	3.53814e+09	4.61757e+09		5.14171e+09	4.44202e+09	5.06644e+09
High	P60843	Eukaryotic initiation factor 4A-I OS=Mus musculus OX=10090 GN=Eif4a1 PE=1 SV=1	46.1	17	17	23	25		21	23	25	31	57	73		44	60	52	-0.34	1.13	-0.34	-0.71	17	28	29		28	25	24	0.585887	5.11882e+09	1.26356e+10	1.53728e+10		1.12071e+10	9.95189e+09	9.36878e+09
High	P11983	T-complex protein 1 subunit alpha OS=Mus musculus OX=10090 GN=Tcp1 PE=1 SV=3	60.4	36	25	25	31		24	28	23	50	65	63		41	51	49	-0.38	-0.09	-0.38	-0.49	28	31	34		27	29	26	0.52885	6.3252e+09	7.35198e+09	8.30175e+09		5.94389e+09	5.63387e+09	5.89792e+09
High	Q6P5E4	UDP-glucose:glycoprotein glucosyltransferase 1 OS=Mus musculus OX=10090 GN=Uggt1 PE=1 SV=4	176.3	59	28	41	42		46	40	29	44	63	62		65	61	41	0.3	0.55	0.3	0.26	32	38	41		45	41	33	0.401276	2.47746e+09	2.427e+09	2.47911e+09		3.61919e+09	2.98779e+09	2.95996e+09
High	Q02053	Ubiquitin-like modifier-activating enzyme 1 OS=Mus musculus OX=10090 GN=Uba1 PE=1 SV=1	117.7	49	23	30	38		31	30	27	36	55	61		50	54	38	-0.33	0.53	-0.33	-0.58	29	34	33		37	35	25	0.606021	4.57757e+09	7.5767e+09	7.50928e+09		6.60197e+09	6.02363e+09	5.02252e+09
High	Q60864	Stress-induced-phosphoprotein 1 OS=Mus musculus OX=10090 GN=Stip1 PE=1 SV=1	62.5	47	24	32	37		37	37	32	35	51	58		52	53	53	-0.17	0.94	-0.22	-0.17	25	37	43		40	41	31	0.857333	3.08736e+09	5.82994e+09	5.36507e+09		5.92834e+09	5.01231e+09	4.75378e+09
High	P61979	Heterogeneous nuclear ribonucleoprotein K OS=Mus musculus OX=10090 GN=Hnrnpk PE=1 SV=1	50.9	28	19	26	24		25	24	20	52	55	47		50	52	37	-0.23	-0.04	-0.33	-0.23	22	25	26		25	23	21	0.76246	1.03207e+10	1.14217e+10	1.03652e+10		1.00474e+10	9.06536e+09	8.82834e+09
High	P40124	Adenylyl cyclase-associated protein 1 OS=Mus musculus OX=10090 GN=Cap1 PE=1 SV=4	51.5	34	21	25	30		24	30	22	51	48	51		42	52	46	-0.35	-0.7	-0.01	-0.35	25	27	27		21	28	21	0.580017	8.84021e+09	7.20489e+09	6.69566e+09		5.42976e+09	7.16861e+09	5.259e+09
High	P58774	Tropomyosin beta chain OS=Mus musculus OX=10090 GN=Tpm2 PE=1 SV=1	32.8	21	30	34	32		31	27	22	60	55	55		45	42	38	-1.99	-1.99	-1.81	-1.99	18	18	16		12	13	9	2.99376e-05	4.30697e+09	2.07543e+09	1.54672e+09		1.08668e+09	5.93067e+08	3.89439e+08
High	P23116	Eukaryotic translation initiation factor 3 subunit A OS=Mus musculus OX=10090 GN=Eif3a PE=1 SV=5	161.8	64	27	45	49		44	40	37	39	56	62		56	58	47	0.04	0.44	0.04	-0.19	35	45	47		46	46	42	0.781184	2.74672e+09	3.74704e+09	4.23845e+09		3.71996e+09	3.84833e+09	3.71759e+09
High	O88342	WD repeat-containing protein 1 OS=Mus musculus OX=10090 GN=Wdr1 PE=1 SV=3	66.4	33	14	25	31		23	26	20	37	67	77		33	55	36	-0.34	-0.3	-0.34	-0.82	22	25	28		27	25	22	0.58857	6.12897e+09	6.98288e+09	7.77698e+09		4.97283e+09	5.50667e+09	4.40423e+09
High	Q60930	Voltage-dependent anion-selective channel protein 2 OS=Mus musculus OX=10090 GN=Vdac2 PE=1 SV=2	31.7	16	14	12	16		13	14	15	42	49	67		33	68	48	0.34	-0.08	0.41	0.34	14	14	16		14	16	14	0.352518	1.27329e+10	9.13696e+09	8.87442e+09		1.20753e+10	1.2138e+10	1.12482e+10
High	Q9JIK5	Nucleolar RNA helicase 2 OS=Mus musculus OX=10090 GN=Ddx21 PE=1 SV=3	93.5	57	30	40	39		34	36	34	43	52	54		45	48	52	0.24	-0.32	0.24	0.28	38	42	45		40	43	41	0.476256	4.96463e+09	3.49498e+09	3.6802e+09		3.98192e+09	4.12978e+09	4.47491e+09
High	Q61699	Heat shock protein 105 kDa OS=Mus musculus OX=10090 GN=Hsph1 PE=1 SV=2	96.3	45	20	28	29		40	36	35	26	44	48		67	76	63	2.03	2.18	2.03	1.51	24	26	31		39	38	33	5.19461e-06	1.27037e+09	1.65496e+09	2.03391e+09		5.76816e+09	6.76118e+09	5.80066e+09
High	Q6IRU2	Tropomyosin alpha-4 chain OS=Mus musculus OX=10090 GN=Tpm4 PE=1 SV=3	28.5	34	17	26	30		22	30	21	30	59	52		53	65	42	0.25	0.56	-0.27	0.25	23	25	31		25	29	23	0.462921	7.77907e+09	1.13651e+10	8.48061e+09		1.14435e+10	9.42956e+09	1.00914e+10
High	Q9D0E1	Heterogeneous nuclear ribonucleoprotein M OS=Mus musculus OX=10090 GN=Hnrnpm PE=1 SV=3	77.6	42	22	33	30		36	33	27	42	56	51		53	57	49	0.25	0.25	0.39	0.18	33	31	39		38	39	32	0.459653	6.85871e+09	6.40757e+09	6.52007e+09		8.1756e+09	8.42431e+09	7.40582e+09
High	P62908	40S ribosomal protein S3 OS=Mus musculus OX=10090 GN=Rps3 PE=1 SV=1	26.7	24	15	15	21		18	20	16	67	48	63		37	39	46	-0.24	0.14	-0.34	-0.24	21	21	24		25	23	21	0.743323	1.58436e+10	2.11344e+10	2.00714e+10		1.75153e+10	1.67334e+10	1.69569e+10
High	Q6NZJ6	Eukaryotic translation initiation factor 4 gamma 1 OS=Mus musculus OX=10090 GN=Eif4g1 PE=1 SV=1	176	50	29	37	40		37	36	29	46	55	53		43	49	45	-0.28	0.19	-0.28	-0.62	39	43	44		44	40	38	0.680837	3.55582e+09	4.06055e+09	4.39097e+09		4.06446e+09	3.33886e+09	2.85905e+09
High	P80318	T-complex protein 1 subunit gamma OS=Mus musculus OX=10090 GN=Cct3 PE=1 SV=1	60.6	38	22	31	34		31	32	19	40	64	70		44	56	30	-0.1	0.43	-0.1	-0.75	25	34	33		33	33	22	0.985747	4.14787e+09	5.68e+09	6.79375e+09		5.5926e+09	5.30275e+09	4.03661e+09
High	P26231	Catenin alpha-1 OS=Mus musculus OX=10090 GN=Ctnna1 PE=1 SV=1	100	50	26	37	34		32	29	28	34	63	60		57	41	32	-0.64	-0.95	-0.64	0.28	30	38	38		40	38	28	0.235437	1.92958e+10	1.89521e+10	9.74284e+09		9.96215e+09	1.21351e+10	1.18233e+10
High	P09055	Integrin beta-1 OS=Mus musculus OX=10090 GN=Itgb1 PE=1 SV=1	88.2	36	28	30	30		26	28	28	59	49	48		37	43	48	0.27	-0.55	0.34	0.27	27	27	30		29	27	27	0.436549	1.06432e+10	5.66686e+09	5.17377e+09		7.27325e+09	7.1663e+09	6.24447e+09
High	P16045	Galectin-1 OS=Mus musculus OX=10090 GN=Lgals1 PE=1 SV=3	14.9	12	8	10	9		7	9	9	41	68	55		51	47	32	-0.89	-0.42	-0.9	-0.89	10	11	11		10	10	9	0.0864743	1.54941e+10	2.36297e+10	2.81027e+10		1.16037e+10	1.26422e+10	1.51763e+10
High	Q61553	Fascin OS=Mus musculus OX=10090 GN=Fscn1 PE=1 SV=4	54.5	34	18	27	29		21	25	17	34	71	80		31	44	31	-0.62	-0.2	-0.62	-1.4	19	29	30		24	24	23	0.25268	4.17332e+09	7.66507e+09	9.32097e+09		3.63526e+09	4.97592e+09	3.54374e+09
High	P62962	Profilin-1 OS=Mus musculus OX=10090 GN=Pfn1 PE=1 SV=2	14.9	11	8	10	10		7	9	10	29	62	67		41	59	35	-0.33	-0.15	-0.33	-0.75	11	13	14		13	13	13	0.600674	5.65412e+09	1.01312e+10	1.10088e+10		5.10921e+09	8.03458e+09	6.5368e+09
High	P35700	Peroxiredoxin-1 OS=Mus musculus OX=10090 GN=Prdx1 PE=1 SV=1	22.2	20	12	17	20		19	21	18	36	53	46		42	56	46	0.7	0.79	0.49	0.7	14	21	23		21	24	16	0.088792	1.7503e+10	2.14833e+10	2.35407e+10		3.03347e+10	3.00866e+10	3.82793e+10
High	P14733	Lamin-B1 OS=Mus musculus OX=10090 GN=Lmnb1 PE=1 SV=3	66.7	46	28	37	38		35	40	33	43	50	52		44	53	51	0.47	0.55	0.47	0.28	28	38	38		40	39	33	0.224392	3.63873e+09	4.03386e+09	3.87108e+09		5.32916e+09	5.60578e+09	4.69584e+09
High	Q8CIE6	Coatomer subunit alpha OS=Mus musculus OX=10090 GN=Copa PE=1 SV=2	138.3	55	25	41	45		37	34	31	35	58	58		44	46	36	-0.51	0.44	-0.51	-0.63	27	41	42		41	36	31	0.365169	2.12065e+09	3.6493e+09	3.29019e+09		2.87105e+09	2.55837e+09	2.11895e+09
High	Q78PY7	Staphylococcal nuclease domain-containing protein 1 OS=Mus musculus OX=10090 GN=Snd1 PE=1 SV=1	102	44	24	32	34		28	28	27	48	57	60		39	34	42	-0.58	-0.45	-0.58	-0.6	29	34	36		33	33	29	0.295515	5.51936e+09	5.29876e+09	5.01267e+09		4.04008e+09	3.55003e+09	3.30859e+09
High	Q8BKC5	Importin-5 OS=Mus musculus OX=10090 GN=Ipo5 PE=1 SV=3	123.5	46	19	32	40		32	34	19	31	56	70		45	51	28	-0.49	0.47	-0.49	-1.28	23	33	42		30	30	20	0.390624	1.7608e+09	3.53434e+09	5.05257e+09		2.44144e+09	2.51569e+09	2.0797e+09
High	P80314	T-complex protein 1 subunit beta OS=Mus musculus OX=10090 GN=Cct2 PE=1 SV=4	57.4	37	18	28	31		27	27	24	38	54	54		53	40	37	-0.33	0.22	-0.41	-0.33	21	31	35		30	28	26	0.600292	5.13268e+09	6.8058e+09	7.25696e+09		5.96538e+09	5.12721e+09	5.75415e+09
High	Q60715	Prolyl 4-hydroxylase subunit alpha-1 OS=Mus musculus OX=10090 GN=P4ha1 PE=1 SV=2	60.9	35	20	24	26		22	27	21	53	47	43		38	50	40	-0.13	-0.84	0.1	-0.13	23	25	24		26	27	24	0.934239	1.0149e+10	6.29002e+09	4.63906e+09		5.66598e+09	6.71847e+09	4.24153e+09
High	P26043	Radixin OS=Mus musculus OX=10090 GN=Rdx PE=1 SV=3	68.5	27	18	25	26		25	26	20	35	54	57		48	58	45	-0.02	1.05	-0.02	-0.88	11	16	20		17	14	10	0.905127	8.55148e+08	1.09998e+09	1.2988e+09		1.77435e+09	1.0821e+09	7.07412e+08
High	P06151	L-lactate dehydrogenase A chain OS=Mus musculus OX=10090 GN=Ldha PE=1 SV=3	36.5	22	12	18	22		16	22	17	30	50	43		31	37	38	-0.21	-0.15	-0.49	-0.21	15	23	22		20	19	15	0.803512	1.19336e+10	1.70033e+10	1.5543e+10		1.07497e+10	1.20951e+10	1.34686e+10
High	O08528	Hexokinase-2 OS=Mus musculus OX=10090 GN=Hk2 PE=1 SV=1	102.5	35	19	30	33		30	32	26	33	39	47		38	41	46	0.43	0.84	0.26	0.43	24	26	29		28	27	24	0.267397	1.37562e+09	1.53295e+09	1.37404e+09		2.4596e+09	1.83978e+09	1.84536e+09
High	Q8CI51	PDZ and LIM domain protein 5 OS=Mus musculus OX=10090 GN=Pdlim5 PE=1 SV=4	63.3	31	19	25	28		26	27	18	52	47	47		34	42	41	-0.26	0.25	-0.26	-0.28	22	26	29		27	29	22	0.722742	4.56623e+09	5.46893e+09	5.83994e+09		5.4431e+09	4.57971e+09	4.80123e+09
High	P02463	Collagen alpha-1(IV) chain OS=Mus musculus OX=10090 GN=Col4a1 PE=1 SV=4	160.6	75	6	5	7		15	29	16	12	6	10		17	35	22	0.53	-0.62	0.95	0.53	16	15	11		25	41	24	0.197682	1.70384e+09	8.33903e+08	8.99735e+08		1.10507e+09	1.60571e+09	1.29757e+09
High	E9Q555	E3 ubiquitin-protein ligase RNF213 OS=Mus musculus OX=10090 GN=Rnf213 PE=1 SV=2	584.4	95	21	64	40		69	37	16	23	72	41		76	39	17	-0.03	0.97	-0.83	-0.03	36	71	64		66	52	38	0.90067	1.2148e+09	3.33795e+09	1.87721e+09		2.38114e+09	1.88401e+09	1.8351e+09
High	Q8BHN3	Neutral alpha-glucosidase AB OS=Mus musculus OX=10090 GN=Ganab PE=1 SV=1	106.8	41	19	32	30		30	32	27	37	52	49		42	54	40	0.44	0.8	0.44	0.22	23	34	35		35	35	31	0.252926	2.40318e+09	3.14911e+09	3.35185e+09		4.19816e+09	4.27623e+09	3.89248e+09
High	P29341	Polyadenylate-binding protein 1 OS=Mus musculus OX=10090 GN=Pabpc1 PE=1 SV=2	70.6	36	22	28	33		29	28	21	35	53	66		41	50	39	0.18	0.72	0.18	-0.37	27	31	33		33	32	28	0.560352	4.54402e+09	6.53042e+09	7.00204e+09		7.46343e+09	7.3995e+09	5.4268e+09
High	P18760	Cofilin-1 OS=Mus musculus OX=10090 GN=Cfl1 PE=1 SV=3	18.5	17	10	14	16		13	17	14	31	61	59		27	59	34	-0.42	-0.08	-0.42	-0.51	13	18	17		15	15	16	0.475384	1.17126e+10	1.75231e+10	1.99881e+10		1.10888e+10	1.3069e+10	1.40189e+10
High	Q71LX4	Talin-2 OS=Mus musculus OX=10090 GN=Tln2 PE=1 SV=3	253.5	60	46	40	35		37	29	21	68	46	41		39	34	31	-1.12	-1.2	-1.12	-0.68	33	26	22		23	20	18	0.0140758	7.91102e+08	6.23123e+08	3.94725e+08		3.4442e+08	2.86327e+08	2.45934e+08
High	E9Q7G0	Nuclear mitotic apparatus protein 1 OS=Mus musculus OX=10090 GN=Numa1 PE=1 SV=1	235.5	78	27	36	36		44	57	39	31	39	40		48	68	44	-0.07	-0.4	-0.07	0.72	33	47	43		54	47	43	0.972837	7.68894e+09	5.17134e+09	3.4054e+09		5.80703e+09	4.90943e+09	5.59178e+09
High	P63101	14-3-3 protein zeta/delta OS=Mus musculus OX=10090 GN=Ywhaz PE=1 SV=1	27.8	19	15	19	22		18	21	16	41	43	42		29	44	40	-0.29	-0.29	-0.39	0.19	20	22	24		21	20	17	0.664205	1.33692e+10	1.52599e+10	1.2975e+10		1.09126e+10	1.16616e+10	1.47703e+10
High	Q61656	Probable ATP-dependent RNA helicase DDX5 OS=Mus musculus OX=10090 GN=Ddx5 PE=1 SV=2	69.2	25	19	25	26		23	21	19	39	53	48		32	40	42	0	0.57	0	-0.14	20	22	24		21	24	24	0.846127	4.22751e+09	5.55533e+09	5.92033e+09		6.25543e+09	5.55344e+09	5.37401e+09
High	Q9ERU9	E3 SUMO-protein ligase RanBP2 OS=Mus musculus OX=10090 GN=Ranbp2 PE=1 SV=2	340.9	74	29	33	32		51	46	40	35	35	32		56	50	49	0.36	0.36	-0.1	0.79	34	39	36		48	40	43	0.335092	1.80686e+09	2.10872e+09	1.40228e+09		2.31559e+09	1.96155e+09	2.43257e+09
High	P70168	Importin subunit beta-1 OS=Mus musculus OX=10090 GN=Kpnb1 PE=1 SV=2	97.1	35	18	29	29		23	25	19	29	44	63		36	47	32	-0.13	0.09	-0.13	-0.51	20	25	31		27	24	23	0.938916	4.44963e+09	5.52698e+09	6.84511e+09		4.72173e+09	5.06296e+09	4.80825e+09
High	P21107	Tropomyosin alpha-3 chain OS=Mus musculus OX=10090 GN=Tpm3 PE=1 SV=3	33	10	16	23	21		25	23	19	33	46	43		43	47	43	0.5	0.55	0.16	0.5	6	7	6		7	6	6	0.20128	1.28351e+09	1.54484e+09	9.48075e+08		1.87441e+09	1.72931e+09	1.34457e+09
High	P48962	ADP/ATP translocase 1 OS=Mus musculus OX=10090 GN=Slc25a4 PE=1 SV=4	32.9	11	17	14	19		16	17	14	44	45	59		45	40	42	0.44	-0.3	0.44	0.84	9	8	10		9	10	9	0.256015	4.58734e+09	3.06612e+09	2.91323e+09		3.71629e+09	4.15358e+09	5.22711e+09
High	P30999	Catenin delta-1 OS=Mus musculus OX=10090 GN=Ctnnd1 PE=1 SV=2	104.9	44	24	26	29		37	33	25	38	38	38		49	46	36	0.04	-0.3	0.1	0.04	37	35	34		41	38	33	0.782087	3.69885e+09	2.53984e+09	2.16826e+09		2.99779e+09	2.73158e+09	2.22603e+09
High	P37804	Transgelin OS=Mus musculus OX=10090 GN=Tagln PE=1 SV=3	22.6	22	17	16	17		18	19	13	50	53	57		29	48	23	-1.45	-1.82	-0.99	-1.45	19	19	21		21	21	14	0.00355744	2.64554e+10	1.5418e+10	1.31579e+10		7.51616e+09	7.76343e+09	4.82332e+09
High	P62983	Ubiquitin-40S ribosomal protein S27a OS=Mus musculus OX=10090 GN=Rps27a PE=1 SV=2	17.9	4	8	7	11		9	11	8	42	45	47		33	60	43	-0.09	-0.16	0.54	-0.09	9	9	11		10	11	9	0.994046	2.20824e+10	1.80946e+10	1.86608e+10		1.9775e+10	2.62921e+10	1.75643e+10
High	E9PVA8	eIF-2-alpha kinase activator GCN1 OS=Mus musculus OX=10090 GN=Gcn1 PE=1 SV=1	292.8	85	20	47	48		48	34	20	22	50	56		58	37	25	-0.73	0.84	-0.73	-1.11	32	53	59		59	44	33	0.167444	7.85866e+08	1.48541e+09	1.79391e+09		1.40962e+09	8.93835e+08	8.32629e+08
High	O70318	Band 4.1-like protein 2 OS=Mus musculus OX=10090 GN=Epb41l2 PE=1 SV=2	109.9	50	33	32	33		31	23	24	53	42	40		40	27	30	-0.64	-1.18	-0.47	-0.64	35	33	33		33	29	24	0.24172	4.12561e+09	2.19311e+09	2.23436e+09		1.81821e+09	1.58462e+09	1.43797e+09
High	Q60847	Collagen alpha-1(XII) chain OS=Mus musculus OX=10090 GN=Col12a1 PE=2 SV=3	340	80	43	45	30		7	9	4	65	48	32		7	9	4	-2.2	-4.59	-2.17	-2.2	49	41	41		14	20	11	2.33591e-06	3.03854e+09	1.06244e+09	7.38257e+08		1.26176e+08	2.35955e+08	1.60294e+08
High	Q61768	Kinesin-1 heavy chain OS=Mus musculus OX=10090 GN=Kif5b PE=1 SV=3	109.5	42	29	34	37		29	32	29	44	43	43		37	39	33	-0.21	0.08	-0.21	-0.71	30	35	37		37	34	28	0.797792	2.08052e+09	2.25952e+09	2.42953e+09		2.20412e+09	1.95329e+09	1.48199e+09
High	P17156	Heat shock-related 70 kDa protein 2 OS=Mus musculus OX=10090 GN=Hspa2 PE=1 SV=2	69.6	6	14	11	12		15	12	12	46	33	30		27	46	56	0.3	0.3	-0.47	1.24	3	2	2		2	1	2	0.825932	5.02695e+07	1.22375e+07	1.79728e+07		6.1681e+07	8.80896e+06	4.23985e+07
High	P17742	Peptidyl-prolyl cis-trans isomerase A OS=Mus musculus OX=10090 GN=Ppia PE=1 SV=2	18	12	11	10	11		10	11	11	28	45	48		31	48	32	-0.05	1.01	-0.05	-0.73	13	14	15		14	15	16	0.926587	7.29045e+09	1.70383e+10	2.22706e+10		1.47276e+10	1.64815e+10	1.33883e+10
High	Q91YQ5	Dolichyl-diphosphooligosaccharide--protein glycosyltransferase subunit 1 OS=Mus musculus OX=10090 GN=Rpn1 PE=1 SV=1	68.5	39	20	22	29		27	33	28	40	34	43		43	45	44	0.28	-0.13	0.28	0.39	21	28	33		29	31	26	0.421679	7.88616e+09	5.87712e+09	5.54818e+09		7.19044e+09	7.15194e+09	7.27114e+09
High	Q9D8N0	Elongation factor 1-gamma OS=Mus musculus OX=10090 GN=Eef1g PE=1 SV=3	50	28	16	22	25		17	19	17	55	39	43		27	35	38	-0.41	0.04	-0.41	-0.55	22	24	24		19	21	19	0.488485	8.00703e+09	1.14753e+10	1.22566e+10		8.24859e+09	8.61678e+09	8.34404e+09
High	P17710	Hexokinase-1 OS=Mus musculus OX=10090 GN=Hk1 PE=1 SV=3	108.2	36	20	26	28		26	29	21	30	36	40		35	37	38	1.17	1.46	1.17	0.87	27	29	31		31	31	26	0.00687167	2.22317e+09	2.12863e+09	2.18484e+09		6.11268e+09	4.78135e+09	3.98681e+09
High	Q62167	ATP-dependent RNA helicase DDX3X OS=Mus musculus OX=10090 GN=Ddx3x PE=1 SV=3	73.1	12	20	33	29		24	26	19	34	62	54		35	36	24	-0.09	0.44	-0.09	-0.65	25	32	35		29	27	24	0.999785	3.65743e+09	4.87098e+09	5.47595e+09		4.97153e+09	4.57336e+09	3.47936e+09
High	Q3U962	Collagen alpha-2(V) chain OS=Mus musculus OX=10090 GN=Col5a2 PE=1 SV=1	144.9	47	29	22	13		13	18	12	69	28	17		16	19	14	-0.43	-2.17	-0.43	-0.42	33	29	24		19	30	24	0.427329	2.75263e+09	1.1212e+09	8.43957e+08		6.12527e+08	8.33681e+08	6.31586e+08
High	P62702	40S ribosomal protein S4, X isoform OS=Mus musculus OX=10090 GN=Rps4x PE=1 SV=2	29.6	20	10	17	20		15	18	16	28	49	52		29	41	41	-0.17	0.82	-0.17	-0.3	14	19	22		20	18	19	0.86984	4.95284e+09	9.18924e+09	1.03675e+10		8.73613e+09	8.18413e+09	8.42726e+09
High	P47738	Aldehyde dehydrogenase, mitochondrial OS=Mus musculus OX=10090 GN=Aldh2 PE=1 SV=1	56.5	26	16	21	18		24	23	17	31	50	38		52	48	29	0.63	0.92	0.63	0.38	18	22	23		26	23	22	0.120378	4.9016e+09	4.96773e+09	5.96359e+09		9.28654e+09	7.69973e+09	7.77921e+09
High	P80313	T-complex protein 1 subunit eta OS=Mus musculus OX=10090 GN=Cct7 PE=1 SV=1	59.6	31	18	24	26		21	24	18	30	48	48		25	40	32	-0.47	0.04	-0.47	-0.6	19	27	29		23	23	19	0.409579	3.38132e+09	4.55129e+09	4.75626e+09		3.46549e+09	3.27512e+09	3.14817e+09
High	P26443	Glutamate dehydrogenase 1, mitochondrial OS=Mus musculus OX=10090 GN=Glud1 PE=1 SV=1	61.3	28	17	24	22		21	25	21	31	43	36		40	57	37	0.29	0.23	0.79	0.29	20	25	26		24	26	21	0.412292	5.11826e+09	3.87488e+09	4.57239e+09		5.98288e+09	6.682e+09	5.59363e+09
High	O35639	Annexin A3 OS=Mus musculus OX=10090 GN=Anxa3 PE=1 SV=4	36.4	28	13	26	28		21	22	20	27	37	54		32	37	33	-0.55	0.65	-0.55	-0.95	19	26	28		26	26	22	0.328673	3.31534e+09	8.81584e+09	1.00785e+10		5.21763e+09	6.03996e+09	5.21223e+09
High	O70475	UDP-glucose 6-dehydrogenase OS=Mus musculus OX=10090 GN=Ugdh PE=1 SV=1	54.8	31	14	23	27		22	19	19	25	46	48		28	34	34	-0.19	0.43	-0.26	-0.19	17	26	28		24	24	20	0.825515	3.46824e+09	5.03371e+09	5.7228e+09		4.6857e+09	4.19938e+09	5.00461e+09
High	P48036	Annexin A5 OS=Mus musculus OX=10090 GN=Anxa5 PE=1 SV=1	35.7	36	18	27	30		16	27	17	27	46	53		31	37	30	-0.57	0	-0.76	-0.57	21	29	29		26	25	20	0.299554	7.22588e+09	1.35182e+10	1.49479e+10		7.20602e+09	7.99641e+09	1.00429e+10
High	P02469	Laminin subunit beta-1 OS=Mus musculus OX=10090 GN=Lamb1 PE=1 SV=3	197	54	23	32	37		41	37	32	34	37	42		45	47	39	0.45	-0.04	0.45	1.68	32	34	39		41	40	33	0.242136	1.92542e+09	1.13975e+09	1.26072e+09		1.87054e+09	1.56092e+09	4.03064e+09
High	Q6PB66	Leucine-rich PPR motif-containing protein, mitochondrial OS=Mus musculus OX=10090 GN=Lrpprc PE=1 SV=2	156.5	49	20	29	32		39	32	29	26	39	45		51	43	45	0.69	0.97	0.69	0.16	28	33	35		40	38	32	0.0923523	1.36065e+09	1.52461e+09	2.01854e+09		2.66941e+09	2.46425e+09	2.24828e+09
High	Q8CAQ8	MICOS complex subunit Mic60 OS=Mus musculus OX=10090 GN=Immt PE=1 SV=1	83.8	46	26	26	30		30	33	25	38	31	42		40	55	36	0.28	-0.24	0.51	0.28	35	35	38		40	41	34	0.420919	4.28506e+09	2.56429e+09	2.58404e+09		3.63641e+09	3.65385e+09	3.14588e+09
High	Q61595	Kinectin OS=Mus musculus OX=10090 GN=Ktn1 PE=1 SV=1	152.5	56	26	32	32		37	30	26	30	43	43		47	38	33	0.04	-0.14	0.11	0.04	32	34	34		43	40	29	0.776452	2.08699e+09	1.59858e+09	1.4928e+09		1.89178e+09	1.7265e+09	1.53621e+09
High	Q99K48	Non-POU domain-containing octamer-binding protein OS=Mus musculus OX=10090 GN=Nono PE=1 SV=3	54.5	23	12	19	20		19	19	20	28	36	42		33	40	40	0.08	0.49	0.08	-0.41	15	19	22		19	20	16	0.714437	2.67902e+09	2.83252e+09	3.96697e+09		3.75297e+09	2.993e+09	2.98882e+09
High	O88569	Heterogeneous nuclear ribonucleoproteins A2/B1 OS=Mus musculus OX=10090 GN=Hnrnpa2b1 PE=1 SV=2	37.4	25	14	24	26		20	23	20	40	38	40		36	33	36	0.03	-0.09	0.03	0.03	17	23	27		22	25	17	0.794156	1.14193e+10	1.08612e+10	1.08079e+10		1.07502e+10	1.10943e+10	1.10505e+10
High	P58871	182 kDa tankyrase-1-binding protein OS=Mus musculus OX=10090 GN=Tnks1bp1 PE=1 SV=2	181.7	56	33	36	32		35	31	22	51	49	36		39	35	23	-0.39	-0.39	-0.3	-0.72	36	42	36		40	36	28	0.487728	1.50362e+09	1.11235e+09	9.98819e+08		1.14402e+09	9.01534e+08	6.04812e+08
High	Q9DBG3	AP-2 complex subunit beta OS=Mus musculus OX=10090 GN=Ap2b1 PE=1 SV=1	104.5	22	20	36	26		26	23	20	40	47	35		37	32	34	-0.24	-0.24	-0.16	-0.37	21	32	31		28	26	23	0.74683	3.75682e+09	3.50473e+09	3.3307e+09		3.1786e+09	3.13096e+09	2.57592e+09
High	Q3V3R1	Monofunctional C1-tetrahydrofolate synthase, mitochondrial OS=Mus musculus OX=10090 GN=Mthfd1l PE=1 SV=2	105.7	44	18	19	30		30	29	21	23	25	37		36	38	38	0.4	0.57	0.4	0.19	30	27	33		38	35	28	0.287034	1.86676e+09	1.93853e+09	2.21801e+09		2.76232e+09	2.56642e+09	2.52397e+09
High	P40142	Transketolase OS=Mus musculus OX=10090 GN=Tkt PE=1 SV=1	67.6	33	14	20	26		20	17	18	31	47	54		27	29	34	-0.29	0.41	-0.29	-0.51	16	26	29		25	23	18	0.664669	4.24347e+09	6.82853e+09	8.35776e+09		5.65525e+09	5.5749e+09	5.87776e+09
High	Q9CZN7	Serine hydroxymethyltransferase, mitochondrial OS=Mus musculus OX=10090 GN=Shmt2 PE=1 SV=1	55.7	25	14	19	19		20	17	22	30	34	42		38	33	43	0.55	0.87	0.46	0.55	19	18	22		21	20	19	0.167302	2.89256e+09	3.28621e+09	3.85671e+09		5.29106e+09	4.50965e+09	5.65449e+09
High	Q99PV0	Pre-mRNA-processing-splicing factor 8 OS=Mus musculus OX=10090 GN=Prpf8 PE=1 SV=2	273.4	60	21	35	36		41	39	27	28	41	45		50	50	34	0.45	1.08	0.28	0.45	28	34	37		44	41	32	0.241008	1.17263e+09	1.6206e+09	1.48126e+09		2.48296e+09	1.97008e+09	2.03046e+09
High	O70133	ATP-dependent RNA helicase A OS=Mus musculus OX=10090 GN=Dhx9 PE=1 SV=2	149.4	50	18	32	29		37	37	27	25	40	39		50	51	31	0.36	1.18	0.36	-0.09	25	33	32		39	35	29	0.332708	1.8884e+09	2.58323e+09	2.94607e+09		4.276e+09	3.31564e+09	2.77176e+09
High	Q3UPL0	Protein transport protein Sec31A OS=Mus musculus OX=10090 GN=Sec31a PE=1 SV=2	133.5	41	21	30	30		27	26	16	36	46	43		34	39	26	-0.44	-0.29	-0.44	-0.96	30	32	30		30	30	20	0.459223	2.64068e+09	3.165e+09	3.14801e+09		2.15457e+09	2.34051e+09	1.61349e+09
High	P80316	T-complex protein 1 subunit epsilon OS=Mus musculus OX=10090 GN=Cct5 PE=1 SV=1	59.6	35	18	25	30		25	27	22	29	49	50		43	37	27	-0.12	0.49	-0.12	-0.44	21	29	32		26	27	24	0.956427	3.70758e+09	5.56094e+09	5.91412e+09		5.21271e+09	5.13036e+09	4.35737e+09
High	O08553	Dihydropyrimidinase-related protein 2 OS=Mus musculus OX=10090 GN=Dpysl2 PE=1 SV=2	62.2	24	13	21	23		18	20	13	40	40	45		28	36	29	-0.71	0.02	-0.93	-0.71	16	21	26		21	23	15	0.180375	3.42586e+09	6.57763e+09	4.76113e+09		3.47183e+09	3.45886e+09	2.9016e+09
High	Q9D0I9	Arginine--tRNA ligase, cytoplasmic OS=Mus musculus OX=10090 GN=Rars PE=1 SV=2	75.6	36	18	23	26		28	23	21	43	34	36		39	35	34	0.31	0.86	0.31	0.01	21	27	26		27	28	22	0.394175	2.13855e+09	2.87828e+09	3.20237e+09		3.89172e+09	3.55792e+09	3.22485e+09
High	Q9D8E6	60S ribosomal protein L4 OS=Mus musculus OX=10090 GN=Rpl4 PE=1 SV=3	47.1	27	16	19	22		20	21	13	29	39	55		35	39	28	-0.52	0.23	-0.52	-0.91	22	26	28		26	26	20	0.351972	6.76709e+09	9.52482e+09	1.05507e+10		7.94568e+09	6.62333e+09	5.59565e+09
High	O08529	Calpain-2 catalytic subunit OS=Mus musculus OX=10090 GN=Capn2 PE=1 SV=4	79.8	29	16	25	26		25	23	20	30	40	41		32	31	32	-0.43	-0.31	-0.53	-0.43	23	23	24		24	22	20	0.462719	3.37729e+09	3.62134e+09	4.116e+09		2.7149e+09	2.50182e+09	3.04942e+09
High	Q3TXS7	26S proteasome non-ATPase regulatory subunit 1 OS=Mus musculus OX=10090 GN=Psmd1 PE=1 SV=1	105.7	40	15	29	30		28	25	19	27	42	44		40	39	30	-0.02	1.07	-0.02	-0.64	20	30	31		31	31	23	0.87826	1.27158e+09	2.35304e+09	2.78611e+09		2.66763e+09	2.3214e+09	1.78549e+09
High	Q99K51	Plastin-3 OS=Mus musculus OX=10090 GN=Pls3 PE=1 SV=3	70.7	33	20	28	30		26	23	18	28	46	44		34	37	27	-0.18	-0.18	0.01	-0.65	23	32	32		29	29	22	0.855282	4.54791e+09	4.75031e+09	4.91151e+09		4.02632e+09	4.77289e+09	3.12186e+09
High	Q9JKR6	Hypoxia up-regulated protein 1 OS=Mus musculus OX=10090 GN=Hyou1 PE=1 SV=1	111.1	41	15	26	30		32	26	20	22	32	40		55	40	32	0.2	0.2	0.44	0.15	22	25	28		33	32	24	0.535188	4.33641e+09	3.30121e+09	3.15779e+09		4.97379e+09	4.47337e+09	3.49199e+09
High	Q9DBJ1	Phosphoglycerate mutase 1 OS=Mus musculus OX=10090 GN=Pgam1 PE=1 SV=3	28.8	20	9	17	17		16	17	12	20	52	44		29	45	22	0.47	0.97	0.47	-0.25	13	18	20		18	16	11	0.224989	3.28756e+09	6.41187e+09	7.46336e+09		6.44904e+09	8.90596e+09	6.25612e+09
High	Q6ZQ38	Cullin-associated NEDD8-dissociated protein 1 OS=Mus musculus OX=10090 GN=Cand1 PE=1 SV=2	136.2	42	23	30	32		24	30	21	32	45	44		28	37	28	-0.53	0.27	-0.53	-0.99	29	33	35		31	30	23	0.342137	1.97344e+09	2.72646e+09	2.76079e+09		2.38269e+09	1.88422e+09	1.39271e+09
High	P80317	T-complex protein 1 subunit zeta OS=Mus musculus OX=10090 GN=Cct6a PE=1 SV=3	58	30	17	22	26		20	21	19	35	43	46		27	31	36	-0.22	0.55	-0.22	-0.97	19	24	24		20	23	18	0.788363	2.8076e+09	4.72176e+09	5.49398e+09		4.1113e+09	4.06576e+09	2.81016e+09
High	Q60854	Serpin B6 OS=Mus musculus OX=10090 GN=Serpinb6 PE=1 SV=1	42.6	21	11	19	20		16	16	14	23	48	51		29	30	26	-0.5	0.05	-0.5	-0.59	13	16	17		16	16	12	0.3832	2.48987e+09	3.74095e+09	4.49792e+09		2.57043e+09	2.65116e+09	2.98944e+09
High	Q61598	Rab GDP dissociation inhibitor beta OS=Mus musculus OX=10090 GN=Gdi2 PE=1 SV=1	50.5	28	12	26	29		25	24	19	19	37	48		37	35	29	-0.43	0.13	-0.43	-0.49	21	26	28		27	28	21	0.463689	2.6575e+09	3.88047e+09	4.19208e+09		2.90508e+09	2.8764e+09	2.99345e+09
High	Q64514	Tripeptidyl-peptidase 2 OS=Mus musculus OX=10090 GN=Tpp2 PE=1 SV=3	139.8	41	19	27	29		27	29	22	37	38	36		30	36	26	-0.05	-0.05	0.3	-0.4	28	28	29		31	31	22	0.937117	2.13654e+09	1.81158e+09	1.98086e+09		2.0579e+09	2.22664e+09	1.49718e+09
High	P08752	Guanine nucleotide-binding protein G(i) subunit alpha-2 OS=Mus musculus OX=10090 GN=Gnai2 PE=1 SV=5	40.5	18	13	19	23		18	20	18	34	40	53		31	36	32	0.07	0.07	0.16	-0.02	12	18	20		19	20	15	0.731438	3.90003e+09	3.65086e+09	3.89516e+09		4.09092e+09	4.07738e+09	3.84851e+09
High	Q99KI0	Aconitate hydratase, mitochondrial OS=Mus musculus OX=10090 GN=Aco2 PE=1 SV=1	85.4	28	18	24	25		22	24	15	45	38	39		33	35	31	0.76	0.87	0.76	0.23	20	25	23		26	24	22	0.0688127	3.78854e+09	3.27329e+09	3.75449e+09		6.93515e+09	5.52896e+09	4.40635e+09
High	Q8BG05	Heterogeneous nuclear ribonucleoprotein A3 OS=Mus musculus OX=10090 GN=Hnrnpa3 PE=1 SV=1	39.6	24	8	19	21		15	22	15	15	38	47		24	53	29	0.04	0.84	0.04	-0.23	13	19	18		17	18	12	0.780223	3.53666e+09	5.56816e+09	5.55209e+09		6.31621e+09	5.72098e+09	4.72663e+09
High	Q9JIF7	Coatomer subunit beta OS=Mus musculus OX=10090 GN=Copb1 PE=1 SV=1	107	48	15	33	36		22	24	14	24	44	49		37	32	21	-0.29	-0.24	-0.29	-0.64	22	29	37		28	28	17	0.671763	2.36477e+09	2.57646e+09	2.3267e+09		2.00914e+09	2.11008e+09	1.49317e+09
High	Q8VIJ6	Splicing factor, proline- and glutamine-rich OS=Mus musculus OX=10090 GN=Sfpq PE=1 SV=1	75.4	30	17	19	23		18	25	17	29	36	39		29	35	28	0.16	0.16	0.29	0.1	22	24	28		23	27	21	0.595645	4.37974e+09	4.43226e+09	4.8268e+09		4.88059e+09	5.42953e+09	5.18669e+09
High	Q3UZ39	Leucine-rich repeat flightless-interacting protein 1 OS=Mus musculus OX=10090 GN=Lrrfip1 PE=1 SV=2	79.2	39	24	25	24		21	23	22	34	37	31		25	33	28	-0.47	-0.47	-0.47	-0.38	23	29	25		23	27	19	0.429175	1.65538e+09	1.63822e+09	1.35534e+09		1.19835e+09	1.18094e+09	1.04207e+09
High	Q9QZE5	Coatomer subunit gamma-1 OS=Mus musculus OX=10090 GN=Copg1 PE=1 SV=1	97.5	41	18	30	27		27	23	17	25	53	46		35	32	22	-0.69	0.49	-0.73	-0.69	17	29	31		28	22	19	0.195529	1.79615e+09	3.0531e+09	2.70826e+09		2.52488e+09	1.84183e+09	1.67476e+09
High	Q8BGQ7	Alanine--tRNA ligase, cytoplasmic OS=Mus musculus OX=10090 GN=Aars PE=1 SV=1	106.8	40	12	28	24		23	23	20	20	41	35		32	31	28	-0.25	0.38	-0.37	-0.25	21	29	29		23	25	22	0.732367	1.60062e+09	2.73467e+09	2.5314e+09		2.08902e+09	2.12045e+09	2.12859e+09
High	Q8BMS1	Trifunctional enzyme subunit alpha, mitochondrial OS=Mus musculus OX=10090 GN=Hadha PE=1 SV=1	82.6	32	14	22	25		25	23	20	31	29	33		37	36	32	0.27	-0.01	0.54	0.27	18	22	27		25	24	18	0.441393	4.21563e+09	2.67906e+09	3.10922e+09		4.17703e+09	3.88255e+09	3.74276e+09
High	Q9R0P3	S-formylglutathione hydrolase OS=Mus musculus OX=10090 GN=Esd PE=1 SV=1	31.3	17	6	12	14		11	13	11	17	41	48		25	28	32	-0.17	1	-0.17	-0.25	7	12	13		11	12	11	0.870092	2.97585e+09	5.74525e+09	7.31249e+09		5.95202e+09	5.11737e+09	6.14434e+09
High	Q7TMK9	Heterogeneous nuclear ribonucleoprotein Q OS=Mus musculus OX=10090 GN=Syncrip PE=1 SV=2	69.6	28	10	23	25		21	20	18	19	50	48		34	39	27	-0.2	0.38	-0.2	-0.52	14	19	24		23	20	17	0.821425	3.10764e+09	3.93479e+09	4.18106e+09		4.03469e+09	3.43516e+09	2.92494e+09
High	Q60931	Voltage-dependent anion-selective channel protein 3 OS=Mus musculus OX=10090 GN=Vdac3 PE=1 SV=1	30.7	14	9	11	13		12	14	12	26	36	39		27	56	31	0.85	0.85	1.02	0.5	10	12	12		13	13	11	0.0431143	2.5672e+09	2.39061e+09	2.73643e+09		4.62977e+09	4.84248e+09	3.86422e+09
High	P70698	CTP synthase 1 OS=Mus musculus OX=10090 GN=Ctps1 PE=1 SV=2	66.6	27	14	23	23		21	22	18	27	44	42		25	31	33	-0.33	0.55	-0.33	-0.77	21	27	28		24	25	20	0.607264	2.17201e+09	4.39226e+09	4.29542e+09		3.18228e+09	3.49394e+09	2.5126e+09
High	Q922R8	Protein disulfide-isomerase A6 OS=Mus musculus OX=10090 GN=Pdia6 PE=1 SV=3	48.1	22	16	17	19		15	20	16	37	33	37		27	46	28	0.29	0.48	0.29	-0.14	18	21	20		16	17	16	0.412297	7.43127e+09	7.31798e+09	7.80589e+09		1.03519e+10	8.95244e+09	7.10308e+09
High	Q9Z1Q9	Valine--tRNA ligase OS=Mus musculus OX=10090 GN=Vars PE=1 SV=1	140.1	42	16	26	34		27	25	16	24	38	44		38	34	25	-0.64	0.45	-0.64	-0.88	25	31	34		31	31	25	0.239439	1.47712e+09	2.61771e+09	2.94675e+09		2.02295e+09	1.68159e+09	1.60479e+09
High	P97351	40S ribosomal protein S3a OS=Mus musculus OX=10090 GN=Rps3a PE=1 SV=3	29.9	24	12	19	19		18	20	19	26	37	34		29	33	38	-0.32	0.42	-0.38	-0.32	19	22	22		18	20	20	0.621613	7.80123e+09	1.29847e+10	1.42919e+10		1.04339e+10	1.00018e+10	1.1444e+10
High	Q8BU30	Isoleucine--tRNA ligase, cytoplasmic OS=Mus musculus OX=10090 GN=Iars PE=1 SV=2	144.2	43	18	29	28		28	27	19	26	42	41		39	30	23	-0.29	0.4	-0.29	-0.57	27	33	34		29	27	24	0.666871	1.60662e+09	2.1652e+09	2.31595e+09		2.12463e+09	1.76943e+09	1.56214e+09
High	Q9Z110	Delta-1-pyrroline-5-carboxylate synthase OS=Mus musculus OX=10090 GN=Aldh18a1 PE=1 SV=2	87.2	34	19	22	26		25	23	17	29	42	37		32	37	31	0.11	0.11	0.97	-0.1	21	23	25		27	25	21	0.66916	2.79422e+09	2.14517e+09	1.9721e+09		3.0116e+09	4.19032e+09	1.84394e+09
High	P05202	Aspartate aminotransferase, mitochondrial OS=Mus musculus OX=10090 GN=Got2 PE=1 SV=1	47.4	23	15	18	17		19	18	14	43	31	37		28	34	39	0.53	0.1	0.71	0.53	17	19	19		18	19	16	0.18525	6.07093e+09	4.27699e+09	4.95354e+09		6.50434e+09	6.97337e+09	7.13217e+09
High	P26040	Ezrin OS=Mus musculus OX=10090 GN=Ezr PE=1 SV=3	69.4	6	10	13	11		14	12	13	24	35	38		38	40	38	1.27	0.1	1.47	1.27	5	5	5		4	6	5	0.0509947	1.53249e+08	8.10965e+07	1.08518e+08		1.64711e+08	2.24135e+08	2.61259e+08
High	Q60598	Src substrate cortactin OS=Mus musculus OX=10090 GN=Cttn PE=1 SV=2	61.2	34	18	21	25		23	25	22	29	29	39		29	31	29	0.41	-0.12	0.68	0.41	23	21	25		25	24	21	0.285435	1.28173e+10	9.89569e+09	1.12127e+10		1.18063e+10	1.58727e+10	1.48615e+10
High	P12970	60S ribosomal protein L7a OS=Mus musculus OX=10090 GN=Rpl7a PE=1 SV=2	30	19	13	15	16		15	16	15	42	38	30		31	24	32	-0.21	0.08	-0.21	-0.26	17	18	19		18	17	18	0.792004	7.5775e+09	8.11874e+09	8.63847e+09		7.99648e+09	7.00147e+09	7.21565e+09
High	P46935	E3 ubiquitin-protein ligase NEDD4 OS=Mus musculus OX=10090 GN=Nedd4 PE=1 SV=3	102.6	33	18	25	28		29	20	14	23	36	45		41	27	20	-1.03	0.14	-1.03	-1.39	19	27	27		27	24	19	0.0446074	1.81523e+09	3.28482e+09	3.74279e+09		2.0012e+09	1.61333e+09	1.42661e+09
High	Q80SU7	Interferon-induced very large GTPase 1 OS=Mus musculus OX=10090 GN=Gvin1 PE=1 SV=1	280.6	64	19	34	25		43	31	12	22	40	28		47	36	13	0.17	1.06	0.13	0.17	25	40	30		46	37	26	0.562034	9.22381e+08	1.35376e+09	6.40239e+08		1.91663e+09	1.48522e+09	7.20875e+08
High	Q62318	Transcription intermediary factor 1-beta OS=Mus musculus OX=10090 GN=Trim28 PE=1 SV=3	88.8	30	16	22	22		23	23	19	25	45	40		30	34	31	-0.07	0.65	-0.07	-0.14	19	24	20		24	24	17	0.95832	1.49014e+09	2.24975e+09	2.22468e+09		2.34587e+09	2.1484e+09	2.02253e+09
High	O35643	AP-1 complex subunit beta-1 OS=Mus musculus OX=10090 GN=Ap1b1 PE=1 SV=2	103.9	18	22	26	23		22	20	16	42	33	29		28	27	28	-0.08	-0.08	0.21	-0.21	9	11	12		11	12	9	0.847023	6.09252e+08	4.68511e+08	4.90841e+08		5.76415e+08	5.43798e+08	4.24524e+08
High	Q6P4T2	U5 small nuclear ribonucleoprotein 200 kDa helicase OS=Mus musculus OX=10090 GN=Snrnp200 PE=1 SV=1	244.4	49	17	29	36		37	29	24	22	32	48		44	36	29	0.72	1.16	0.72	0.02	18	27	34		37	31	23	0.0813676	9.03943e+08	1.13051e+09	1.40228e+09		2.01323e+09	1.8628e+09	1.42281e+09
High	Q9DBG6	Dolichyl-diphosphooligosaccharide--protein glycosyltransferase subunit 2 OS=Mus musculus OX=10090 GN=Rpn2 PE=1 SV=1	69	26	14	16	18		16	16	13	35	31	31		39	34	27	0.29	0.29	0.32	0.24	15	16	17		16	13	12	0.412139	3.93097e+09	3.36263e+09	3.13699e+09		4.80937e+09	4.20221e+09	3.70691e+09
High	P62259	14-3-3 protein epsilon OS=Mus musculus OX=10090 GN=Ywhae PE=1 SV=1	29.2	21	14	21	17		17	17	16	24	34	30		30	26	29	-0.24	0.53	-0.24	-0.58	12	19	16		19	17	15	0.743552	1.48277e+09	2.25745e+09	2.21525e+09		2.13876e+09	1.90734e+09	1.47705e+09
High	P62960	Nuclease-sensitive element-binding protein 1 OS=Mus musculus OX=10090 GN=Ybx1 PE=1 SV=3	35.7	12	13	17	17		16	17	16	29	35	37		22	30	31	-0.73	0.35	-0.73	-0.85	13	16	16		15	13	14	0.169467	2.71167e+09	3.87794e+09	3.74698e+09		3.45331e+09	2.33732e+09	2.08088e+09
High	Q8R1B4	Eukaryotic translation initiation factor 3 subunit C OS=Mus musculus OX=10090 GN=Eif3c PE=1 SV=1	105.5	29	18	21	24		22	22	16	28	31	36		30	31	29	-0.14	0.86	-0.14	-0.49	17	22	25		23	22	20	0.908701	1.16432e+09	2.12533e+09	2.41058e+09		2.11946e+09	1.92314e+09	1.71932e+09
High	P61982	14-3-3 protein gamma OS=Mus musculus OX=10090 GN=Ywhag PE=1 SV=2	28.3	16	14	20	20		14	16	14	28	31	30		30	26	27	-0.46	-0.49	-0.31	-0.46	13	16	18		16	15	14	0.430867	4.71918e+09	4.36681e+09	4.97452e+09		3.36142e+09	3.52321e+09	3.62259e+09
High	Q8BFW7	Lipoma-preferred partner homolog OS=Mus musculus OX=10090 GN=Lpp PE=1 SV=1	65.8	28	17	18	22		21	20	16	45	27	33		29	27	24	-0.76	-0.76	-0.55	-1.01	19	21	21		20	21	18	0.147737	2.96373e+09	2.64803e+09	2.78817e+09		1.74435e+09	1.80861e+09	1.38028e+09
High	Q61543	Golgi apparatus protein 1 OS=Mus musculus OX=10090 GN=Glg1 PE=1 SV=1	133.6	44	17	25	27		30	30	16	20	30	34		42	41	18	0.12	0.16	0.12	-0.31	24	22	24		30	28	19	0.647258	1.10329e+09	1.11824e+09	9.63319e+08		1.23533e+09	1.21727e+09	7.79407e+08
High	Q61554	Fibrillin-1 OS=Mus musculus OX=10090 GN=Fbn1 PE=1 SV=2	312.1	64	54	32	26		17	15	6	79	37	27		17	16	6	-1.54	-2.73	-1.54	-0.93	40	32	26		21	19	19	0.000719619	2.5511e+09	7.7603e+08	4.57534e+08		3.84427e+08	2.66664e+08	2.39553e+08
High	P17427	AP-2 complex subunit alpha-2 OS=Mus musculus OX=10090 GN=Ap2a2 PE=1 SV=2	104	25	17	24	25		25	25	19	33	39	38		32	31	26	-0.1	-0.13	0.2	-0.1	18	21	23		21	22	18	0.983187	2.7125e+09	2.15512e+09	2.1751e+09		2.47753e+09	2.47536e+09	2.02854e+09
High	Q61576	Peptidyl-prolyl cis-trans isomerase FKBP10 OS=Mus musculus OX=10090 GN=Fkbp10 PE=1 SV=2	64.7	24	15	19	19		19	19	12	42	33	38		21	32	18	-0.4	-0.41	-0.11	-0.4	20	21	20		20	18	15	0.50936	4.90125e+09	3.28808e+09	3.03674e+09		3.69991e+09	3.04471e+09	2.3046e+09
High	Q3U0V1	Far upstream element-binding protein 2 OS=Mus musculus OX=10090 GN=Khsrp PE=1 SV=2	76.7	30	18	21	29		23	22	16	29	32	39		26	28	25	-0.12	-0.12	-0.06	-0.23	21	22	25		26	26	23	0.947859	2.00165e+09	1.96498e+09	2.10656e+09		1.84026e+09	1.8825e+09	1.79589e+09
High	Q8VDM4	26S proteasome non-ATPase regulatory subunit 2 OS=Mus musculus OX=10090 GN=Psmd2 PE=1 SV=1	100.1	40	20	28	27		25	28	16	28	38	38		34	33	25	-0.38	0.17	-0.38	-0.66	23	31	28		23	27	18	0.531234	2.10941e+09	2.79625e+09	2.92165e+09		2.37116e+09	2.1453e+09	1.85441e+09
High	P14869	60S acidic ribosomal protein P0 OS=Mus musculus OX=10090 GN=Rplp0 PE=1 SV=3	34.2	17	11	11	14		13	11	12	34	28	27		27	30	26	-0.5	-0.14	-0.5	-0.61	11	12	14		14	14	12	0.375991	8.54073e+09	9.94238e+09	9.09785e+09		7.7376e+09	7.01587e+09	5.94607e+09
High	O35074	Prostacyclin synthase OS=Mus musculus OX=10090 GN=Ptgis PE=1 SV=1	57	24	16	20	21		17	18	16	28	36	35		32	35	26	-0.08	-0.08	0.13	-0.35	17	21	22		18	18	17	0.975096	4.04005e+09	2.85943e+09	3.51202e+09		3.83193e+09	3.11845e+09	2.75126e+09
High	Q62351	Transferrin receptor protein 1 OS=Mus musculus OX=10090 GN=Tfrc PE=1 SV=1	85.7	30	16	23	22		23	22	23	23	30	31		28	28	37	0.37	0.37	0.5	0.18	18	23	25		26	24	22	0.32539	1.72524e+09	1.81574e+09	1.99504e+09		2.22497e+09	2.57555e+09	2.26149e+09
High	Q8K411	Presequence protease, mitochondrial OS=Mus musculus OX=10090 GN=Pitrm1 PE=1 SV=1	117.3	40	18	23	26		25	29	21	29	27	31		32	39	29	0.17	0.03	0.21	0.17	27	30	33		31	30	26	0.574237	2.26661e+09	2.21928e+09	2.24586e+09		2.3203e+09	2.57401e+09	2.52797e+09
High	P47962	60S ribosomal protein L5 OS=Mus musculus OX=10090 GN=Rpl5 PE=1 SV=3	34.4	19	11	13	16		13	15	14	27	30	41		34	30	33	-0.34	0.8	-0.34	-0.55	15	19	18		18	14	15	0.591467	2.88917e+09	5.93908e+09	7.30854e+09		5.04062e+09	4.68988e+09	4.98714e+09
High	P62242	40S ribosomal protein S8 OS=Mus musculus OX=10090 GN=Rps8 PE=1 SV=2	24.2	12	9	12	11		11	11	11	33	47	31		16	24	35	0.1	0.1	-0.47	0.16	12	12	11		9	11	11	0.687964	5.1716e+09	7.22691e+09	7.43683e+09		5.52795e+09	5.22604e+09	8.29954e+09
High	Q8R081	Heterogeneous nuclear ribonucleoprotein L OS=Mus musculus OX=10090 GN=Hnrnpl PE=1 SV=2	63.9	27	14	18	19		23	19	14	29	30	32		40	35	23	0.43	0.51	0.43	-0.15	14	17	19		23	19	15	0.263755	2.93381e+09	2.7005e+09	3.14374e+09		4.16388e+09	3.63675e+09	2.83179e+09
High	O55029	Coatomer subunit beta' OS=Mus musculus OX=10090 GN=Copb2 PE=1 SV=2	102.4	37	17	20	27		22	24	14	29	28	36		28	28	21	-0.45	0.17	-0.45	-0.58	21	27	29		29	28	21	0.434166	2.15195e+09	2.9332e+09	2.62654e+09		2.41542e+09	2.13992e+09	1.75515e+09
High	P51150	Ras-related protein Rab-7a OS=Mus musculus OX=10090 GN=Rab7a PE=1 SV=2	23.5	19	15	13	13		15	16	14	26	33	42		32	41	21	0.4	0.49	-0.62	0.4	16	14	17		17	15	15	0.287255	5.25153e+09	1.04261e+10	4.76187e+09		7.37406e+09	6.80065e+09	6.30324e+09
High	P06745	Glucose-6-phosphate isomerase OS=Mus musculus OX=10090 GN=Gpi PE=1 SV=4	62.7	29	12	19	20		20	19	13	20	29	31		34	28	24	-0.29	0.65	-0.29	-0.37	13	20	23		20	19	19	0.671346	1.66942e+09	3.31301e+09	3.46606e+09		2.62841e+09	2.7128e+09	2.67523e+09
High	O35737	Heterogeneous nuclear ribonucleoprotein H OS=Mus musculus OX=10090 GN=Hnrnph1 PE=1 SV=3	49.2	8	9	13	12		11	12	11	22	44	42		25	36	25	-0.08	0.58	-0.08	-0.34	11	12	14		11	13	10	0.988662	2.55051e+09	3.63613e+09	4.14668e+09		3.80015e+09	3.42995e+09	3.27058e+09
High	Q501J6	Probable ATP-dependent RNA helicase DDX17 OS=Mus musculus OX=10090 GN=Ddx17 PE=1 SV=1	72.4	17	15	16	18		18	18	17	25	32	36		23	28	30	0.18	0.18	0.18	-0.14	13	14	13		14	14	13	0.588296	1.03016e+09	1.01639e+09	1.07917e+09		1.16998e+09	1.14809e+09	9.80867e+08
High	P68510	14-3-3 protein eta OS=Mus musculus OX=10090 GN=Ywhah PE=1 SV=2	28.2	16	17	17	15		17	16	16	28	28	29		33	25	26	-0.31	-0.28	-0.31	-0.55	9	14	13		15	13	10	0.63513	1.90027e+09	2.01219e+09	2.14827e+09		1.56441e+09	1.62117e+09	1.46478e+09
High	Q99NB9	Splicing factor 3B subunit 1 OS=Mus musculus OX=10090 GN=Sf3b1 PE=1 SV=1	145.7	46	21	26	18		31	24	20	26	33	24		42	27	25	0.46	1.04	0.36	0.46	22	26	23		34	32	22	0.229571	9.09319e+08	1.10826e+09	9.78939e+08		1.866e+09	1.42623e+09	1.34783e+09
High	Q02248	Catenin beta-1 OS=Mus musculus OX=10090 GN=Ctnnb1 PE=1 SV=1	85.4	23	16	20	20		23	22	15	26	30	29		36	37	25	0.18	0.48	0.18	0	15	18	15		19	19	14	0.557854	1.688e+09	1.90369e+09	1.61001e+09		2.36137e+09	2.15962e+09	1.60589e+09
High	Q91W90	Thioredoxin domain-containing protein 5 OS=Mus musculus OX=10090 GN=Txndc5 PE=1 SV=2	46.4	23	14	16	17		17	19	15	25	29	39		31	42	20	0.38	0.72	0.38	-0.4	18	19	21		20	18	16	0.308333	4.50935e+09	6.01876e+09	6.28819e+09		7.40836e+09	7.85101e+09	4.77993e+09
High	P17426	AP-2 complex subunit alpha-1 OS=Mus musculus OX=10090 GN=Ap2a1 PE=1 SV=1	107.6	29	16	23	26		28	30	21	21	30	37		35	35	26	0.33	-1.24	1.35	0.33	21	27	28		30	27	21	0.367627	5.0196e+09	1.69901e+09	2.94094e+09		2.12272e+09	4.3233e+09	3.69315e+09
High	Q922B2	Aspartate--tRNA ligase, cytoplasmic OS=Mus musculus OX=10090 GN=Dars PE=1 SV=2	57.1	30	16	22	22		23	23	17	23	36	38		27	32	24	-0.09	-0.09	-0.23	-0.06	20	26	26		25	25	23	0.999785	2.13192e+09	2.2782e+09	2.27015e+09		2.00201e+09	1.93935e+09	2.17392e+09
High	Q9CZD3	Glycine--tRNA ligase OS=Mus musculus OX=10090 GN=Gars PE=1 SV=1	81.8	32	12	20	28		22	20	17	16	35	40		31	30	19	0.06	0.69	-0.18	0.06	17	26	26		25	22	21	0.745989	1.35809e+09	2.09926e+09	1.98635e+09		2.19789e+09	1.84974e+09	2.07065e+09
High	O54724	Caveolae-associated protein 1 OS=Mus musculus OX=10090 GN=Cavin1 PE=1 SV=1	43.9	16	11	14	13		13	14	13	27	32	34		18	37	30	0.11	0.02	0.13	0.11	15	15	16		16	15	14	0.659994	3.32937e+09	3.26721e+09	3.39953e+09		3.36479e+09	3.58471e+09	3.67895e+09
High	P27659	60S ribosomal protein L3 OS=Mus musculus OX=10090 GN=Rpl3 PE=1 SV=3	46.1	28	13	18	22		21	17	16	20	37	38		32	30	21	-0.37	0.13	-0.37	-0.5	21	24	27		25	25	21	0.551791	6.67016e+09	8.79018e+09	9.06297e+09		7.31627e+09	6.81178e+09	6.42175e+09
High	Q8BP47	Asparagine--tRNA ligase, cytoplasmic OS=Mus musculus OX=10090 GN=Nars PE=1 SV=2	64.2	24	11	18	19		20	18	12	19	36	31		36	28	18	-0.04	0.78	-0.04	-0.74	15	18	18		22	16	12	0.911868	1.58272e+09	2.14582e+09	2.26522e+09		2.71108e+09	2.08815e+09	1.35754e+09
High	B2RQC6	CAD protein OS=Mus musculus OX=10090 GN=Cad PE=1 SV=1	243.1	46	16	27	29		29	26	16	19	37	35		34	32	19	-0.22	0.64	-0.26	-0.22	22	29	30		32	30	19	0.768854	7.69724e+08	1.16873e+09	1.25908e+09		1.19597e+09	9.77312e+08	1.08144e+09
High	P24369	Peptidyl-prolyl cis-trans isomerase B OS=Mus musculus OX=10090 GN=Ppib PE=1 SV=2	23.7	15	12	13	13		12	13	14	39	36	29		20	28	33	0.02	-0.07	0.02	0.31	14	14	13		14	14	14	0.806317	9.78277e+09	7.41914e+09	6.59889e+09		9.34606e+09	7.53996e+09	8.18224e+09
High	Q9D379	Epoxide hydrolase 1 OS=Mus musculus OX=10090 GN=Ephx1 PE=1 SV=2	52.5	32	17	23	22		19	23	17	27	30	35		29	33	27	0.12	-0.18	0.48	0.12	17	26	27		25	24	19	0.654705	5.57566e+09	3.82275e+09	4.08416e+09		4.92892e+09	5.34653e+09	4.43031e+09
High	Q91ZU6	Dystonin OS=Mus musculus OX=10090 GN=Dst PE=1 SV=2	833.7	79	28	26	30		48	32	26	28	26	30		50	32	26	1.2	1.12	1.2	1.22	23	25	28		43	33	27	0.012106	2.54553e+08	2.30873e+08	2.73432e+08		5.54872e+08	5.301e+08	6.36481e+08
High	P13020	Gelsolin OS=Mus musculus OX=10090 GN=Gsn PE=1 SV=3	85.9	24	18	17	20		18	16	13	31	29	40		23	26	26	0.38	-0.34	0.38	1.38	16	18	21		17	17	16	0.313749	4.24053e+09	2.72792e+09	3.01644e+09		3.35851e+09	3.54536e+09	7.86702e+09
High	Q62465	Synaptic vesicle membrane protein VAT-1 homolog OS=Mus musculus OX=10090 GN=Vat1 PE=1 SV=3	43.1	17	7	14	16		13	14	10	28	35	30		22	31	30	0	0	0.25	-0.29	15	17	17		14	14	14	0.842295	4.49633e+09	3.83143e+09	4.75323e+09		4.50191e+09	4.56267e+09	3.8934e+09
High	Q8K310	Matrin-3 OS=Mus musculus OX=10090 GN=Matr3 PE=1 SV=1	94.6	30	15	24	23		20	25	17	21	35	34		33	43	23	0.11	0.89	0.11	-0.25	20	24	27		27	27	22	0.66657	1.45638e+09	2.27261e+09	2.08892e+09		2.69361e+09	2.45223e+09	1.75545e+09
High	Q9QUR6	Prolyl endopeptidase OS=Mus musculus OX=10090 GN=Prep PE=1 SV=1	80.7	33	12	21	23		22	23	14	20	33	33		27	33	22	0.14	-1.04	0.14	0.3	14	23	26		25	25	18	0.620969	2.67767e+10	1.64061e+10	1.50102e+10		1.30649e+10	1.80699e+10	1.85071e+10
High	O35286	Pre-mRNA-splicing factor ATP-dependent RNA helicase DHX15 OS=Mus musculus OX=10090 GN=Dhx15 PE=1 SV=2	90.9	28	16	23	27		18	18	18	24	36	39		24	24	26	-0.08	0.27	-0.08	-0.13	19	26	23		20	22	21	0.986539	1.39467e+09	1.94208e+09	1.88919e+09		1.68207e+09	1.83353e+09	1.72475e+09
High	P08122	Collagen alpha-2(IV) chain OS=Mus musculus OX=10090 GN=Col4a2 PE=1 SV=4	167.2	49	9	13	10		16	21	12	14	16	11		22	27	15	0.22	0.06	0.28	0.22	15	12	14		22	26	14	0.59148	1.02414e+09	7.36455e+08	5.53128e+08		1.07022e+09	8.9552e+08	6.42716e+08
High	Q99JY9	Actin-related protein 3 OS=Mus musculus OX=10090 GN=Actr3 PE=1 SV=3	47.3	22	13	15	16		18	15	15	20	23	36		31	28	24	-0.13	0.21	-0.13	-0.42	14	17	18		20	19	15	0.924746	2.65293e+09	2.80572e+09	3.07562e+09		3.06141e+09	2.55543e+09	2.30053e+09
High	Q07113	Cation-independent mannose-6-phosphate receptor OS=Mus musculus OX=10090 GN=Igf2r PE=1 SV=1	273.6	45	26	29	29		29	24	20	30	37	35		31	26	24	0	0.05	0	-0.48	25	26	32		31	30	24	0.883615	1.07723e+09	1.05531e+09	1.32143e+09		1.1184e+09	1.05257e+09	9.48403e+08
High	Q9CQV8	14-3-3 protein beta/alpha OS=Mus musculus OX=10090 GN=Ywhab PE=1 SV=3	28.1	11	13	16	19		15	15	13	35	22	26		26	22	31	-0.49	-0.63	-0.49	-0.32	8	8	8		7	7	6	0.386069	2.03982e+09	1.93587e+09	1.89892e+09		1.31702e+09	1.37424e+09	1.52325e+09
High	Q8BMJ2	Leucine--tRNA ligase, cytoplasmic OS=Mus musculus OX=10090 GN=Lars PE=1 SV=2	134.1	38	17	21	24		27	22	15	26	29	29		36	27	18	-0.01	0.16	-0.01	-0.81	19	24	28		30	27	22	0.870535	1.48959e+09	1.67659e+09	1.85774e+09		1.66205e+09	1.65929e+09	1.05697e+09
High	P50544	Very long-chain specific acyl-CoA dehydrogenase, mitochondrial OS=Mus musculus OX=10090 GN=Acadvl PE=1 SV=3	70.8	33	19	22	20		25	25	21	33	33	26		31	36	28	0.49	-0.09	0.56	0.49	22	25	23		26	25	23	0.201774	1.69683e+09	1.14005e+09	1.09547e+09		1.59884e+09	1.67793e+09	1.53873e+09
High	Q9EQH3	Vacuolar protein sorting-associated protein 35 OS=Mus musculus OX=10090 GN=Vps35 PE=1 SV=1	91.7	28	15	24	17		21	19	17	26	34	22		31	27	27	-0.26	-0.16	-0.26	-0.46	19	22	21		19	21	18	0.720239	2.14388e+09	2.31733e+09	2.02735e+09		1.92027e+09	1.93845e+09	1.47789e+09
High	Q9Z1Z0	General vesicular transport factor p115 OS=Mus musculus OX=10090 GN=Uso1 PE=1 SV=2	106.9	30	14	23	17		23	23	13	23	28	22		32	30	20	0.2	0.2	-0.13	0.39	19	20	21		25	23	17	0.525877	1.45559e+09	1.30226e+09	1.18901e+09		1.67721e+09	1.1887e+09	1.55762e+09
High	P31001	Desmin OS=Mus musculus OX=10090 GN=Des PE=1 SV=3	53.5	10	6	4	5		14	11	10	55	14	12		17	20	39	2.72	2.72	1.38	3.45	3	2	1		8	7	6	6.20276e-05	2.27163e+07	6.37205e+07	1.08562e+07		1.49188e+08	1.66124e+08	1.18354e+08
High	C0HKE4	Histone H2A type 1-E OS=Mus musculus OX=10090 GN=Hist1h2ae PE=1 SV=1	14.1	3	5	6	8		6	7	6	23	27	49		17	48	20	0.32	0.93	0.32	0.12	7	7	8		7	7	7	0.381978	3.85163e+10	5.71012e+10	6.97834e+10		7.32937e+10	7.10917e+10	7.58562e+10
High	P70336	Rho-associated protein kinase 2 OS=Mus musculus OX=10090 GN=Rock2 PE=1 SV=1	160.5	38	22	26	24		26	22	16	31	33	27		30	24	19	-0.72	-0.7	-0.86	-0.72	28	30	30		31	25	19	0.157015	1.53888e+09	1.32984e+09	1.06771e+09		9.49993e+08	7.33813e+08	6.473e+08
High	Q9CQN1	Heat shock protein 75 kDa, mitochondrial OS=Mus musculus OX=10090 GN=Trap1 PE=1 SV=1	80.2	24	12	16	20		23	20	15	25	26	32		29	31	26	0.38	0.38	0.4	0.23	14	19	20		20	19	14	0.316857	1.3648e+09	1.46658e+09	1.84409e+09		1.77008e+09	1.94182e+09	2.15578e+09
High	A2AN08	E3 ubiquitin-protein ligase UBR4 OS=Mus musculus OX=10090 GN=Ubr4 PE=1 SV=1	571.9	62	23	27	32		28	24	13	24	28	32		29	25	13	-0.31	-0.07	-0.31	-0.92	26	30	34		28	31	23	0.495925	5.56749e+08	6.92948e+08	6.84022e+08		5.31437e+08	5.58223e+08	3.62737e+08
High	P14131	40S ribosomal protein S16 OS=Mus musculus OX=10090 GN=Rps16 PE=1 SV=4	16.4	15	10	13	12		13	13	12	29	31	31		17	22	33	-0.29	0.85	-0.54	-0.29	13	12	12		13	10	11	0.665619	5.20499e+09	8.99215e+09	9.79902e+09		9.35901e+09	6.18471e+09	8.00342e+09
High	P14685	26S proteasome non-ATPase regulatory subunit 3 OS=Mus musculus OX=10090 GN=Psmd3 PE=1 SV=3	60.7	32	14	19	26		23	19	21	22	23	32		26	19	32	-0.13	-0.36	-0.13	0.01	19	20	24		24	24	22	0.936261	2.71837e+09	2.0562e+09	2.13818e+09		2.11644e+09	1.88154e+09	2.14859e+09
High	P70333	Heterogeneous nuclear ribonucleoprotein H2 OS=Mus musculus OX=10090 GN=Hnrnph2 PE=1 SV=1	49.2	6	7	12	11		10	9	9	18	40	40		21	35	23	0.82	1.71	0.32	0.82	2	4	3		5	4	4	0.114287	1.86514e+08	3.59368e+08	2.56528e+08		6.10072e+08	4.47081e+08	4.52478e+08
High	Q08093	Calponin-2 OS=Mus musculus OX=10090 GN=Cnn2 PE=1 SV=1	33.1	16	14	13	16		14	15	12	54	20	28		20	22	23	-0.84	-0.68	-0.84	-0.99	18	18	20		17	15	13	0.108486	6.01159e+09	5.05179e+09	4.56131e+09		3.74418e+09	2.82602e+09	2.3002e+09
High	Q91VI7	Ribonuclease inhibitor OS=Mus musculus OX=10090 GN=Rnh1 PE=1 SV=1	49.8	26	12	19	21		19	17	14	14	30	34		29	24	21	-0.83	-0.29	-0.83	-1.03	16	19	22		20	19	17	0.113452	1.36194e+09	1.97638e+09	2.13654e+09		1.11707e+09	1.11354e+09	1.04344e+09
High	Q9EPU0	Regulator of nonsense transcripts 1 OS=Mus musculus OX=10090 GN=Upf1 PE=1 SV=2	123.9	41	18	24	30		26	25	17	21	33	37		30	31	21	-0.1	0.81	-0.1	-0.45	22	24	27		29	27	19	0.977003	1.39112e+09	2.2942e+09	2.53972e+09		2.43085e+09	2.13426e+09	1.86158e+09
High	Q62188	Dihydropyrimidinase-related protein 3 OS=Mus musculus OX=10090 GN=Dpysl3 PE=1 SV=1	61.9	19	9	17	17		16	18	12	25	32	26		26	26	24	-0.07	0.19	-0.07	-0.94	9	16	19		14	17	11	0.966982	1.57738e+09	2.14239e+09	2.52932e+09		1.80003e+09	2.03871e+09	1.31802e+09
High	P14148	60S ribosomal protein L7 OS=Mus musculus OX=10090 GN=Rpl7 PE=1 SV=2	31.4	22	13	19	19		11	18	12	33	31	30		20	26	20	-0.42	0.08	-0.42	-0.42	17	22	22		20	21	19	0.484883	6.38012e+09	7.8514e+09	8.09422e+09		6.76268e+09	5.88465e+09	6.03006e+09
High	P46471	26S proteasome regulatory subunit 7 OS=Mus musculus OX=10090 GN=Psmc2 PE=1 SV=5	48.6	30	17	22	23		23	21	16	31	30	28		28	29	20	0.14	0.79	0.14	-0.23	16	24	25		25	24	16	0.622349	1.49323e+09	1.87451e+09	1.88276e+09		2.58316e+09	2.06332e+09	1.61085e+09
High	Q9DAW9	Calponin-3 OS=Mus musculus OX=10090 GN=Cnn3 PE=1 SV=1	36.4	14	10	13	13		14	13	9	36	25	32		19	27	22	-0.29	-0.45	-0.06	-0.29	12	15	13		15	13	8	0.670255	4.02938e+09	2.71397e+09	2.58992e+09		2.93967e+09	2.60948e+09	2.11969e+09
High	P27046	Alpha-mannosidase 2 OS=Mus musculus OX=10090 GN=Man2a1 PE=1 SV=2	131.5	34	19	25	22		24	23	16	29	34	26		27	25	22	0.09	0.09	0.13	-0.28	18	26	25		27	24	20	0.681555	1.34179e+09	1.2759e+09	1.20958e+09		1.4243e+09	1.39339e+09	9.93938e+08
High	Q07076	Annexin A7 OS=Mus musculus OX=10090 GN=Anxa7 PE=1 SV=2	49.9	20	14	17	16		17	17	17	22	27	32		23	22	32	-0.18	-0.15	-0.74	-0.18	14	17	17		17	16	18	0.855108	1.80765e+09	2.71114e+09	3.03147e+09		1.63195e+09	1.62437e+09	2.68361e+09
High	Q9R0B9	Procollagen-lysine,2-oxoglutarate 5-dioxygenase 2 OS=Mus musculus OX=10090 GN=Plod2 PE=1 SV=2	84.4	30	15	20	17		18	13	11	32	29	24		21	15	13	-1.05	-1.61	-0.74	-1.05	21	23	21		21	19	15	0.0396136	6.78474e+09	2.77359e+09	1.89554e+09		2.22554e+09	1.65811e+09	9.16259e+08
High	P60335	Poly(rC)-binding protein 1 OS=Mus musculus OX=10090 GN=Pcbp1 PE=1 SV=1	37.5	14	7	14	13		13	10	8	25	36	21		26	23	23	-0.28	0.35	-0.28	-0.43	12	14	15		13	12	10	0.682842	3.57527e+09	4.91166e+09	5.16239e+09		4.54255e+09	4.04228e+09	3.83107e+09
High	Q60597	2-oxoglutarate dehydrogenase, mitochondrial OS=Mus musculus OX=10090 GN=Ogdh PE=1 SV=3	116.4	40	17	20	19		28	22	15	27	26	25		41	30	21	0.55	0.41	0.55	0.68	20	26	21		32	27	21	0.170018	1.49882e+09	1.32919e+09	1.21746e+09		1.98509e+09	1.94327e+09	1.94527e+09
High	P29758	Ornithine aminotransferase, mitochondrial OS=Mus musculus OX=10090 GN=Oat PE=1 SV=1	48.3	23	10	15	20		16	17	15	23	25	34		30	31	26	0.05	0.06	0.05	-0.21	13	17	18		17	16	14	0.761467	2.8937e+09	3.20456e+09	2.95285e+09		3.01732e+09	3.31867e+09	2.55797e+09
High	Q76MZ3	Serine/threonine-protein phosphatase 2A 65 kDa regulatory subunit A alpha isoform OS=Mus musculus OX=10090 GN=Ppp2r1a PE=1 SV=3	65.3	23	12	19	25		20	21	12	16	27	39		29	31	16	-0.17	0.3	-0.17	-0.56	17	26	29		23	20	16	0.863027	2.26983e+09	2.80836e+09	3.42386e+09		2.79767e+09	2.4942e+09	2.31787e+09
High	P35441	Thrombospondin-1 OS=Mus musculus OX=10090 GN=Thbs1 PE=1 SV=1	129.6	38	26	20	20		24	20	21	31	27	24		31	25	29	0.18	-1.22	0.18	1.27	27	20	16		21	21	24	0.565842	4.93114e+09	1.65402e+09	9.88667e+08		2.11256e+09	1.86923e+09	2.37888e+09
High	Q9D0K2	Succinyl-CoA:3-ketoacid coenzyme A transferase 1, mitochondrial OS=Mus musculus OX=10090 GN=Oxct1 PE=1 SV=1	56	20	10	14	16		11	15	14	30	25	29		14	29	30	0.22	-0.13	0.34	0.22	15	17	18		16	18	16	0.500678	3.3572e+09	2.80064e+09	2.66026e+09		3.06469e+09	3.5568e+09	3.10422e+09
High	B2RXS4	Plexin-B2 OS=Mus musculus OX=10090 GN=Plxnb2 PE=1 SV=1	206.1	33	24	19	23		24	17	20	35	22	29		30	22	24	-0.27	-0.46	-0.2	-0.27	23	20	23		21	20	21	0.591616	1.21739e+09	7.49611e+08	7.69418e+08		8.843e+08	6.50975e+08	6.38673e+08
High	O08807	Peroxiredoxin-4 OS=Mus musculus OX=10090 GN=Prdx4 PE=1 SV=1	31	11	9	10	13		9	11	8	34	36	31		16	20	22	-0.58	0.05	-0.58	-1.15	7	9	10		9	9	6	0.294992	1.8382e+09	2.12751e+09	1.82043e+09		1.90581e+09	1.42485e+09	8.18012e+08
High	Q9D6Z1	Nucleolar protein 56 OS=Mus musculus OX=10090 GN=Nop56 PE=1 SV=2	64.4	24	15	19	18		21	17	17	26	24	23		28	27	32	0.43	0.43	0.62	0.37	18	19	21		21	21	18	0.259671	1.5492e+09	1.30931e+09	1.53159e+09		2.09277e+09	2.01371e+09	1.97947e+09
High	Q9CWJ9	Bifunctional purine biosynthesis protein PURH OS=Mus musculus OX=10090 GN=Atic PE=1 SV=2	64.2	28	14	19	21		18	18	15	17	33	31		28	25	19	-0.34	0.63	-0.34	-0.78	16	18	25		18	19	16	0.59339	1.56911e+09	3.16281e+09	3.93412e+09		2.42676e+09	2.4998e+09	2.28407e+09
High	Q9DCD0	6-phosphogluconate dehydrogenase, decarboxylating OS=Mus musculus OX=10090 GN=Pgd PE=1 SV=3	53.2	25	11	18	21		16	17	18	14	29	33		26	21	28	-0.04	0.72	-0.08	-0.04	13	18	20		18	17	16	0.909242	2.47259e+09	4.28322e+09	5.42628e+09		4.0763e+09	4.04211e+09	5.28608e+09
High	O08788	Dynactin subunit 1 OS=Mus musculus OX=10090 GN=Dctn1 PE=1 SV=3	141.6	38	19	21	21		25	20	16	27	27	26		32	23	17	-0.34	-0.15	-0.34	-0.68	19	27	21		23	24	18	0.602673	1.64182e+09	1.51948e+09	1.42671e+09		1.47744e+09	1.20263e+09	8.90104e+08
High	Q9Z2Z9	Glutamine--fructose-6-phosphate aminotransferase [isomerizing] 2 OS=Mus musculus OX=10090 GN=Gfpt2 PE=1 SV=3	77	20	12	22	22		19	15	11	23	36	29		21	20	19	-0.57	-0.01	-0.57	-0.86	19	17	21		19	16	17	0.276437	1.14006e+09	1.28958e+09	1.15516e+09		1.13486e+09	8.6695e+08	6.3649e+08
High	P43274	Histone H1.4 OS=Mus musculus OX=10090 GN=Hist1h1e PE=1 SV=2	22	5	10	12	13		12	11	11	35	23	21		19	15	30	-0.1	0.27	-0.4	-0.1	11	14	14		14	15	15	0.988294	1.43291e+10	1.90409e+10	1.78184e+10		1.73011e+10	1.44541e+10	1.66521e+10
High	Q8R1F1	Niban-like protein 1 OS=Mus musculus OX=10090 GN=Fam129b PE=1 SV=2	84.8	32	13	19	23		18	17	11	22	29	37		21	25	16	-0.78	0.41	-0.78	-0.83	19	24	25		23	20	18	0.140032	1.24614e+09	2.0469e+09	1.98754e+09		1.65718e+09	1.19386e+09	1.1186e+09
High	Q8JZQ9	Eukaryotic translation initiation factor 3 subunit B OS=Mus musculus OX=10090 GN=Eif3b PE=1 SV=1	91.3	32	14	21	24		20	23	15	17	22	32		25	33	16	-0.14	0.28	-0.14	-0.5	20	24	25		23	25	17	0.920875	1.57984e+09	1.81259e+09	1.97196e+09		1.9234e+09	1.6483e+09	1.39641e+09
High	Q3U7R1	Extended synaptotagmin-1 OS=Mus musculus OX=10090 GN=Esyt1 PE=1 SV=2	121.5	37	11	19	23		28	22	18	16	24	32		42	31	23	0.33	0.33	0.52	0.09	15	23	28		29	24	25	0.369093	1.45349e+09	1.20496e+09	1.55833e+09		1.82363e+09	1.72838e+09	1.66437e+09
High	Q9QX15	Calcium-activated chloride channel regulator 3A-1 OS=Mus musculus OX=10090 GN=Clca3a1 PE=1 SV=1	100	24	16	18	18		17	16	13	28	29	34		23	23	21	-0.68	-0.68	-0.58	-2.12	16	18	18		19	19	12	0.208387	1.6995e+09	2.10228e+09	2.10166e+09		1.06336e+09	1.40907e+09	4.84168e+08
High	P14602	Heat shock protein beta-1 OS=Mus musculus OX=10090 GN=Hspb1 PE=1 SV=3	23	16	11	12	12		14	16	13	17	24	24		33	54	26	1.62	1.62	2.52	1.33	12	12	12		15	15	13	0.000236699	2.46923e+09	1.81559e+09	2.45545e+09		7.59275e+09	1.04135e+10	6.18861e+09
High	O08795	Glucosidase 2 subunit beta OS=Mus musculus OX=10090 GN=Prkcsh PE=1 SV=1	58.8	23	18	18	13		19	16	15	28	25	15		28	25	24	0.28	-0.24	0.42	0.28	19	19	18		19	21	16	0.42703	4.00304e+09	2.47419e+09	2.34693e+09		3.38518e+09	3.3156e+09	2.84751e+09
High	Q6ZWX6	Eukaryotic translation initiation factor 2 subunit 1 OS=Mus musculus OX=10090 GN=Eif2s1 PE=1 SV=3	36.1	24	13	21	18		21	17	18	23	27	22		26	22	28	-0.17	0.33	-0.27	-0.17	17	23	21		20	19	19	0.863789	2.34318e+09	3.03125e+09	2.66461e+09		2.93956e+09	2.52155e+09	2.36728e+09
High	Q01320	DNA topoisomerase 2-alpha OS=Mus musculus OX=10090 GN=Top2a PE=1 SV=2	172.7	31	16	21	28		25	20	19	19	29	34		30	23	23	-0.26	0.35	-0.7	-0.26	21	27	30		27	26	24	0.706782	7.82953e+08	1.25506e+09	1.43534e+09		1.00026e+09	7.73866e+08	1.20057e+09
High	Q9Z2X1	Heterogeneous nuclear ribonucleoprotein F OS=Mus musculus OX=10090 GN=Hnrnpf PE=1 SV=3	45.7	11	6	12	11		11	12	8	14	32	36		33	30	18	-0.48	0.85	-0.48	-0.66	7	10	9		10	9	7	0.403733	1.3128e+09	2.63828e+09	2.6395e+09		2.37081e+09	1.89219e+09	1.66811e+09
High	P68254	14-3-3 protein theta OS=Mus musculus OX=10090 GN=Ywhaq PE=1 SV=1	27.8	15	14	20	21		19	14	16	24	27	29		26	19	24	-0.65	-0.4	-0.65	-0.72	13	13	15		12	9	11	0.227767	1.79089e+09	1.90449e+09	2.23544e+09		1.35352e+09	1.21174e+09	1.35549e+09
High	Q00PI9	Heterogeneous nuclear ribonucleoprotein U-like protein 2 OS=Mus musculus OX=10090 GN=Hnrnpul2 PE=1 SV=2	84.9	28	19	20	23		23	21	19	23	27	30		28	28	22	-0.01	-0.38	0.14	-0.01	17	18	23		20	21	16	0.85562	1.84695e+09	1.16812e+09	1.11715e+09		1.41756e+09	1.28447e+09	1.10854e+09
High	Q60716	Prolyl 4-hydroxylase subunit alpha-2 OS=Mus musculus OX=10090 GN=P4ha2 PE=1 SV=1	61	22	12	10	11		14	15	13	31	14	14		19	21	23	0.42	0.19	0.42	0.67	15	13	14		14	14	15	0.27512	2.26809e+09	1.89801e+09	1.49898e+09		2.58443e+09	2.53451e+09	2.38908e+09
High	Q61937	Nucleophosmin OS=Mus musculus OX=10090 GN=Npm1 PE=1 SV=1	32.5	21	11	14	13		17	16	16	19	25	24		35	25	25	-0.07	0.24	-0.25	-0.07	14	16	19		20	20	16	0.96541	1.08563e+10	1.12213e+10	1.21051e+10		1.27887e+10	9.42745e+09	1.15266e+10
High	Q8K1N2	Pleckstrin homology-like domain family B member 2 OS=Mus musculus OX=10090 GN=Phldb2 PE=1 SV=2	141.4	37	23	25	29		29	19	17	27	30	36		31	24	20	-0.62	0.15	-0.62	-0.91	17	24	27		27	24	17	0.205906	7.60924e+08	1.05282e+09	9.02903e+08		8.46211e+08	6.86047e+08	4.79618e+08
High	P17751	Triosephosphate isomerase OS=Mus musculus OX=10090 GN=Tpi1 PE=1 SV=4	32.2	16	8	12	11		10	13	10	13	24	21		20	21	18	-0.08	0.56	-0.08	-0.32	10	16	14		14	13	10	0.976197	2.76271e+09	4.5492e+09	4.88866e+09		4.07278e+09	4.31293e+09	3.91803e+09
High	Q6GSS7	Histone H2A type 2-A OS=Mus musculus OX=10090 GN=Hist2h2aa1 PE=1 SV=3	14.1	2	5	7	7		6	7	5	22	24	42		16	42	18	1.36	1.81	1.36	0.75	1	2	2		2	2	2	0.00184901	5.00391e+08	1.05889e+09	1.72507e+09		1.75974e+09	2.71534e+09	2.90631e+09
High	Q9D0R2	Threonine--tRNA ligase, cytoplasmic OS=Mus musculus OX=10090 GN=Tars PE=1 SV=2	83.3	29	12	23	23		20	21	17	20	27	28		26	26	24	0.06	0.61	0.06	-0.16	18	21	23		24	22	20	0.740743	1.17428e+09	1.67175e+09	1.63251e+09		1.7892e+09	1.74661e+09	1.46585e+09
High	Q9JJ28	Protein flightless-1 homolog OS=Mus musculus OX=10090 GN=Flii PE=1 SV=1	144.7	38	18	23	26		22	19	18	21	25	28		28	28	18	-0.76	-0.91	-0.76	0.09	19	21	22		25	23	17	0.153395	2.81376e+09	2.39634e+09	1.48609e+09		1.50082e+09	1.41951e+09	1.58122e+09
High	Q93092	Transaldolase OS=Mus musculus OX=10090 GN=Taldo1 PE=1 SV=2	37.4	21	9	16	20		16	19	16	12	28	32		21	28	28	0	1.22	0	-0.14	14	17	19		18	18	18	0.842157	2.14124e+09	4.27985e+09	5.5192e+09		4.99735e+09	4.2854e+09	5.02462e+09
High	Q8VHE0	Translocation protein SEC63 homolog OS=Mus musculus OX=10090 GN=Sec63 PE=1 SV=4	87.8	29	15	17	20		21	21	12	29	21	26		25	31	18	-0.07	-0.07	0.56	-0.2	17	24	25		26	24	17	0.959747	1.64421e+09	1.2058e+09	1.30219e+09		1.56923e+09	1.78221e+09	1.13493e+09
High	Q9ERG0	LIM domain and actin-binding protein 1 OS=Mus musculus OX=10090 GN=Lima1 PE=1 SV=3	84	31	15	20	19		22	19	17	25	26	27		31	30	24	-0.03	-0.3	0.45	-0.03	17	17	22		21	21	16	0.883056	1.93595e+09	1.14034e+09	1.24085e+09		1.57458e+09	1.56133e+09	1.21491e+09
High	P70398	Probable ubiquitin carboxyl-terminal hydrolase FAF-X OS=Mus musculus OX=10090 GN=Usp9x PE=1 SV=2	290.5	39	19	27	29		30	20	15	22	30	31		31	20	16	-0.38	-0.28	-0.38	-0.65	23	28	25		29	28	22	0.439986	7.52566e+08	7.59288e+08	7.67558e+08		6.18742e+08	5.82861e+08	4.90329e+08
High	Q8BL66	Early endosome antigen 1 OS=Mus musculus OX=10090 GN=Eea1 PE=1 SV=2	160.8	47	23	21	24		24	32	19	26	22	25		27	34	21	0.63	-0.26	0.91	0.63	25	16	17		26	26	21	0.181508	7.55004e+08	4.45954e+08	3.80152e+08		6.3222e+08	8.38501e+08	5.89166e+08
High	Q6PDM2	Serine/arginine-rich splicing factor 1 OS=Mus musculus OX=10090 GN=Srsf1 PE=1 SV=3	27.7	17	12	13	14		13	12	14	27	21	22		21	20	30	0.17	0.17	-0.01	0.29	12	12	13		13	13	13	0.574438	2.21648e+09	2.3638e+09	2.214e+09		2.49466e+09	2.34917e+09	2.71033e+09
High	P22777	Plasminogen activator inhibitor 1 OS=Mus musculus OX=10090 GN=Serpine1 PE=1 SV=1	45.1	21	13	16	18		11	12	8	32	32	29		17	19	16	-1.21	-1.55	-1.21	-0.67	17	18	17		14	14	14	0.0160522	8.20193e+09	4.80305e+09	4.12348e+09		2.80185e+09	2.07376e+09	2.59907e+09
High	P97310	DNA replication licensing factor MCM2 OS=Mus musculus OX=10090 GN=Mcm2 PE=1 SV=3	102	31	11	24	23		26	17	18	14	33	25		31	20	25	-0.15	1.32	-0.15	-0.61	15	21	24		25	22	20	0.826181	4.15036e+08	9.51262e+08	1.19007e+09		1.03263e+09	8.5446e+08	7.79208e+08
High	Q6PDQ2	Chromodomain-helicase-DNA-binding protein 4 OS=Mus musculus OX=10090 GN=Chd4 PE=1 SV=1	217.6	38	18	21	27		34	21	16	23	24	29		39	26	20	0.37	0.37	0.13	0.53	17	23	25		26	20	15	0.32413	2.04589e+09	1.55578e+09	1.67708e+09		2.64068e+09	1.69933e+09	2.41935e+09
High	P50580	Proliferation-associated protein 2G4 OS=Mus musculus OX=10090 GN=Pa2g4 PE=1 SV=3	43.7	24	14	17	18		20	20	16	23	28	25		32	25	24	-0.31	0	-0.31	-0.35	19	21	20		24	21	17	0.6318	3.16712e+09	3.54247e+09	3.67943e+09		3.17093e+09	2.84976e+09	2.89015e+09
High	O70194	Eukaryotic translation initiation factor 3 subunit D OS=Mus musculus OX=10090 GN=Eif3d PE=1 SV=2	63.9	22	11	15	17		16	15	12	18	27	32		34	27	19	0.11	0.56	0.11	-0.49	12	13	19		16	15	11	0.696752	8.76642e+08	9.92874e+08	1.43913e+09		1.29646e+09	1.07373e+09	1.02751e+09
High	Q80X50	Ubiquitin-associated protein 2-like OS=Mus musculus OX=10090 GN=Ubap2l PE=1 SV=1	116.7	26	16	16	18		18	15	14	23	23	25		22	24	20	0.2	0.59	-0.35	0.2	20	20	19		18	22	16	0.537429	2.90567e+09	4.55262e+09	4.99659e+09		4.35989e+09	3.57496e+09	5.72472e+09
High	O55131	Septin-7 OS=Mus musculus OX=10090 GN=Sept7 PE=1 SV=1	50.5	28	14	21	22		19	17	14	23	29	30		25	24	18	-0.5	-0.48	-0.5	-1	15	18	20		17	19	13	0.382508	3.44292e+09	3.44928e+09	3.00285e+09		2.47313e+09	2.44345e+09	1.49749e+09
High	Q8R180	ERO1-like protein alpha OS=Mus musculus OX=10090 GN=Ero1a PE=1 SV=2	54.1	23	11	8	12		14	15	13	19	9	13		19	21	26	0.84	0.84	0.71	1	13	11	13		15	19	15	0.0457369	1.58838e+09	1.55167e+09	1.44825e+09		2.84171e+09	2.52948e+09	2.89594e+09
High	P51660	Peroxisomal multifunctional enzyme type 2 OS=Mus musculus OX=10090 GN=Hsd17b4 PE=1 SV=3	79.4	24	13	17	16		22	19	16	23	23	20		28	28	28	0.32	0.12	0.68	0.32	16	17	20		22	20	17	0.356984	1.2758e+09	8.74643e+08	1.16488e+09		1.38309e+09	1.39957e+09	1.45735e+09
High	Q9D1A2	Cytosolic non-specific dipeptidase OS=Mus musculus OX=10090 GN=Cndp2 PE=1 SV=1	52.7	27	11	15	18		13	15	14	22	23	25		22	20	20	-0.04	0.41	-0.2	-0.04	15	19	22		20	17	15	0.909087	1.93266e+09	2.77017e+09	3.28327e+09		2.56949e+09	2.41784e+09	3.19864e+09
High	Q9WUM4	Coronin-1C OS=Mus musculus OX=10090 GN=Coro1c PE=1 SV=2	53.1	25	17	19	19		16	16	14	25	24	28		20	21	22	-0.18	-0.59	0.01	-0.18	20	22	22		19	20	20	0.842888	2.87878e+09	2.45731e+09	2.55682e+09		1.9139e+09	2.469e+09	2.25206e+09
High	Q8QZY1	Eukaryotic translation initiation factor 3 subunit L OS=Mus musculus OX=10090 GN=Eif3l PE=1 SV=1	66.6	22	10	18	18		15	16	14	20	25	29		20	22	24	-0.19	-0.19	-0.96	-0.19	13	15	19		19	18	16	0.829771	1.63825e+09	2.95209e+09	1.78079e+09		1.43518e+09	1.51436e+09	1.56437e+09
High	P15864	Histone H1.2 OS=Mus musculus OX=10090 GN=Hist1h1c PE=1 SV=2	21.3	6	11	11	12		11	11	12	31	17	20		18	15	29	0.17	0.18	-0.19	0.17	6	5	5		6	5	6	0.574879	6.04725e+09	6.9742e+09	6.30538e+09		6.85744e+09	6.10034e+09	7.09526e+09
High	P54071	Isocitrate dehydrogenase [NADP], mitochondrial OS=Mus musculus OX=10090 GN=Idh2 PE=1 SV=3	50.9	23	14	14	18		20	20	11	23	19	24		30	31	18	-0.27	-1.47	0.51	-0.27	13	18	20		21	21	17	0.704036	7.20075e+09	1.9461e+09	1.90047e+09		2.59944e+09	2.77211e+09	1.57864e+09
High	Q9CPY7	Cytosol aminopeptidase OS=Mus musculus OX=10090 GN=Lap3 PE=1 SV=3	56.1	24	12	16	17		14	17	14	27	24	25		20	21	27	-0.18	0.16	-0.18	-0.3	14	18	19		17	17	16	0.853422	1.35983e+09	1.87329e+09	2.0017e+09		1.5171e+09	1.65718e+09	1.62167e+09
High	O88207	Collagen alpha-1(V) chain OS=Mus musculus OX=10090 GN=Col5a1 PE=1 SV=2	183.6	47	14	9	6		2	3	1	25	15	6		2	3	1	-1.42	-2.18	-1.42	-0.43	18	15	10		10	9	8	0.00454682	1.97459e+09	1.29656e+09	8.22991e+08		4.35093e+08	4.859e+08	6.09979e+08
High	P10853	Histone H2B type 1-F/J/L OS=Mus musculus OX=10090 GN=Hist1h2bf PE=1 SV=2	13.9	6	6	4	6		5	4	6	38	21	20		18	12	38	0.41	0.41	0.27	0.45	6	8	8		8	7	8	0.277748	7.94736e+10	8.76473e+10	9.67936e+10		1.05921e+11	1.05402e+11	1.32174e+11
High	P49312	Heterogeneous nuclear ribonucleoprotein A1 OS=Mus musculus OX=10090 GN=Hnrnpa1 PE=1 SV=2	34.2	22	12	20	20		15	18	18	16	34	31		21	30	24	-0.09	0.27	-0.09	-0.09	10	17	18		14	18	13	0.997989	4.38846e+09	6.11884e+09	6.15625e+09		5.29068e+09	5.75014e+09	5.77628e+09
High	Q8VEM8	Phosphate carrier protein, mitochondrial OS=Mus musculus OX=10090 GN=Slc25a3 PE=1 SV=1	39.6	18	12	15	13		12	14	14	22	25	18		29	28	25	0.62	0.09	0.63	0.62	15	15	15		17	15	14	0.126606	9.96417e+09	7.64722e+09	7.52821e+09		1.05935e+10	1.18384e+10	1.15725e+10
High	P62754	40S ribosomal protein S6 OS=Mus musculus OX=10090 GN=Rps6 PE=1 SV=1	28.7	19	9	12	15		12	15	15	27	24	29		18	22	22	-0.45	0.16	-0.8	-0.45	10	16	16		14	14	17	0.434591	6.39007e+09	8.12344e+09	7.67493e+09		7.15853e+09	4.66641e+09	5.60057e+09
High	Q8C1B7	Septin-11 OS=Mus musculus OX=10090 GN=Sept11 PE=1 SV=4	49.7	13	14	17	17		16	15	8	25	28	23		22	19	11	-0.45	-0.31	-0.45	-0.46	16	19	18		19	18	13	0.441313	2.47105e+09	3.16967e+09	2.94832e+09		1.99785e+09	2.32149e+09	2.13858e+09
High	P14873	Microtubule-associated protein 1B OS=Mus musculus OX=10090 GN=Map1b PE=1 SV=2	270.1	42	14	24	23		28	18	21	14	27	26		31	19	24	0.51	0.51	-0.16	1.34	18	23	22		26	21	23	0.270115	4.63111e+08	9.15728e+08	5.92795e+08		6.59281e+08	8.18966e+08	1.49756e+09
High	Q01405	Protein transport protein Sec23A OS=Mus musculus OX=10090 GN=Sec23a PE=1 SV=2	86.1	23	10	21	21		18	18	13	20	33	34		22	25	14	-0.84	-0.84	-0.94	-0.37	16	20	20		20	18	17	0.106581	3.95356e+09	4.2078e+09	2.59476e+09		2.20544e+09	2.19726e+09	2.00748e+09
High	A2AGT5	Cytoskeleton-associated protein 5 OS=Mus musculus OX=10090 GN=Ckap5 PE=1 SV=1	225.5	46	20	22	24		33	28	18	20	23	26		34	29	20	-0.25	1.02	-0.25	-0.27	24	31	32		36	29	27	0.688437	6.82257e+08	1.0302e+09	1.04218e+09		1.38062e+09	8.67673e+08	8.61489e+08
High	Q64511	DNA topoisomerase 2-beta OS=Mus musculus OX=10090 GN=Top2b PE=1 SV=2	181.8	29	14	21	27		24	23	18	15	33	31		26	29	25	-0.12	-0.12	-0.27	0.62	17	19	18		20	17	14	0.782224	6.31014e+08	5.13316e+08	3.76334e+08		5.79862e+08	4.2492e+08	5.80144e+08
High	Q91VR5	ATP-dependent RNA helicase DDX1 OS=Mus musculus OX=10090 GN=Ddx1 PE=1 SV=1	82.4	30	11	20	25		20	21	14	19	24	33		28	23	22	-0.22	-0.44	-0.07	-0.22	18	19	22		25	21	18	0.785437	1.97258e+09	1.50623e+09	1.51214e+09		1.45473e+09	1.4315e+09	1.30046e+09
High	Q02257	Junction plakoglobin OS=Mus musculus OX=10090 GN=Jup PE=1 SV=3	81.7	24	18	21	17		22	18	15	25	35	21		27	25	19	0	-0.25	0.22	0	21	21	21		22	25	14	0.865118	1.30951e+09	1.08849e+09	6.96003e+08		1.09943e+09	1.26734e+09	6.96147e+08
High	P97434	Myosin phosphatase Rho-interacting protein OS=Mus musculus OX=10090 GN=Mprip PE=1 SV=2	116.3	39	25	16	17		26	28	16	32	18	18		29	35	19	0.01	-0.07	0.53	0.01	24	23	22		31	30	16	0.969997	1.08084e+09	5.27883e+08	4.76199e+08		1.03214e+09	7.64771e+08	4.78261e+08
High	Q9Z204	Heterogeneous nuclear ribonucleoproteins C1/C2 OS=Mus musculus OX=10090 GN=Hnrnpc PE=1 SV=1	34.4	17	13	12	14		14	13	13	20	23	36		26	31	18	0.24	0.79	0.24	-0.42	12	15	16		15	15	13	0.471112	1.91058e+09	3.16084e+09	3.24752e+09		3.31221e+09	3.745e+09	2.43319e+09
High	Q921M3	Splicing factor 3B subunit 3 OS=Mus musculus OX=10090 GN=Sf3b3 PE=1 SV=1	135.5	31	14	18	20		22	21	14	21	22	25		30	25	25	0.39	0.62	0.23	0.39	17	21	22		26	22	21	0.305252	1.12152e+09	1.3506e+09	1.25114e+09		1.7185e+09	1.58627e+09	1.63545e+09
High	Q05816	Fatty acid-binding protein 5 OS=Mus musculus OX=10090 GN=Fabp5 PE=1 SV=3	15.1	13	8	10	12		12	12	7	10	33	32		18	20	12	-0.58	0.64	-0.58	-0.79	9	13	12		10	11	8	0.295833	9.10767e+08	2.00866e+09	1.87135e+09		1.42274e+09	1.34605e+09	1.08288e+09
High	Q6GQT9	Nodal modulator 1 OS=Mus musculus OX=10090 GN=Nomo1 PE=1 SV=1	133.3	27	16	15	18		21	17	17	25	19	22		27	25	30	0.22	-0.09	0.45	0.22	16	15	17		19	14	16	0.553842	1.377e+09	7.15953e+08	8.99215e+08		1.29297e+09	9.79541e+08	1.05062e+09
High	P62821	Ras-related protein Rab-1A OS=Mus musculus OX=10090 GN=Rab1A PE=1 SV=3	22.7	6	11	11	10		8	11	9	23	19	26		32	26	22	-0.33	-0.43	-0.33	0.51	6	7	6		6	4	6	0.606549	3.15777e+09	1.74986e+09	1.48819e+09		2.34355e+09	1.39152e+09	2.12466e+09
High	Q91V41	Ras-related protein Rab-14 OS=Mus musculus OX=10090 GN=Rab14 PE=1 SV=3	23.9	15	7	12	16		13	14	11	19	20	33		23	25	25	0.44	0.44	0.35	0.45	10	12	14		14	13	9	0.256093	2.74408e+09	2.62669e+09	2.66517e+09		3.7171e+09	3.35947e+09	3.6453e+09
High	Q61792	LIM and SH3 domain protein 1 OS=Mus musculus OX=10090 GN=Lasp1 PE=1 SV=1	30	19	12	14	19		16	15	14	22	21	27		20	18	23	-0.42	-0.48	-0.35	-0.42	15	19	19		16	17	14	0.473166	2.04859e+09	2.41193e+09	2.44923e+09		1.47032e+09	1.89311e+09	1.82456e+09
High	Q922D8	C-1-tetrahydrofolate synthase, cytoplasmic OS=Mus musculus OX=10090 GN=Mthfd1 PE=1 SV=4	101.1	30	15	20	21		22	21	13	18	24	25		23	24	18	-0.01	1.32	-0.01	-0.68	17	22	25		24	24	19	0.867309	7.98621e+08	1.82502e+09	1.95543e+09		1.99478e+09	1.80858e+09	1.22058e+09
High	P14206	40S ribosomal protein SA OS=Mus musculus OX=10090 GN=Rpsa PE=1 SV=4	32.8	12	9	12	11		9	10	8	20	20	23		21	22	21	-0.25	0.35	-0.38	-0.25	8	11	11		9	8	7	0.739612	3.81362e+09	5.69419e+09	5.81381e+09		4.85763e+09	4.3742e+09	4.90388e+09
High	P25206	DNA replication licensing factor MCM3 OS=Mus musculus OX=10090 GN=Mcm3 PE=1 SV=2	91.5	31	11	16	25		21	18	17	15	23	36		27	23	20	-0.01	1.16	-0.01	-0.38	13	21	23		25	23	16	0.991725	3.91505e+08	7.5962e+08	9.60467e+08		8.7482e+08	7.55216e+08	7.38232e+08
High	P50247	Adenosylhomocysteinase OS=Mus musculus OX=10090 GN=Ahcy PE=1 SV=3	47.7	23	9	17	18		18	16	14	12	23	31		21	26	28	-0.19	1.23	-0.19	-0.38	13	19	20		20	17	16	0.836957	7.7858e+08	2.17227e+09	2.62332e+09		1.82165e+09	1.90867e+09	2.01823e+09
High	Q8QZT1	Acetyl-CoA acetyltransferase, mitochondrial OS=Mus musculus OX=10090 GN=Acat1 PE=1 SV=1	44.8	19	11	14	14		14	16	14	30	24	21		23	33	24	0.03	-0.05	0.33	0.03	12	14	15		17	17	13	0.789832	3.76332e+09	3.21937e+09	2.92303e+09		3.64084e+09	4.03322e+09	2.99117e+09
High	P27661	Histone H2AX OS=Mus musculus OX=10090 GN=H2afx PE=1 SV=2	15.1	2	6	8	8		7	7	6	19	25	42		8	41	17	0.03	0.49	-0.43	0.03	2	3	3		3	2	3	0.846578	7.246e+08	1.02781e+09	1.26563e+09		1.02111e+09	7.61775e+08	1.28902e+09
High	O88685	26S proteasome regulatory subunit 6A OS=Mus musculus OX=10090 GN=Psmc3 PE=1 SV=2	49.5	25	11	17	18		22	18	11	16	24	30		28	29	17	-0.13	1.09	-0.13	-0.43	11	18	20		20	17	13	0.938036	9.04016e+08	1.60311e+09	1.70331e+09		1.91947e+09	1.468e+09	1.26791e+09
High	Q9R0E1	Multifunctional procollagen lysine hydroxylase and glycosyltransferase LH3 OS=Mus musculus OX=10090 GN=Plod3 PE=1 SV=1	84.9	21	11	17	18		14	11	11	27	28	30		19	18	20	-0.32	-0.84	-0.32	-0.24	15	17	17		16	15	12	0.627608	3.41955e+09	2.2781e+09	2.05765e+09		1.90592e+09	1.82915e+09	1.73911e+09
High	P35979	60S ribosomal protein L12 OS=Mus musculus OX=10090 GN=Rpl12 PE=1 SV=2	17.8	8	7	6	8		7	7	7	31	22	29		19	18	17	-0.55	-0.09	-0.63	-0.55	7	7	8		7	7	7	0.326806	6.13021e+09	7.26222e+09	6.55585e+09		5.77001e+09	4.69049e+09	4.48611e+09
High	Q63961	Endoglin OS=Mus musculus OX=10090 GN=Eng PE=1 SV=2	70	23	16	12	15		19	16	14	34	19	19		28	23	22	0.32	0.18	0.46	0.32	15	14	14		18	14	13	0.377501	2.2649e+09	1.42898e+09	1.18811e+09		2.57447e+09	1.96529e+09	1.48315e+09
High	Q9EQK5	Major vault protein OS=Mus musculus OX=10090 GN=Mvp PE=1 SV=4	95.9	33	16	19	17		17	17	14	23	20	23		25	22	20	-0.22	-0.22	-0.1	-0.3	17	20	19		22	13	19	0.791082	1.70192e+09	1.28161e+09	1.18707e+09		1.45924e+09	1.19214e+09	9.64028e+08
High	O35129	Prohibitin-2 OS=Mus musculus OX=10090 GN=Phb2 PE=1 SV=1	33.3	17	12	15	16		14	16	14	21	28	30		19	27	25	0.38	0.38	0.34	0.92	16	15	16		16	15	15	0.313905	3.23103e+09	3.00492e+09	2.40957e+09		4.19881e+09	3.80558e+09	4.55157e+09
High	P43406	Integrin alpha-V OS=Mus musculus OX=10090 GN=Itgav PE=1 SV=2	115.3	40	23	20	15		26	24	16	31	24	16		31	29	19	0.01	-0.76	0.19	0.01	26	25	22		30	28	20	0.863574	1.82186e+09	9.51172e+08	7.906e+08		1.07263e+09	1.08701e+09	7.97415e+08
High	Q01768	Nucleoside diphosphate kinase B OS=Mus musculus OX=10090 GN=Nme2 PE=1 SV=1	17.4	6	4	9	9		7	6	7	23	30	26		16	11	27	-0.97	0.83	-1.08	-0.97	2	4	5		3	3	4	0.0622768	6.97674e+08	1.79127e+09	2.06304e+09		1.23765e+09	8.49523e+08	1.05357e+09
High	Q99MN1	Lysine--tRNA ligase OS=Mus musculus OX=10090 GN=Kars PE=1 SV=1	67.8	27	15	21	20		18	18	12	21	28	26		19	23	14	-0.31	0.22	-0.31	-0.5	15	22	23		22	22	19	0.642344	1.65751e+09	1.99742e+09	2.06746e+09		1.93631e+09	1.61452e+09	1.46135e+09
High	P17225	Polypyrimidine tract-binding protein 1 OS=Mus musculus OX=10090 GN=Ptbp1 PE=1 SV=2	56.4	13	10	12	11		12	10	9	15	20	20		48	25	18	0.23	0.4	0.23	-0.4	9	12	13		12	11	9	0.492292	3.51321e+09	3.50221e+09	4.09193e+09		4.6229e+09	4.10418e+09	3.09509e+09
High	P15532	Nucleoside diphosphate kinase A OS=Mus musculus OX=10090 GN=Nme1 PE=1 SV=1	17.2	10	6	11	13		7	8	8	24	32	27		13	13	25	0.64	1.57	-0.96	0.64	10	15	14		14	13	12	0.114524	1.15391e+10	7.08269e+10	6.32797e+10		3.41499e+10	3.64989e+10	9.88745e+10
High	P29533	Vascular cell adhesion protein 1 OS=Mus musculus OX=10090 GN=Vcam1 PE=1 SV=1	81.3	27	13	20	20		22	16	12	22	29	29		30	27	15	-0.45	0.31	-0.45	-0.97	16	20	20		23	22	16	0.440235	1.45592e+09	1.6386e+09	1.42508e+09		1.80276e+09	1.19894e+09	7.26731e+08
High	Q8BML9	Glutamine--tRNA ligase OS=Mus musculus OX=10090 GN=Qars PE=1 SV=1	87.6	29	10	18	23		22	22	14	14	23	32		24	30	18	-0.02	0.3	-0.02	-0.72	17	19	23		25	23	16	0.994161	7.80608e+08	7.46859e+08	8.77321e+08		9.62891e+08	7.38178e+08	5.31762e+08
High	Q922Q8	Leucine-rich repeat-containing protein 59 OS=Mus musculus OX=10090 GN=Lrrc59 PE=1 SV=1	34.9	21	10	14	16		16	16	13	16	21	26		35	30	17	-0.1	-0.24	0.67	-0.1	12	16	16		15	17	13	0.976352	5.12244e+09	3.26372e+09	3.6274e+09		4.33064e+09	5.20644e+09	3.37363e+09
High	P46061	Ran GTPase-activating protein 1 OS=Mus musculus OX=10090 GN=Rangap1 PE=1 SV=2	63.5	26	16	18	19		17	20	17	20	24	24		19	24	21	-0.28	-0.52	-0.28	-0.07	17	21	22		20	20	19	0.703888	1.72344e+09	1.50129e+09	1.5823e+09		1.20009e+09	1.24044e+09	1.50488e+09
High	Q99JY0	Trifunctional enzyme subunit beta, mitochondrial OS=Mus musculus OX=10090 GN=Hadhb PE=1 SV=1	51.4	22	12	17	16		19	15	13	26	24	22		25	21	23	0.36	0.31	0.36	0.66	13	21	18		21	22	17	0.329793	2.33248e+09	1.77513e+09	1.64234e+09		2.89169e+09	2.28273e+09	2.5929e+09
High	P84078	ADP-ribosylation factor 1 OS=Mus musculus OX=10090 GN=Arf1 PE=1 SV=2	20.7	8	9	11	12		10	11	8	26	35	26		23	21	22	-0.2	-0.2	-0.19	-0.46	9	13	14		11	11	8	0.807338	3.74384e+09	3.83692e+09	4.3063e+09		3.24937e+09	3.3698e+09	3.13595e+09
High	O70400	PDZ and LIM domain protein 1 OS=Mus musculus OX=10090 GN=Pdlim1 PE=1 SV=4	35.8	19	9	14	14		13	10	14	18	26	25		21	18	24	0.14	0.4	0.14	-0.45	11	15	13		14	12	12	0.621592	1.71252e+09	2.0665e+09	2.21363e+09		2.26241e+09	2.27542e+09	1.62603e+09
High	P25444	40S ribosomal protein S2 OS=Mus musculus OX=10090 GN=Rps2 PE=1 SV=3	31.2	14	10	11	9		8	12	10	18	30	28		12	27	16	-0.35	0.14	-0.35	-0.45	11	13	13		12	11	11	0.572069	6.50785e+09	9.07067e+09	9.41187e+09		7.18855e+09	7.09768e+09	6.91265e+09
High	P47757	F-actin-capping protein subunit beta OS=Mus musculus OX=10090 GN=Capzb PE=1 SV=3	31.3	18	10	12	16		14	17	12	30	21	28		15	21	26	0.07	0.24	0.07	-0.35	13	14	17		14	15	17	0.7337	2.49924e+09	2.78474e+09	3.10286e+09		2.94684e+09	2.91822e+09	2.43787e+09
High	Q9ER72	Cysteine--tRNA ligase, cytoplasmic OS=Mus musculus OX=10090 GN=Cars PE=1 SV=2	94.8	31	14	16	20		19	17	16	18	19	25		24	21	19	-0.08	0.34	-0.32	-0.08	20	25	25		24	23	21	0.98037	1.25224e+09	1.98314e+09	1.5703e+09		1.58985e+09	1.58373e+09	1.48623e+09
High	Q3TLH4	Protein PRRC2C OS=Mus musculus OX=10090 GN=Prrc2c PE=1 SV=3	310.7	45	12	17	23		33	24	15	13	19	23		36	24	16	0.16	0.16	0.3	-0.56	26	24	26		32	26	20	0.71134	7.6037e+08	6.1528e+08	7.37153e+08		8.51886e+08	7.57436e+08	4.99028e+08
High	Q99L45	Eukaryotic translation initiation factor 2 subunit 2 OS=Mus musculus OX=10090 GN=Eif2s2 PE=1 SV=1	38.1	24	12	15	16		17	18	10	18	27	20		26	23	18	0.14	0.14	-0.03	0.17	14	19	17		20	19	14	0.622357	2.21421e+09	2.21024e+09	1.87159e+09		2.43722e+09	2.16607e+09	2.10147e+09
High	P37040	NADPH--cytochrome P450 reductase OS=Mus musculus OX=10090 GN=Por PE=1 SV=2	77	28	13	13	16		19	20	19	19	17	24		29	30	30	0.96	0.76	1.23	0.96	14	18	21		21	19	21	0.0234358	1.34075e+09	1.04054e+09	1.30323e+09		2.27754e+09	2.44094e+09	2.54253e+09
High	Q8BJ71	Nuclear pore complex protein Nup93 OS=Mus musculus OX=10090 GN=Nup93 PE=1 SV=1	93.2	35	12	20	21		24	19	15	18	23	21		26	24	24	0.3	0.32	0.3	-0.44	20	28	26		29	29	20	0.394797	1.05645e+09	1.07871e+09	1.34032e+09		1.31986e+09	1.32828e+09	9.86845e+08
High	Q3V1T4	Prolyl 3-hydroxylase 1 OS=Mus musculus OX=10090 GN=P3h1 PE=1 SV=2	83.6	26	20	17	18		20	17	14	32	21	21		24	21	18	-0.29	-0.76	0.01	-0.29	18	20	19		20	20	16	0.676464	2.25427e+09	1.41551e+09	1.30756e+09		1.33459e+09	1.42605e+09	1.06918e+09
High	P08121	Collagen alpha-1(III) chain OS=Mus musculus OX=10090 GN=Col3a1 PE=1 SV=4	138.9	42	35	15	7		6	6	1	75	18	7		6	6	1	-1.29	-3.67	-1.29	-0.36	33	21	11		9	15	4	0.00628503	5.60729e+09	8.91921e+08	2.57071e+08		4.4156e+08	3.64776e+08	2.0039e+08
High	P11688	Integrin alpha-5 OS=Mus musculus OX=10090 GN=Itga5 PE=1 SV=3	115	26	13	16	17		21	18	15	22	17	22		26	19	22	0.11	-0.45	0.28	0.11	16	16	18		21	18	18	0.661285	3.08982e+09	1.67603e+09	2.13513e+09		2.26021e+09	2.03362e+09	2.30931e+09
High	Q9CZW5	Mitochondrial import receptor subunit TOM70 OS=Mus musculus OX=10090 GN=Tomm70 PE=1 SV=2	67.5	27	14	17	18		21	20	18	17	22	24		25	25	24	0.41	0.22	0.47	0.41	18	15	19		22	19	17	0.283965	1.11559e+09	8.88255e+08	9.98089e+08		1.2966e+09	1.22789e+09	1.32963e+09
High	P51125	Calpastatin OS=Mus musculus OX=10090 GN=Cast PE=1 SV=2	84.9	32	16	11	19		18	14	12	22	15	22		28	20	15	0.07	0.13	0.07	-0.88	21	19	22		20	23	17	0.822221	9.03619e+08	7.94826e+08	1.09636e+09		9.88197e+08	8.35364e+08	5.96569e+08
High	Q9QXS6	Drebrin OS=Mus musculus OX=10090 GN=Dbn1 PE=1 SV=4	77.2	24	13	15	16		17	17	8	22	22	21		21	24	15	-0.26	-0.26	-0.18	-0.52	14	14	20		18	17	14	0.716945	1.58213e+09	1.25057e+09	1.16824e+09		1.32158e+09	1.10736e+09	8.13806e+08
High	Q99JI4	26S proteasome non-ATPase regulatory subunit 6 OS=Mus musculus OX=10090 GN=Psmd6 PE=1 SV=1	45.5	26	8	19	21		15	18	14	15	23	37		19	24	18	0.3	1.93	0.3	-1.45	12	19	21		21	19	14	0.403753	7.62345e+08	2.09341e+09	2.44419e+09		2.90902e+09	2.57346e+09	8.92744e+08
High	Q91VC3	Eukaryotic initiation factor 4A-III OS=Mus musculus OX=10090 GN=Eif4a3 PE=1 SV=3	46.8	18	11	15	16		15	17	16	12	25	28		20	26	22	0.26	0.62	0.26	0.18	13	14	13		15	14	14	0.461464	8.66565e+08	1.03987e+09	1.02763e+09		1.33633e+09	1.2459e+09	1.16362e+09
High	Q9Z1N5	Spliceosome RNA helicase Ddx39b OS=Mus musculus OX=10090 GN=Ddx39b PE=1 SV=1	49	12	9	11	15		17	14	10	16	29	26		26	24	16	0.19	1.21	0.19	-0.11	9	16	17		17	15	13	0.546414	1.06676e+09	1.99816e+09	2.10058e+09		2.46422e+09	2.27934e+09	1.95179e+09
High	Q69Z38	Inactive tyrosine-protein kinase PEAK1 OS=Mus musculus OX=10090 GN=Peak1 PE=1 SV=4	191	42	16	21	18		21	21	16	20	23	19		22	25	17	-0.18	-0.52	-0.18	0.83	16	19	17		21	18	15	0.681824	6.52899e+08	3.88008e+08	3.30946e+08		4.54867e+08	3.43569e+08	5.88815e+08
High	Q8CG48	Structural maintenance of chromosomes protein 2 OS=Mus musculus OX=10090 GN=Smc2 PE=1 SV=2	134.2	40	11	27	25		21	20	22	11	30	25		21	20	22	-0.2	-0.2	-0.19	-0.33	22	33	35		28	32	29	0.820307	2.0259e+09	1.71726e+09	2.06052e+09		1.76784e+09	1.50989e+09	1.63504e+09
High	Q569Z6	Thyroid hormone receptor-associated protein 3 OS=Mus musculus OX=10090 GN=Thrap3 PE=1 SV=1	108.1	22	12	14	16		17	14	13	16	24	21		24	21	22	0.39	0.64	0.04	0.39	15	17	13		14	13	15	0.40216	6.63827e+08	7.00451e+08	5.26481e+08		1.03482e+09	7.19056e+08	6.90512e+08
High	P47911	60S ribosomal protein L6 OS=Mus musculus OX=10090 GN=Rpl6 PE=1 SV=3	33.5	21	18	14	16		13	16	12	23	20	26		17	22	19	-0.34	-0.34	-0.65	-0.3	17	17	17		18	16	17	0.585633	7.46684e+09	7.93678e+09	7.94242e+09		5.88022e+09	5.05247e+09	6.44732e+09
High	Q9DCL9	Multifunctional protein ADE2 OS=Mus musculus OX=10090 GN=Paics PE=1 SV=4	47	26	9	18	19		20	16	13	14	25	25		26	23	16	-0.48	0.45	-0.48	-1.13	15	18	20		18	18	12	0.409105	8.3048e+08	1.50808e+09	2.15205e+09		1.13489e+09	1.08157e+09	9.82297e+08
High	Q61029	Lamina-associated polypeptide 2, isoforms beta/delta/epsilon/gamma OS=Mus musculus OX=10090 GN=Tmpo PE=1 SV=4	50.3	11	9	16	14		19	17	16	14	22	18		27	25	22	0.67	0.95	0.67	0.62	7	11	12		10	10	8	0.100721	9.34006e+08	1.26035e+09	1.11822e+09		1.79946e+09	2.00987e+09	1.71351e+09
High	Q8CFX1	GDH/6PGL endoplasmic bifunctional protein OS=Mus musculus OX=10090 GN=H6pd PE=1 SV=2	88.9	22	12	16	15		18	16	13	23	24	20		22	24	22	0.13	0.13	0	0.31	15	18	19		20	16	15	0.640574	1.80829e+09	1.5581e+09	1.4667e+09		1.97403e+09	1.5622e+09	1.81226e+09
High	P67778	Prohibitin OS=Mus musculus OX=10090 GN=Phb PE=1 SV=1	29.8	18	8	13	10		11	14	11	25	14	15		23	19	21	0.43	0.43	0.63	0.41	13	13	14		13	15	11	0.263212	2.50017e+09	2.24908e+09	2.32124e+09		3.36835e+09	3.48292e+09	3.08422e+09
High	Q61753	D-3-phosphoglycerate dehydrogenase OS=Mus musculus OX=10090 GN=Phgdh PE=1 SV=3	56.5	19	11	15	16		13	14	11	18	21	23		19	20	16	-0.73	0.6	-0.77	-0.73	14	19	18		17	16	16	0.168082	1.90115e+09	4.03519e+09	3.78047e+09		2.88811e+09	2.37393e+09	2.27529e+09
High	Q8CIB5	Fermitin family homolog 2 OS=Mus musculus OX=10090 GN=Fermt2 PE=1 SV=1	77.8	27	13	16	19		17	16	8	21	20	24		23	23	11	-0.59	-0.59	0.01	-1.22	14	20	22		18	19	13	0.285654	1.75482e+09	1.4785e+09	1.53978e+09		1.16369e+09	1.48493e+09	6.59833e+08
High	Q6ZWN5	40S ribosomal protein S9 OS=Mus musculus OX=10090 GN=Rps9 PE=1 SV=3	22.6	18	11	15	15		12	16	12	20	30	27		15	19	19	-0.26	0.6	-0.4	-0.26	14	15	17		16	16	15	0.710457	6.49622e+09	1.12536e+10	1.16217e+10		9.82135e+09	8.55659e+09	9.68056e+09
High	Q62448	Eukaryotic translation initiation factor 4 gamma 2 OS=Mus musculus OX=10090 GN=Eif4g2 PE=1 SV=2	102	29	12	16	22		20	19	17	15	20	25		23	23	20	0.17	0.79	0.17	-0.05	16	20	20		21	21	18	0.599253	7.08388e+08	1.00278e+09	1.15487e+09		1.22181e+09	1.12977e+09	1.116e+09
High	P47856	Glutamine--fructose-6-phosphate aminotransferase [isomerizing] 1 OS=Mus musculus OX=10090 GN=Gfpt1 PE=1 SV=3	78.5	19	13	20	16		14	12	14	21	25	19		16	14	19	-0.37	0.97	-0.37	-0.61	11	11	15		13	11	10	0.412648	2.79997e+08	5.71125e+08	5.84284e+08		5.48005e+08	4.4316e+08	3.82059e+08
High	O54931	A-kinase anchor protein 2 OS=Mus musculus OX=10090 GN=Akap2 PE=1 SV=3	98.5	22	15	15	12		15	17	13	29	21	19		20	24	16	-0.02	-0.07	0.25	-0.02	14	15	17		16	14	15	0.896172	1.52606e+09	9.94194e+08	9.4408e+08		1.45532e+09	1.18006e+09	9.34084e+08
High	Q7TMB8	Cytoplasmic FMR1-interacting protein 1 OS=Mus musculus OX=10090 GN=Cyfip1 PE=1 SV=1	145.1	33	14	22	24		24	22	17	17	22	29		26	23	19	0.01	0.01	0.25	-0.13	19	21	24		24	24	21	0.913217	8.26831e+08	7.86671e+08	8.31228e+08		8.30229e+08	9.37843e+08	7.57614e+08
High	Q3THE2	Myosin regulatory light chain 12B OS=Mus musculus OX=10090 GN=Myl12b PE=1 SV=2	19.8	6	6	7	10		8	9	8	31	19	18		26	13	22	0.23	0.23	-0.27	0.8	9	12	11		11	11	9	0.497002	5.78132e+09	6.03456e+09	3.70534e+09		6.75876e+09	5.00009e+09	6.45155e+09
High	P56959	RNA-binding protein FUS OS=Mus musculus OX=10090 GN=Fus PE=1 SV=1	52.6	12	9	10	12		9	9	12	22	22	19		20	21	26	0.17	0.35	0.17	-0.02	11	12	13		13	12	12	0.573938	2.39476e+09	2.3444e+09	2.65474e+09		3.06031e+09	2.63926e+09	2.61855e+09
High	Q91WJ8	Far upstream element-binding protein 1 OS=Mus musculus OX=10090 GN=Fubp1 PE=1 SV=1	68.5	23	15	18	19		18	18	13	20	21	23		19	21	19	-0.23	0.09	-0.23	-0.35	15	16	18		19	17	16	0.77298	1.41344e+09	1.61819e+09	1.81003e+09		1.50298e+09	1.38439e+09	1.4242e+09
High	Q03145	Ephrin type-A receptor 2 OS=Mus musculus OX=10090 GN=Epha2 PE=1 SV=3	108.8	25	17	17	16		20	20	18	24	17	20		28	25	23	0.36	0.1	0.73	0.36	16	18	19		20	19	19	0.322629	1.44281e+09	9.43413e+08	9.94699e+08		1.54211e+09	1.56672e+09	1.27544e+09
High	O35887	Calumenin OS=Mus musculus OX=10090 GN=Calu PE=1 SV=1	37	21	12	14	14		15	15	8	25	25	23		27	24	11	-0.25	-0.25	-0.34	-0.22	12	16	16		18	16	13	0.740106	4.81039e+09	4.78238e+09	4.04186e+09		4.05836e+09	3.777e+09	3.46965e+09
High	P61750	ADP-ribosylation factor 4 OS=Mus musculus OX=10090 GN=Arf4 PE=1 SV=2	20.4	6	7	8	11		9	8	7	31	26	21		20	16	22	-0.55	-0.8	-0.55	0	4	5	6		4	5	4	0.322572	3.49587e+09	2.75569e+09	1.8953e+09		2.01222e+09	1.88046e+09	1.88893e+09
High	Q9DC51	Guanine nucleotide-binding protein G(k) subunit alpha OS=Mus musculus OX=10090 GN=Gnai3 PE=1 SV=3	40.5	10	10	12	12		13	16	12	19	23	23		23	28	18	0.15	-0.22	0.15	0.21	7	7	7		8	7	8	0.786647	6.41542e+08	4.27729e+08	3.64811e+08		5.4999e+08	4.7351e+08	4.20998e+08
High	Q9CZU6	Citrate synthase, mitochondrial OS=Mus musculus OX=10090 GN=Cs PE=1 SV=1	51.7	20	13	13	18		12	12	14	23	27	23		18	20	25	0.56	-0.12	0.58	0.56	14	13	17		15	14	13	0.163652	8.09556e+09	5.7778e+09	5.9788e+09		7.43093e+09	8.6131e+09	8.7997e+09
High	P47963	60S ribosomal protein L13 OS=Mus musculus OX=10090 GN=Rpl13 PE=1 SV=3	24.3	11	8	7	10		8	9	10	27	12	16		16	12	27	-0.61	0.03	-0.61	-0.65	10	11	12		11	12	11	0.261351	6.21108e+09	7.3471e+09	7.42007e+09		6.35353e+09	4.80141e+09	4.73832e+09
High	Q8VBZ3	Cleft lip and palate transmembrane protein 1 homolog OS=Mus musculus OX=10090 GN=Clptm1 PE=1 SV=1	75.2	19	14	13	13		15	15	14	27	17	15		22	19	29	0.35	-0.2	0.38	0.35	14	12	12		14	13	14	0.44551	9.90524e+08	6.29608e+08	6.6284e+08		8.60706e+08	8.18497e+08	8.44931e+08
High	P61161	Actin-related protein 2 OS=Mus musculus OX=10090 GN=Actr2 PE=1 SV=1	44.7	16	7	12	15		12	14	10	16	26	30		17	24	15	-0.19	-0.01	-0.19	-0.24	12	14	15		14	12	11	0.832367	1.74774e+09	1.69681e+09	1.80316e+09		1.73723e+09	1.48808e+09	1.52214e+09
High	D3Z7P3	Glutaminase kidney isoform, mitochondrial OS=Mus musculus OX=10090 GN=Gls PE=1 SV=1	73.9	25	13	13	17		20	18	12	16	16	24		27	29	21	0.21	0.21	0.61	-0.33	13	14	17		18	19	13	0.536962	1.07735e+09	7.3053e+08	1.12981e+09		1.24846e+09	1.11546e+09	8.9981e+08
High	Q91VM5	RNA binding motif protein, X-linked-like-1 OS=Mus musculus OX=10090 GN=Rbmxl1 PE=2 SV=1	42.1	5	14	13	16		16	14	13	22	19	26		20	19	23	0.03	-0.02	0.03	0.12	12	13	14		15	16	15	0.800073	2.08654e+09	2.07828e+09	1.99731e+09		2.05317e+09	2.11763e+09	2.16962e+09
High	P63158	High mobility group protein B1 OS=Mus musculus OX=10090 GN=Hmgb1 PE=1 SV=2	24.9	14	6	12	13		12	12	10	9	26	33		15	28	20	-0.43	2.07	-0.46	-0.43	6	13	16		12	12	14	0.47286	5.99902e+08	2.57556e+09	3.43501e+09		2.52275e+09	1.87322e+09	2.55852e+09
High	Q9DCN2	NADH-cytochrome b5 reductase 3 OS=Mus musculus OX=10090 GN=Cyb5r3 PE=1 SV=3	34.1	15	8	11	12		13	9	8	22	15	19		28	22	16	0.45	0.04	0.45	0.48	9	14	15		14	14	12	0.247923	3.52325e+09	2.58002e+09	2.57557e+09		3.61486e+09	3.51719e+09	3.5946e+09
High	Q9JIF0	Protein arginine N-methyltransferase 1 OS=Mus musculus OX=10090 GN=Prmt1 PE=1 SV=1	42.4	19	8	12	15		15	13	9	10	28	25		21	21	16	-0.52	0.65	-0.55	-0.52	9	13	16		14	15	12	0.356139	1.03813e+09	2.04434e+09	2.02727e+09		1.627e+09	1.39602e+09	1.41337e+09
High	Q9JKB3	Y-box-binding protein 3 OS=Mus musculus OX=10090 GN=Ybx3 PE=1 SV=2	38.8	11	12	11	11		10	10	9	23	23	22		14	15	18	-0.56	-0.56	-0.75	-0.17	7	8	9		6	7	7	0.213795	6.27071e+08	6.37377e+08	5.33168e+08		4.2476e+08	3.79548e+08	4.75196e+08
High	Q8BWT1	3-ketoacyl-CoA thiolase, mitochondrial OS=Mus musculus OX=10090 GN=Acaa2 PE=1 SV=3	41.8	18	11	13	13		17	17	12	22	20	14		24	25	30	0.89	0.89	1.41	0.75	10	9	15		14	15	13	0.0557078	5.64156e+08	4.16223e+08	5.91716e+08		1.04351e+09	1.10618e+09	9.93003e+08
High	Q3U1J4	DNA damage-binding protein 1 OS=Mus musculus OX=10090 GN=Ddb1 PE=1 SV=2	126.8	33	9	24	26		20	18	13	16	25	31		22	18	21	-0.89	0.24	-0.89	-1.24	13	21	22		16	17	12	0.0830911	7.64583e+08	1.4475e+09	1.54319e+09		9.04826e+08	7.78915e+08	6.54365e+08
High	P16460	Argininosuccinate synthase OS=Mus musculus OX=10090 GN=Ass1 PE=1 SV=1	46.6	26	9	20	22		14	13	14	13	26	33		17	17	19	-0.52	0.22	-0.52	-0.91	12	19	22		17	18	13	0.358904	2.06713e+09	3.69357e+09	5.25454e+09		2.39935e+09	2.57948e+09	2.79293e+09
High	Q61081	Hsp90 co-chaperone Cdc37 OS=Mus musculus OX=10090 GN=Cdc37 PE=1 SV=1	44.6	21	12	14	17		14	14	13	21	18	20		23	18	19	-0.32	0.78	-0.32	-0.34	14	13	15		18	14	14	0.628799	9.0831e+08	1.66171e+09	1.50219e+09		1.55535e+09	1.32862e+09	1.18925e+09
High	P02468	Laminin subunit gamma-1 OS=Mus musculus OX=10090 GN=Lamc1 PE=1 SV=2	177.2	42	23	23	23		22	22	15	32	26	27		26	25	17	-0.37	-0.23	-0.44	-0.37	22	22	23		20	18	17	0.406534	6.67082e+08	5.40968e+08	4.92937e+08		5.70068e+08	3.97966e+08	3.81393e+08
High	Q8BML1	[F-actin]-monooxygenase MICAL2 OS=Mus musculus OX=10090 GN=Mical2 PE=1 SV=1	110	26	16	23	21		20	20	15	18	25	23		23	22	15	-0.15	-0.32	0.07	-0.15	18	18	17		19	18	14	0.785728	1.12485e+09	7.82539e+08	6.17993e+08		9.02603e+08	8.22015e+08	5.57969e+08
High	Q8BG32	26S proteasome non-ATPase regulatory subunit 11 OS=Mus musculus OX=10090 GN=Psmd11 PE=1 SV=3	47.4	21	13	14	16		19	14	14	21	26	25		22	18	16	0.41	0.41	0.41	-0.33	14	17	17		18	16	14	0.28483	1.35846e+09	1.6182e+09	1.81108e+09		1.80702e+09	2.14571e+09	1.43588e+09
High	P50516	V-type proton ATPase catalytic subunit A OS=Mus musculus OX=10090 GN=Atp6v1a PE=1 SV=2	68.3	29	10	15	22		18	17	13	14	20	24		29	23	16	0.46	0.14	0.5	0.46	18	22	24		24	22	19	0.237789	1.77246e+09	1.3276e+09	1.28001e+09		1.94934e+09	1.87638e+09	1.75917e+09
High	Q6P5F9	Exportin-1 OS=Mus musculus OX=10090 GN=Xpo1 PE=1 SV=1	123	28	10	20	24		15	19	11	11	28	33		18	21	17	-0.15	1.14	-0.15	-0.55	13	22	26		19	21	18	0.845514	4.80231e+08	9.7407e+08	1.27219e+09		1.05503e+09	8.7832e+08	8.68487e+08
High	Q6A0A9	Constitutive coactivator of PPAR-gamma-like protein 1 OS=Mus musculus OX=10090 GN=FAM120A PE=1 SV=2	121.6	29	16	16	19		20	18	13	26	19	24		25	19	16	-0.4	-0.4	-0.28	-0.41	19	21	21		20	23	18	0.475366	1.40926e+09	1.11095e+09	1.01275e+09		1.07072e+09	9.1491e+08	7.64546e+08
High	P97447	Four and a half LIM domains protein 1 OS=Mus musculus OX=10090 GN=Fhl1 PE=1 SV=3	31.9	18	13	13	14		10	14	12	24	27	25		12	17	17	-1.03	-1.49	-1.03	-0.78	12	15	17		13	14	13	0.04457	3.72737e+09	2.22358e+09	2.06705e+09		1.32634e+09	1.09198e+09	1.20168e+09
High	Q9DCW4	Electron transfer flavoprotein subunit beta OS=Mus musculus OX=10090 GN=Etfb PE=1 SV=3	27.6	15	9	11	14		14	15	8	21	12	19		24	28	17	0.11	-0.26	0.27	0.11	11	13	13		14	14	11	0.660337	2.98188e+09	2.08333e+09	1.93449e+09		2.48877e+09	2.50531e+09	2.09318e+09
High	P18242	Cathepsin D OS=Mus musculus OX=10090 GN=Ctsd PE=1 SV=1	44.9	15	9	11	12		9	13	8	28	17	19		22	27	18	0.71	-0.32	1.03	0.71	12	12	14		15	15	12	0.0852833	4.24262e+09	1.53343e+09	1.56146e+09		3.39538e+09	3.12893e+09	2.5547e+09
High	P10605	Cathepsin B OS=Mus musculus OX=10090 GN=Ctsb PE=1 SV=2	37.3	16	7	8	12		14	13	10	19	19	22		26	31	19	0.66	0.68	0.66	0.55	11	9	10		13	15	11	0.107667	1.36969e+09	1.2744e+09	1.23355e+09		2.20164e+09	2.011e+09	1.81174e+09
High	Q91W50	Cold shock domain-containing protein E1 OS=Mus musculus OX=10090 GN=Csde1 PE=1 SV=1	88.7	33	18	21	22		24	20	15	20	28	23		24	21	15	-0.28	0.05	-0.28	-0.61	22	21	23		23	23	18	0.625014	1.00183e+09	9.3502e+08	1.05337e+09		1.03606e+09	7.71659e+08	6.88948e+08
High	Q9ET54	Palladin OS=Mus musculus OX=10090 GN=Palld PE=1 SV=2	152	24	16	17	17		19	19	15	22	24	21		23	22	16	-0.6	-0.6	0	-0.78	19	17	19		20	20	15	0.255421	1.59344e+09	8.89582e+08	9.4914e+08		1.04841e+09	8.92629e+08	5.52897e+08
High	Q9WVK4	EH domain-containing protein 1 OS=Mus musculus OX=10090 GN=Ehd1 PE=1 SV=1	60.6	19	9	14	20		21	13	8	14	20	32		32	25	12	-0.24	0.63	-0.24	-0.75	12	14	19		16	14	11	0.739687	7.90699e+08	1.20905e+09	1.54207e+09		1.22055e+09	1.02518e+09	9.19422e+08
High	Q9Z1Q5	Chloride intracellular channel protein 1 OS=Mus musculus OX=10090 GN=Clic1 PE=1 SV=3	27	12	6	8	11		9	11	9	10	23	26		21	29	14	0	0.66	0	-0.8	9	10	12		10	11	8	0.84232	1.40445e+09	2.73182e+09	3.39342e+09		2.22432e+09	2.73518e+09	1.94431e+09
High	P60122	RuvB-like 1 OS=Mus musculus OX=10090 GN=Ruvbl1 PE=1 SV=1	50.2	19	8	13	18		18	15	10	12	17	27		29	26	14	0.29	0.29	0.46	-1.05	10	13	16		15	15	11	0.503796	7.68179e+08	6.8527e+08	1.09012e+09		9.37211e+08	9.44272e+08	5.2782e+08
High	Q8BFR5	Elongation factor Tu, mitochondrial OS=Mus musculus OX=10090 GN=Tufm PE=1 SV=1	49.5	22	13	14	17		16	18	13	20	17	21		22	32	22	0.61	0.61	0.72	0.29	13	16	21		21	21	15	0.133268	1.91305e+09	1.67483e+09	1.86649e+09		2.91594e+09	2.75744e+09	2.28211e+09
High	Q61335	B-cell receptor-associated protein 31 OS=Mus musculus OX=10090 GN=Bcap31 PE=1 SV=4	27.9	21	15	13	14		14	15	15	20	18	20		20	21	25	0.33	-0.14	0.5	0.33	15	16	16		18	18	18	0.365224	3.47807e+09	2.22408e+09	2.29938e+09		3.15891e+09	3.14611e+09	2.89171e+09
High	P63276	40S ribosomal protein S17 OS=Mus musculus OX=10090 GN=Rps17 PE=1 SV=2	15.5	11	6	10	7		10	8	8	14	22	21		24	22	15	-0.2	1.59	-0.2	-0.94	8	10	11		12	11	7	0.809136	1.30958e+09	3.37472e+09	3.97119e+09		3.95439e+09	2.9312e+09	2.06878e+09
High	Q8K4Z5	Splicing factor 3A subunit 1 OS=Mus musculus OX=10090 GN=Sf3a1 PE=1 SV=1	88.5	27	13	16	19		18	18	10	19	24	23		22	25	18	0.08	0.4	0.08	0.05	11	15	19		17	19	13	0.798079	6.65168e+08	8.40393e+08	8.20152e+08		8.78999e+08	8.91301e+08	8.49989e+08
High	Q9WUA3	ATP-dependent 6-phosphofructokinase, platelet type OS=Mus musculus OX=10090 GN=Pfkp PE=1 SV=1	85.4	23	8	15	13		12	14	8	14	20	18		13	17	14	-0.41	0.7	-0.41	-0.61	12	16	16		16	14	12	0.410905	4.98335e+08	9.276e+08	8.56916e+08		8.08993e+08	6.99507e+08	5.60905e+08
High	Q91V92	ATP-citrate synthase OS=Mus musculus OX=10090 GN=Acly PE=1 SV=1	119.7	29	12	18	19		19	22	15	12	20	23		21	26	21	-1.07	-1.97	-1.07	0.3	13	23	21		20	17	18	0.0354307	1.28365e+10	1.18707e+10	4.90102e+09		3.2712e+09	5.65414e+09	6.02715e+09
High	O54734	Dolichyl-diphosphooligosaccharide--protein glycosyltransferase 48 kDa subunit OS=Mus musculus OX=10090 GN=Ddost PE=1 SV=2	49	16	10	11	11		8	11	10	26	26	23		10	24	24	0.37	0.3	0.37	0.63	9	11	11		10	10	9	0.317974	2.16589e+09	1.92429e+09	1.91369e+09		2.67023e+09	2.49386e+09	2.97132e+09
High	Q9EPL8	Importin-7 OS=Mus musculus OX=10090 GN=Ipo7 PE=1 SV=2	119.4	28	8	20	24		17	15	9	11	26	35		18	20	10	-0.42	0.57	-0.42	-0.63	11	17	20		19	16	16	0.450568	7.72282e+08	1.14418e+09	1.51091e+09		1.14293e+09	8.53166e+08	9.72966e+08
High	P35980	60S ribosomal protein L18 OS=Mus musculus OX=10090 GN=Rpl18 PE=1 SV=3	21.6	8	7	8	7		7	7	7	31	14	16		9	12	28	-0.08	0.54	-0.08	-0.37	7	8	8		8	8	8	0.985824	3.58011e+09	5.73097e+09	6.43436e+09		5.22077e+09	5.41221e+09	4.99304e+09
High	Q9Z0N1	Eukaryotic translation initiation factor 2 subunit 3, X-linked OS=Mus musculus OX=10090 GN=Eif2s3x PE=1 SV=2	51	6	9	16	16		14	15	13	21	25	25		18	21	14	-0.24	-0.34	-0.24	0.19	16	19	18		20	19	17	0.752851	2.27423e+09	2.6121e+09	1.59468e+09		1.80249e+09	2.21574e+09	1.81788e+09
High	P62830	60S ribosomal protein L23 OS=Mus musculus OX=10090 GN=Rpl23 PE=1 SV=1	14.9	9	6	7	8		6	8	5	16	27	30		23	26	13	-0.12	0.89	-0.12	-0.85	7	8	11		9	10	7	0.948609	4.38159e+09	7.21136e+09	7.33037e+09		8.09506e+09	6.63195e+09	4.05884e+09
High	Q60865	Caprin-1 OS=Mus musculus OX=10090 GN=Caprin1 PE=1 SV=2	78.1	20	8	15	18		14	15	12	20	20	25		15	20	27	-0.52	-0.03	-0.52	-0.6	13	17	18		15	14	12	0.354576	1.92613e+09	2.37496e+09	2.69492e+09		1.88622e+09	1.65417e+09	1.77561e+09
High	Q11011	Puromycin-sensitive aminopeptidase OS=Mus musculus OX=10090 GN=Npepps PE=1 SV=2	103.3	24	11	17	21		16	16	8	14	20	25		19	19	14	0.06	0.13	0.06	-0.67	14	17	18		17	18	12	0.879202	7.04544e+08	8.1236e+08	9.09404e+08		7.73101e+08	8.45316e+08	5.7078e+08
High	P29268	CCN family member 2 OS=Mus musculus OX=10090 GN=Ccn2 PE=2 SV=3	37.8	21	17	14	14		12	17	13	37	20	19		16	24	20	0.48	-0.47	0.48	0.64	18	19	18		21	21	18	0.220559	3.4977e+09	1.77723e+09	1.53384e+09		2.53199e+09	2.47785e+09	2.39723e+09
High	Q8BGD9	Eukaryotic translation initiation factor 4B OS=Mus musculus OX=10090 GN=Eif4b PE=1 SV=1	68.8	23	15	15	16		15	16	18	18	20	21		18	20	21	-0.22	0.07	-0.22	-0.26	12	15	15		14	17	16	0.776117	8.40468e+08	1.17945e+09	1.26242e+09		8.83923e+08	1.01533e+09	1.05745e+09
High	Q9WTM5	RuvB-like 2 OS=Mus musculus OX=10090 GN=Ruvbl2 PE=1 SV=3	51.1	26	13	15	19		19	18	12	17	19	23		22	22	20	0.26	0.2	0.38	0.26	17	16	16		21	19	17	0.46825	1.18383e+09	9.2006e+08	9.79768e+08		1.36358e+09	1.1975e+09	1.17653e+09
High	P24547	Inosine-5'-monophosphate dehydrogenase 2 OS=Mus musculus OX=10090 GN=Impdh2 PE=1 SV=2	55.8	21	12	17	19		17	15	12	15	28	28		20	19	19	-0.39	0.22	-0.39	-0.78	12	16	18		16	17	13	0.530172	9.85654e+08	1.61023e+09	1.68281e+09		1.15028e+09	1.22979e+09	9.80383e+08
High	P39054	Dynamin-2 OS=Mus musculus OX=10090 GN=Dnm2 PE=1 SV=2	98.1	22	14	15	17		22	19	11	19	20	21		25	24	14	-0.09	0.25	-0.09	-0.31	17	19	17		18	15	14	0.874423	7.24452e+08	7.19627e+08	7.01991e+08		8.60028e+08	6.76648e+08	5.64433e+08
High	Q1HFZ0	tRNA (cytosine(34)-C(5))-methyltransferase OS=Mus musculus OX=10090 GN=Nsun2 PE=1 SV=2	85.4	29	10	16	19		19	17	13	11	16	23		26	19	17	-0.73	0.75	-0.74	-0.73	14	20	21		20	13	15	0.132403	5.32288e+08	8.90106e+08	1.03421e+09		8.94858e+08	5.31435e+08	6.22606e+08
High	Q9D0F9	Phosphoglucomutase-1 OS=Mus musculus OX=10090 GN=Pgm1 PE=1 SV=4	61.4	21	8	15	17		18	14	11	11	16	20		19	15	12	0.3	1.18	-0.07	0.3	15	16	16		19	17	17	0.461663	4.71412e+08	1.04146e+09	8.58248e+08		1.06575e+09	9.94861e+08	1.05884e+09
High	Q9D1G1	Ras-related protein Rab-1B OS=Mus musculus OX=10090 GN=Rab1b PE=1 SV=1	22.2	7	9	9	10		10	11	8	19	16	24		22	23	20	0.03	0.17	0.03	-0.03	7	8	7		10	8	7	0.793597	3.06974e+09	2.87966e+09	2.57013e+09		3.44331e+09	2.94214e+09	2.52342e+09
High	Q8BFY9	Transportin-1 OS=Mus musculus OX=10090 GN=Tnpo1 PE=1 SV=2	102.3	19	9	18	21		15	18	10	14	24	32		16	22	13	-0.64	0.55	-0.64	-0.7	15	20	22		20	17	14	0.241747	8.26028e+08	1.51459e+09	1.92437e+09		1.20829e+09	9.71825e+08	1.18353e+09
High	P62192	26S proteasome regulatory subunit 4 OS=Mus musculus OX=10090 GN=Psmc1 PE=1 SV=1	49.2	23	10	16	14		17	12	12	20	20	16		25	16	16	-0.18	-0.91	-0.18	0.96	15	19	19		20	17	17	0.845758	4.35525e+09	2.25913e+09	2.31228e+09		2.316e+09	1.99222e+09	4.48911e+09
High	Q9WV92	Band 4.1-like protein 3 OS=Mus musculus OX=10090 GN=Epb41l3 PE=1 SV=1	103.3	29	13	21	25		14	8	8	23	26	32		16	8	9	-1.04	-0.39	-1.04	-1.13	16	23	22		20	13	17	0.0325825	8.24973e+08	9.47304e+08	9.83204e+08		6.30307e+08	4.61206e+08	4.49045e+08
High	Q8CGK3	Lon protease homolog, mitochondrial OS=Mus musculus OX=10090 GN=Lonp1 PE=1 SV=2	105.8	34	10	13	19		22	19	13	12	15	20		30	25	16	0.5	0.5	0.52	0.12	19	20	26		29	28	23	0.203177	1.58135e+09	1.21831e+09	1.43856e+09		2.23881e+09	1.74912e+09	1.56293e+09
High	Q64449	C-type mannose receptor 2 OS=Mus musculus OX=10090 GN=Mrc2 PE=1 SV=3	167	28	17	21	21		15	8	8	25	26	25		16	8	9	-1.61	-1.97	-1.61	-1.41	19	20	19		18	14	10	0.00113952	2.13288e+09	1.28618e+09	1.12235e+09		5.44234e+08	4.20205e+08	4.21276e+08
High	P10852	4F2 cell-surface antigen heavy chain OS=Mus musculus OX=10090 GN=Slc3a2 PE=1 SV=1	58.3	20	12	13	13		16	13	15	17	19	17		20	20	26	0.92	0.92	1.24	0.76	15	13	15		15	16	15	0.0291912	2.08494e+09	1.62995e+09	2.40298e+09		3.95709e+09	3.83922e+09	4.0806e+09
High	Q9Z1X4	Interleukin enhancer-binding factor 3 OS=Mus musculus OX=10090 GN=Ilf3 PE=1 SV=2	96	29	15	12	12		23	17	15	21	13	16		27	20	19	0.15	0.44	0.12	0.15	18	21	21		24	22	21	0.615952	9.79454e+08	1.02272e+09	9.8367e+08		1.32572e+09	1.11163e+09	1.09505e+09
High	Q9QYB1	Chloride intracellular channel protein 4 OS=Mus musculus OX=10090 GN=Clic4 PE=1 SV=3	28.7	13	8	8	9		11	11	7	14	19	22		24	29	16	0.19	0.76	0.02	0.19	9	9	10		11	11	7	0.552575	1.20309e+09	2.04728e+09	1.72577e+09		2.04042e+09	2.06897e+09	1.96277e+09
High	P28656	Nucleosome assembly protein 1-like 1 OS=Mus musculus OX=10090 GN=Nap1l1 PE=1 SV=2	45.3	16	4	13	14		13	14	6	5	20	33		27	29	8	-0.38	1.95	-0.38	-1.58	3	13	14		12	11	6	0.534787	7.34746e+08	2.89142e+09	3.9298e+09		2.83994e+09	2.22219e+09	1.31809e+09
High	Q8BI84	Transport and Golgi organization protein 1 homolog OS=Mus musculus OX=10090 GN=Mia3 PE=1 SV=2	213.5	37	17	18	17		20	16	17	21	18	18		22	16	21	0.06	0.06	0.1	-0.09	19	20	20		26	20	18	0.9056	6.13232e+08	4.80913e+08	3.87156e+08		6.41484e+08	5.14966e+08	3.64231e+08
High	Q6DFW4	Nucleolar protein 58 OS=Mus musculus OX=10090 GN=Nop58 PE=1 SV=1	60.3	21	8	16	15		15	14	13	14	19	24		18	27	23	0.39	0.48	0.39	0.05	11	15	15		17	14	12	0.299704	9.4044e+08	1.04119e+09	1.08415e+09		1.31264e+09	1.36707e+09	1.12156e+09
High	P0C0S6	Histone H2A.Z OS=Mus musculus OX=10090 GN=H2afz PE=1 SV=2	13.5	4	3	6	6		5	5	4	16	20	38		7	32	16	0.13	0.74	0.12	0.13	2	4	4		3	3	3	0.623296	9.48922e+08	1.42306e+09	1.26129e+09		1.58567e+09	1.54495e+09	1.37888e+09
High	Q9QUI0	Transforming protein RhoA OS=Mus musculus OX=10090 GN=Rhoa PE=1 SV=1	21.8	5	7	9	13		9	10	10	21	18	29		16	16	20	-0.4	0.22	-0.54	-0.4	7	12	13		10	12	10	0.504394	2.48672e+09	3.62629e+09	3.71153e+09		2.89678e+09	2.48808e+09	2.80966e+09
High	P08228	Superoxide dismutase [Cu-Zn] OS=Mus musculus OX=10090 GN=Sod1 PE=1 SV=2	15.9	13	7	9	11		11	9	12	12	14	29		19	20	17	-0.48	0.6	-0.5	-0.48	8	11	10		11	11	9	0.408252	1.53083e+09	2.72116e+09	2.54161e+09		2.32567e+09	1.92044e+09	1.82757e+09
High	Q920B9	FACT complex subunit SPT16 OS=Mus musculus OX=10090 GN=Supt16h PE=1 SV=2	119.7	32	10	20	20		18	19	16	10	25	23		20	24	21	0.19	1.05	0.19	-0.34	12	22	24		20	24	17	0.571226	4.7441e+08	9.85538e+08	1.03462e+09		9.80543e+08	1.12717e+09	8.15289e+08
High	Q60668	Heterogeneous nuclear ribonucleoprotein D0 OS=Mus musculus OX=10090 GN=Hnrnpd PE=1 SV=2	38.3	15	5	9	13		12	13	9	20	11	17		19	23	21	0.22	0.1	0.22	0.32	7	9	11		12	14	6	0.499321	2.72927e+09	2.47989e+09	2.23928e+09		2.92393e+09	2.89574e+09	2.79737e+09
High	Q64012	RNA-binding protein Raly OS=Mus musculus OX=10090 GN=Raly PE=1 SV=3	33.2	18	13	11	14		15	17	14	21	15	19		17	25	18	0.36	0.33	0.52	0.36	14	12	14		15	14	14	0.326209	1.22512e+09	1.11337e+09	1.21213e+09		1.53754e+09	1.59193e+09	1.55222e+09
High	P97315	Cysteine and glycine-rich protein 1 OS=Mus musculus OX=10090 GN=Csrp1 PE=1 SV=3	20.6	11	8	10	11		11	10	9	24	25	22		16	18	17	-0.41	-0.41	-0.48	0.05	10	11	11		11	10	9	0.492168	3.30006e+09	2.61259e+09	2.02506e+09		2.48269e+09	1.87462e+09	2.09824e+09
High	P42208	Septin-2 OS=Mus musculus OX=10090 GN=Sept2 PE=1 SV=2	41.5	16	10	12	12		11	10	10	26	22	20		16	18	18	-0.43	0.18	-0.43	-0.81	11	13	13		11	12	10	0.461829	2.06438e+09	2.68909e+09	2.55262e+09		2.33643e+09	1.99132e+09	1.45603e+09
High	Q99020	Heterogeneous nuclear ribonucleoprotein A/B OS=Mus musculus OX=10090 GN=Hnrnpab PE=1 SV=1	30.8	15	7	12	14		12	13	8	23	18	25		13	20	18	-0.4	0.12	-0.4	-0.76	7	12	13		12	11	8	0.506576	2.5727e+09	3.0568e+09	3.35667e+09		2.78798e+09	2.31658e+09	1.98582e+09
High	P62874	Guanine nucleotide-binding protein G(I)/G(S)/G(T) subunit beta-1 OS=Mus musculus OX=10090 GN=Gnb1 PE=1 SV=3	37.4	6	8	9	11		9	10	11	12	29	23		19	19	19	-0.02	-0.02	0.25	-0.17	5	4	6		6	6	4	0.922485	1.00598e+09	9.70606e+08	9.03005e+08		9.93378e+08	1.15165e+09	8.00385e+08
High	Q8C2Q3	RNA-binding protein 14 OS=Mus musculus OX=10090 GN=Rbm14 PE=1 SV=1	69.4	19	15	12	13		16	14	13	24	14	15		17	15	24	0.57	0.29	0.57	0.7	15	16	15		16	15	17	0.166069	1.0947e+09	8.47221e+08	8.88533e+08		1.33497e+09	1.25448e+09	1.44484e+09
High	Q8C8U0	Liprin-beta-1 OS=Mus musculus OX=10090 GN=Ppfibp1 PE=1 SV=3	108.5	31	16	18	21		18	12	13	24	22	24		22	14	14	-0.42	-0.71	0.01	-0.42	16	16	18		17	18	12	0.394292	1.04392e+09	7.17608e+08	6.44659e+08		6.36856e+08	7.24345e+08	4.81529e+08
High	Q64337	Sequestosome-1 OS=Mus musculus OX=10090 GN=Sqstm1 PE=1 SV=1	48.1	18	7	9	13		13	15	11	20	13	18		18	27	27	1.67	2.1	1.67	1.05	11	11	11		14	14	13	0.000152674	7.12088e+08	7.75357e+08	1.16986e+09		3.04882e+09	2.47068e+09	2.41561e+09
High	P17918	Proliferating cell nuclear antigen OS=Mus musculus OX=10090 GN=Pcna PE=1 SV=2	28.8	13	9	9	10		9	12	10	17	28	22		15	19	24	-0.49	0.48	-0.51	-0.49	12	11	12		13	13	13	0.386675	1.74758e+09	3.13199e+09	3.39553e+09		2.44491e+09	2.20284e+09	2.4113e+09
High	Q9WV02	RNA-binding motif protein, X chromosome OS=Mus musculus OX=10090 GN=Rbmx PE=1 SV=1	42.3	4	13	12	16		16	13	12	19	17	24		21	17	20	0.98	6.64	0.98	-0.2		2	2		2	2	2	0.279699		3.25929e+07	5.28529e+07		4.37843e+07	6.44765e+07	4.61245e+07
High	P63242	Eukaryotic translation initiation factor 5A-1 OS=Mus musculus OX=10090 GN=Eif5a PE=1 SV=2	16.8	14	6	11	13		10	11	10	8	24	27		17	21	16	-0.75	0.6	-0.75	-0.96	7	13	14		11	11	8	0.157293	2.62232e+09	5.687e+09	5.56474e+09		3.96639e+09	3.38338e+09	2.86107e+09
High	Q9JMA1	Ubiquitin carboxyl-terminal hydrolase 14 OS=Mus musculus OX=10090 GN=Usp14 PE=1 SV=3	56	22	10	16	16		16	18	8	13	25	30		21	24	11	-0.35	0.61	-0.35	-0.38	11	14	17		16	14	10	0.55335	7.00992e+08	1.11652e+09	1.35311e+09		1.07036e+09	8.73031e+08	1.03862e+09
High	Q91XV3	Brain acid soluble protein 1 OS=Mus musculus OX=10090 GN=Basp1 PE=1 SV=3	22.1	22	13	12	10		10	9	9	26	16	14		16	12	15	-0.86	-1.76	-0.86	-0.08	13	12	15		10	11	12	0.0912613	2.0197e+09	1.07426e+09	8.94508e+08		5.96127e+08	5.91823e+08	8.46802e+08
High	Q62523	Zyxin OS=Mus musculus OX=10090 GN=Zyx PE=1 SV=2	60.5	18	10	13	15		13	10	11	25	16	20		15	15	19	-0.77	-1.01	-0.77	-0.64	12	12	16		13	13	11	0.146033	3.87896e+09	3.78053e+09	3.26809e+09		1.92334e+09	2.22071e+09	2.09755e+09
High	Q6P6L0	Filamin A-interacting protein 1-like OS=Mus musculus OX=10090 GN=Filip1l PE=1 SV=2	129.7	34	20	20	19		26	15	12	20	23	25		30	16	13	-0.39	0.09	-0.46	-0.39	17	20	23		26	20	16	0.454825	8.9959e+08	1.00046e+09	7.78958e+08		9.5562e+08	7.29797e+08	5.93714e+08
High	Q8CC35	Synaptopodin OS=Mus musculus OX=10090 GN=Synpo PE=1 SV=2	99.5	28	20	17	19		17	17	8	26	23	24		18	25	8	-0.4	-1.24	0.37	-0.4	21	23	20		22	22	14	0.489365	2.34404e+09	9.9035e+08	5.7278e+08		9.93466e+08	1.28306e+09	4.35088e+08
High	P97429	Annexin A4 OS=Mus musculus OX=10090 GN=Anxa4 PE=1 SV=4	35.9	20	13	17	15		16	14	16	23	19	17		18	15	22	-0.06	-0.06	-0.26	0.61	16	15	16		17	15	16	0.926969	1.41902e+09	1.50135e+09	1.31778e+09		1.36456e+09	1.25474e+09	2.01609e+09
High	Q9D8W5	26S proteasome non-ATPase regulatory subunit 12 OS=Mus musculus OX=10090 GN=Psmd12 PE=1 SV=4	52.9	18	8	14	15		14	16	9	14	22	25		21	20	18	-0.48	1.18	-0.48	-0.56	8	17	17		17	15	10	0.400562	6.64475e+08	1.59868e+09	1.63811e+09		1.50169e+09	1.14314e+09	1.11439e+09
High	Q8C129	Leucyl-cystinyl aminopeptidase OS=Mus musculus OX=10090 GN=Lnpep PE=1 SV=1	117.2	27	13	16	14		18	17	14	22	20	17		21	23	22	0.35	0.35	1.11	0.28	15	15	20		20	22	16	0.433609	7.48932e+08	4.7234e+08	6.65885e+08		9.527e+08	1.02174e+09	8.09778e+08
High	P61027	Ras-related protein Rab-10 OS=Mus musculus OX=10090 GN=Rab10 PE=1 SV=1	22.5	10	7	11	10		12	14	11	22	17	17		19	17	26	0.58	0.2	0.58	0.66	9	9	11		12	11	10	0.152467	2.77204e+09	2.05615e+09	2.44604e+09		3.19063e+09	3.06359e+09	3.85352e+09
High	Q9Z1Z2	Serine-threonine kinase receptor-associated protein OS=Mus musculus OX=10090 GN=Strap PE=1 SV=2	38.4	19	11	13	15		16	13	9	19	21	22		20	20	14	-0.05	0.01	-0.05	-0.2	13	15	16		15	15	14	0.906819	1.31587e+09	1.35885e+09	1.40586e+09		1.32605e+09	1.31506e+09	1.22721e+09
High	Q9CY58	Plasminogen activator inhibitor 1 RNA-binding protein OS=Mus musculus OX=10090 GN=Serbp1 PE=1 SV=2	44.7	19	12	17	12		11	13	14	22	23	14		17	17	19	-0.5	0.43	-0.5	-0.51	14	17	16		17	17	15	0.376278	1.82062e+09	3.30915e+09	3.60189e+09		2.46086e+09	2.33551e+09	2.5349e+09
High	Q9ERK4	Exportin-2 OS=Mus musculus OX=10090 GN=Cse1l PE=1 SV=1	110.4	30	9	20	20		17	17	12	12	22	21		21	19	16	-0.52	0.2	-0.52	-0.78	15	20	19		20	16	16	0.358191	9.35414e+08	1.5373e+09	1.63239e+09		1.07687e+09	1.07078e+09	9.49766e+08
High	P46735	Unconventional myosin-Ib OS=Mus musculus OX=10090 GN=Myo1b PE=1 SV=3	128.5	36	13	19	22		23	17	17	18	21	25		27	20	20	0.11	0.11	0.27	0.11	18	20	23		26	23	19	0.789284	9.84772e+08	6.92965e+08	7.11764e+08		1.06306e+09	8.37524e+08	7.69948e+08
High	Q5XJY5	Coatomer subunit delta OS=Mus musculus OX=10090 GN=Arcn1 PE=1 SV=2	57.2	23	13	16	18		13	15	9	16	21	23		18	21	11	-0.11	0.12	-0.11	-0.56	15	16	16		18	17	15	0.968998	1.49616e+09	1.61558e+09	1.91156e+09		1.63105e+09	1.49809e+09	1.29966e+09
High	P60229	Eukaryotic translation initiation factor 3 subunit E OS=Mus musculus OX=10090 GN=Eif3e PE=1 SV=1	52.2	22	10	17	19		14	14	9	18	29	27		17	19	15	-0.38	0.45	-0.38	-0.72	13	19	20		16	14	12	0.537564	1.4319e+09	2.00026e+09	2.11478e+09		1.95858e+09	1.53939e+09	1.27951e+09
High	Q9EP71	Ankycorbin OS=Mus musculus OX=10090 GN=Rai14 PE=1 SV=1	108.8	29	22	15	14		24	19	13	25	15	16		27	21	14	0.09	-0.3	0.09	0.62	20	21	17		21	19	19	0.840572	1.01038e+09	5.88104e+08	5.04054e+08		8.23061e+08	6.24262e+08	7.73767e+08
High	Q9D0F3	Protein ERGIC-53 OS=Mus musculus OX=10090 GN=Lman1 PE=1 SV=1	57.8	17	8	9	11		13	11	6	25	13	20		21	20	20	-0.21	-0.21	0.56	-0.29	7	10	12		11	13	6	0.79296	1.65622e+09	1.02317e+09	1.01763e+09		1.42712e+09	1.51305e+09	8.30808e+08
High	O70433	Four and a half LIM domains protein 2 OS=Mus musculus OX=10090 GN=Fhl2 PE=1 SV=1	32.1	21	14	14	16		16	18	10	27	17	17		19	22	11	0.22	-0.91	0.53	0.22	15	14	14		18	16	13	0.526109	2.29947e+09	9.19167e+08	7.57262e+08		1.22645e+09	1.32923e+09	8.79448e+08
High	Q64737	Trifunctional purine biosynthetic protein adenosine-3 OS=Mus musculus OX=10090 GN=Gart PE=1 SV=3	107.4	27	11	18	16		17	18	12	14	20	19		19	20	18	-0.2	0.94	-0.2	-0.68	11	16	18		18	15	15	0.649432	3.30751e+08	5.88199e+08	7.72062e+08		6.34872e+08	5.10574e+08	4.8228e+08
High	Q99PT1	Rho GDP-dissociation inhibitor 1 OS=Mus musculus OX=10090 GN=Arhgdia PE=1 SV=3	23.4	13	8	10	9		10	9	9	19	19	18		15	18	20	-0.39	0.53	-0.39	-0.59	10	11	12		14	12	11	0.525156	2.92052e+09	5.60988e+09	5.72483e+09		4.21536e+09	4.29105e+09	3.81194e+09
High	Q9JMH6	Thioredoxin reductase 1, cytoplasmic OS=Mus musculus OX=10090 GN=Txnrd1 PE=1 SV=3	67	22	5	17	19		17	14	11	7	27	27		19	21	13	0.32	1.62	0.32	0.02	7	17	18		18	15	13	0.383105	5.41984e+08	1.37902e+09	2.06191e+09		1.66209e+09	1.71576e+09	2.08702e+09
High	P62880	Guanine nucleotide-binding protein G(I)/G(S)/G(T) subunit beta-2 OS=Mus musculus OX=10090 GN=Gnb2 PE=1 SV=3	37.3	6	8	10	11		8	9	8	19	25	23		17	18	17	-0.15	-0.73	-0.15	-0.13	9	10	10		9	9	8	0.898382	4.01465e+09	3.05751e+09	2.74196e+09		2.42051e+09	2.75504e+09	2.51411e+09
High	Q8BSY0	Aspartyl/asparaginyl beta-hydroxylase OS=Mus musculus OX=10090 GN=Asph PE=1 SV=1	83	23	12	16	16		17	17	10	16	19	18		22	21	15	0.12	-0.28	0.44	0.12	15	14	15		16	18	13	0.774855	1.01522e+09	5.8486e+08	5.52438e+08		8.35091e+08	7.91975e+08	6.01828e+08
High	P50396	Rab GDP dissociation inhibitor alpha OS=Mus musculus OX=10090 GN=Gdi1 PE=1 SV=3	50.5	12	9	14	15		16	12	13	12	19	20		18	14	18	-0.17	0.82	-0.17	-1.03	6	8	9		10	8	7	0.692638	2.07057e+08	4.423e+08	4.25768e+08		3.65549e+08	3.93832e+08	2.08808e+08
High	P24270	Catalase OS=Mus musculus OX=10090 GN=Cat PE=1 SV=4	59.8	22	10	14	17		20	16	16	12	16	23		25	17	25	0.21	0.19	0.49	0.21	15	14	18		17	19	17	0.592964	8.74762e+08	6.53363e+08	1.01276e+09		9.98715e+08	9.16292e+08	1.1684e+09
High	P27612	Phospholipase A-2-activating protein OS=Mus musculus OX=10090 GN=Plaa PE=1 SV=4	87.2	27	11	18	19		19	18	12	15	20	19		20	18	16	-0.24	0.44	-0.24	-1.18	14	19	19		22	19	13	0.594066	4.47454e+08	5.7546e+08	5.91119e+08		6.08925e+08	4.88507e+08	2.61231e+08
High	P84084	ADP-ribosylation factor 5 OS=Mus musculus OX=10090 GN=Arf5 PE=1 SV=2	20.5	5	8	9	11		7	7	6	20	26	22		19	15	16	-0.66	-0.72	-0.6	-0.66	5	4	4		3	3	3	0.14383	4.70435e+08	5.92026e+08	5.91836e+08		2.84943e+08	3.91789e+08	3.73485e+08
High	Q68FL6	Methionine--tRNA ligase, cytoplasmic OS=Mus musculus OX=10090 GN=Mars PE=1 SV=1	101.4	32	12	18	19		18	12	10	15	21	27		21	20	10	-0.1	0.35	-0.1	-0.3	16	23	24		24	22	19	0.998599	1.09341e+09	1.40442e+09	1.41711e+09		1.38883e+09	1.31211e+09	1.15077e+09
High	P62196	26S proteasome regulatory subunit 8 OS=Mus musculus OX=10090 GN=Psmc5 PE=1 SV=1	45.6	22	11	15	15		17	15	13	18	19	18		22	18	18	-0.13	0.14	-0.13	-0.2	12	18	20		16	14	11	0.952751	1.30258e+09	1.26003e+09	1.42134e+09		1.43242e+09	1.15246e+09	1.2364e+09
High	P62889	60S ribosomal protein L30 OS=Mus musculus OX=10090 GN=Rpl30 PE=1 SV=2	12.8	8	4	8	8		6	8	6	10	35	29		10	26	13	-0.36	0.26	-0.36	-0.59	7	8	8		8	8	8	0.563262	2.92231e+09	4.69383e+09	5.65878e+09		3.5088e+09	3.65749e+09	3.76528e+09
High	Q91ZW3	SWI/SNF-related matrix-associated actin-dependent regulator of chromatin subfamily A member 5 OS=Mus musculus OX=10090 GN=Smarca5 PE=1 SV=1	121.6	34	12	18	18		24	18	15	13	19	19		25	20	16	0.51	0.96	0.51	-0.01	12	23	26		25	26	21	0.270559	5.00017e+08	6.63581e+08	8.88227e+08		9.70099e+08	9.43734e+08	8.83801e+08
High	Q9WVJ2	26S proteasome non-ATPase regulatory subunit 13 OS=Mus musculus OX=10090 GN=Psmd13 PE=1 SV=1	42.8	21	10	16	14		12	17	11	12	25	24		13	23	17	-0.1	0.31	-0.1	-0.33	14	17	20		17	18	15	0.980654	1.43276e+09	1.78176e+09	1.89063e+09		1.77237e+09	1.66e+09	1.50299e+09
High	Q9CXI5	Mesencephalic astrocyte-derived neurotrophic factor OS=Mus musculus OX=10090 GN=Manf PE=1 SV=1	20.4	12	6	9	9		11	10	7	24	15	14		23	19	19	0.3	0.67	0.3	-0.07	6	8	12		10	11	10	0.395209	1.33303e+09	1.6322e+09	1.80242e+09		2.11946e+09	2.0164e+09	1.71948e+09
High	Q99KV1	DnaJ homolog subfamily B member 11 OS=Mus musculus OX=10090 GN=Dnajb11 PE=1 SV=1	40.5	11	8	8	9		11	10	8	20	14	20		17	21	18	0.67	1.26	0.67	0.36	8	9	9		11	10	10	0.134806	7.30377e+08	7.06744e+08	6.87168e+08		1.7511e+09	1.12686e+09	8.83155e+08
High	Q80WJ7	Protein LYRIC OS=Mus musculus OX=10090 GN=Mtdh PE=1 SV=1	63.8	20	13	14	13		13	14	12	21	18	18		17	16	18	0.02	-0.6	0.02	0.45	13	15	15		16	15	14	0.941939	1.2686e+09	7.16008e+08	6.00753e+08		8.34228e+08	7.2633e+08	8.21046e+08
High	P23492	Purine nucleoside phosphorylase OS=Mus musculus OX=10090 GN=Pnp PE=1 SV=2	32.3	13	7	11	12		12	10	6	9	25	29		20	19	9	0.03	0.64	0.03	-0.88	8	10	11		12	11	7	0.800567	9.08518e+08	1.51861e+09	1.63846e+09		1.41138e+09	1.54705e+09	8.91182e+08
High	P18406	CCN family member 1 OS=Mus musculus OX=10090 GN=Ccn1 PE=1 SV=1	41.7	21	15	15	16		14	19	18	18	16	19		16	23	25	1.06	0.06	1.06	1.4	18	17	17		19	16	19	0.0122377	1.72175e+09	8.88353e+08	8.01391e+08		1.79926e+09	1.84924e+09	2.11393e+09
High	Q9CWK8	Sorting nexin-2 OS=Mus musculus OX=10090 GN=Snx2 PE=1 SV=2	58.4	19	14	15	17		16	15	16	21	19	20		20	16	18	0.18	0.18	0.3	-0.31	19	18	20		18	18	18	0.638147	8.66106e+08	7.81765e+08	9.84675e+08		9.77916e+08	9.61732e+08	7.95523e+08
High	Q9R1P4	Proteasome subunit alpha type-1 OS=Mus musculus OX=10090 GN=Psma1 PE=1 SV=1	29.5	18	9	14	14		13	13	11	15	21	21		15	19	17	-0.16	0.25	-0.16	-0.22	12	16	16		16	15	13	0.88844	2.15152e+09	2.58442e+09	2.7093e+09		2.55419e+09	2.31933e+09	2.3247e+09
High	O08917	Flotillin-1 OS=Mus musculus OX=10090 GN=Flot1 PE=1 SV=1	47.5	25	17	16	17		20	19	12	28	19	20		22	21	19	-0.26	-0.27	0.03	-0.26	18	18	22		22	21	17	0.667005	1.21925e+09	9.08671e+08	9.06368e+08		1.01422e+09	9.25381e+08	7.56022e+08
High	Q8BH64	EH domain-containing protein 2 OS=Mus musculus OX=10090 GN=Ehd2 PE=1 SV=1	61.1	23	7	18	20		18	14	10	13	26	25		26	18	14	-0.3	1.55	-0.3	-1.13	12	15	16		18	13	13	0.651082	1.00178e+09	2.9474e+09	3.5402e+09		2.92381e+09	2.39175e+09	1.62104e+09
High	Q9DBZ1	Inhibitor of nuclear factor kappa-B kinase-interacting protein OS=Mus musculus OX=10090 GN=Ikbip PE=1 SV=2	42.5	21	15	16	12		12	14	9	34	17	15		14	19	15	-0.42	-0.97	0.25	-0.42	12	12	18		14	16	12	0.472761	2.43424e+09	9.98966e+08	1.13797e+09		1.2464e+09	1.19038e+09	8.4784e+08
High	Q8K009	Mitochondrial 10-formyltetrahydrofolate dehydrogenase OS=Mus musculus OX=10090 GN=Aldh1l2 PE=1 SV=2	101.5	27	15	16	14		22	14	6	17	18	14		25	17	8	-0.3	0.21	-0.3	-0.41	17	17	16		24	17	12	0.539716	7.89841e+08	7.3719e+08	4.0353e+08		9.15915e+08	5.98279e+08	3.03632e+08
High	P48722	Heat shock 70 kDa protein 4L OS=Mus musculus OX=10090 GN=Hspa4l PE=1 SV=2	94.3	22	7	15	19		16	11	13	8	19	22		22	16	17	0.47	1.3	0.47	-0.73	6	12	14		14	11	9	0.513661	1.19718e+08	1.79009e+08	2.7262e+08		2.94511e+08	2.47937e+08	1.64209e+08
High	Q9JLV1	BAG family molecular chaperone regulator 3 OS=Mus musculus OX=10090 GN=Bag3 PE=1 SV=2	61.8	23	15	14	14		17	17	13	18	17	18		19	19	18	0.05	-0.12	0.19	0.05	18	17	18		19	20	20	0.770105	1.11668e+09	1.06934e+09	1.18706e+09		1.02875e+09	1.21732e+09	1.22496e+09
High	Q9WV55	Vesicle-associated membrane protein-associated protein A OS=Mus musculus OX=10090 GN=Vapa PE=1 SV=2	27.8	10	7	10	9		10	9	8	12	21	18		22	21	16	0.55	0.55	0.62	-0.08	7	9	9		10	8	6	0.171198	1.8682e+09	1.61206e+09	1.7174e+09		2.72798e+09	2.47759e+09	1.62134e+09
High	P24549	Retinal dehydrogenase 1 OS=Mus musculus OX=10090 GN=Aldh1a1 PE=1 SV=5	54.4	12	12	16	17		14	14	6	19	23	29		19	18	8	-1.12	-1.12	-0.76	-1.66	14	16	16		16	15	10	0.0268448	1.61852e+09	1.06759e+09	1.26312e+09		7.459e+08	6.28419e+08	4.00848e+08
High	Q05D44	Eukaryotic translation initiation factor 5B OS=Mus musculus OX=10090 GN=Eif5b PE=1 SV=2	137.5	29	16	16	18		21	16	9	19	18	20		23	19	9	-0.47	0.89	-0.47	-0.83	13	14	14		16	16	14	0.287248	2.76746e+08	4.34043e+08	4.28577e+08		5.13508e+08	3.13176e+08	2.413e+08
High	Q04447	Creatine kinase B-type OS=Mus musculus OX=10090 GN=Ckb PE=1 SV=1	42.7	16	8	11	10		8	9	6	20	19	19		11	17	13	0.07	-0.31	0.07	0.07	7	10	11		11	8	7	0.743475	1.31107e+09	9.0203e+08	1.25184e+09		1.05442e+09	9.45576e+08	1.31073e+09
High	P26638	Serine--tRNA ligase, cytoplasmic OS=Mus musculus OX=10090 GN=Sars PE=1 SV=3	58.4	18	9	14	13		15	14	9	10	17	16		19	24	13	0.02	1.73	0.02	-0.68	7	15	12		15	15	8	0.803045	4.83063e+08	1.27441e+09	1.17944e+09		1.59736e+09	1.28779e+09	7.38611e+08
High	O35379	Multidrug resistance-associated protein 1 OS=Mus musculus OX=10090 GN=Abcc1 PE=1 SV=1	171.1	33	12	15	22		17	15	13	14	15	22		18	17	13	0.72	1.14	0.72	-0.34	12	19	21		22	23	12	0.125633	2.84829e+08	3.52906e+08	5.01494e+08		6.29599e+08	5.81317e+08	3.97481e+08
High	Q99LF4	tRNA-splicing ligase RtcB homolog OS=Mus musculus OX=10090 GN=Rtcb PE=1 SV=1	55.2	25	9	13	16		15	20	8	19	13	19		19	26	11	-0.01	0.59	-0.01	-0.12	10	15	15		15	15	9	0.882382	8.75011e+08	1.13956e+09	1.04315e+09		1.31741e+09	1.13298e+09	9.59559e+08
High	P97311	DNA replication licensing factor MCM6 OS=Mus musculus OX=10090 GN=Mcm6 PE=1 SV=1	92.8	28	11	19	21		17	14	16	12	21	27		19	15	20	-0.18	0.25	-0.18	-0.59	16	14	20		17	15	17	0.728227	6.39647e+08	7.09495e+08	1.20218e+09		7.59305e+08	6.26309e+08	7.9689e+08
High	Q61990	Poly(rC)-binding protein 2 OS=Mus musculus OX=10090 GN=Pcbp2 PE=1 SV=1	38.2	12	6	9	12		9	8	7	18	20	17		19	15	18	-0.5	0.45	-0.5	-0.79	7	8	10		8	7	6	0.378255	1.13819e+09	1.79867e+09	2.05902e+09		1.55457e+09	1.27096e+09	1.19119e+09
High	Q8BTI8	Serine/arginine repetitive matrix protein 2 OS=Mus musculus OX=10090 GN=Srrm2 PE=1 SV=3	294.7	27	15	14	17		18	11	13	19	15	20		20	11	14	0.01	0.55	0.01	-0.54	16	17	23		22	21	17	0.988024	6.43505e+08	5.87047e+08	7.19729e+08		9.44638e+08	5.8996e+08	4.93861e+08
High	P21956	Lactadherin OS=Mus musculus OX=10090 GN=Mfge8 PE=1 SV=3	51.2	19	9	11	12		16	11	11	13	25	21		21	16	19	0.35	0.39	0.31	0.35	10	14	13		16	16	13	0.342613	1.86154e+09	1.63316e+09	1.65753e+09		2.44075e+09	2.0223e+09	2.11403e+09
High	Q6ZWQ0	Nesprin-2 OS=Mus musculus OX=10090 GN=Syne2 PE=1 SV=2	782.2	68	10	14	11		39	27	23	10	14	11		39	28	24	0.9	0.9	1.05	0.38	13	16	13		23	22	19	0.0607086	3.02092e+08	3.43954e+08	3.07615e+08		5.61979e+08	7.13587e+08	4.01621e+08
High	Q8K2B3	Succinate dehydrogenase [ubiquinone] flavoprotein subunit, mitochondrial OS=Mus musculus OX=10090 GN=Sdha PE=1 SV=1	72.5	23	8	12	16		15	14	14	17	17	24		21	22	21	-0.01	-0.11	0.23	-0.01	14	17	18		20	18	16	0.864763	2.53645e+09	1.9062e+09	2.08374e+09		2.34871e+09	2.22891e+09	2.06713e+09
High	Q61033	Lamina-associated polypeptide 2, isoforms alpha/zeta OS=Mus musculus OX=10090 GN=Tmpo PE=1 SV=4	75.1	14	10	15	11		20	16	15	10	17	12		29	19	17	0.47	0.55	0.47	0.17	12	12	13		16	17	13	0.223071	1.16936e+09	1.18397e+09	1.26663e+09		1.70971e+09	1.63432e+09	1.42659e+09
High	Q80SW1	S-adenosylhomocysteine hydrolase-like protein 1 OS=Mus musculus OX=10090 GN=Ahcyl1 PE=1 SV=1	58.9	9	11	19	18		10	10	8	16	26	28		11	10	10	-1.06	-0.52	-1.06	-1.09	14	15	14		13	13	13	0.0361642	1.3104e+09	1.7632e+09	1.76515e+09		9.12965e+08	8.43867e+08	8.30365e+08
High	D3YXK2	Scaffold attachment factor B1 OS=Mus musculus OX=10090 GN=Safb PE=1 SV=2	105	10	12	10	14		16	16	13	18	14	16		19	20	21	0.91	0.91	0.99	0.24	10	9	12		13	11	11	0.0576711	3.18578e+08	2.50554e+08	3.40969e+08		5.98128e+08	4.97833e+08	4.0316e+08
High	P62264	40S ribosomal protein S14 OS=Mus musculus OX=10090 GN=Rps14 PE=1 SV=3	16.3	12	7	9	10		9	11	8	11	22	22		16	19	15	-0.24	0.09	-0.24	-0.56	9	11	11		11	11	11	0.747115	3.59334e+09	4.75629e+09	4.95582e+09		3.81521e+09	4.02474e+09	3.3727e+09
High	P10649	Glutathione S-transferase Mu 1 OS=Mus musculus OX=10090 GN=Gstm1 PE=1 SV=2	26	16	5	15	16		14	14	14	6	18	21		16	16	21	-0.06	0.26	-0.37	-0.06	12	15	16		16	15	15	0.949512	1.46674e+09	2.47937e+09	2.75968e+09		1.75275e+09	1.91344e+09	2.64478e+09
High	Q8VDW0	ATP-dependent RNA helicase DDX39A OS=Mus musculus OX=10090 GN=Ddx39a PE=1 SV=1	49	9	8	7	13		15	13	8	16	15	19		20	21	15	0.21	1.39	0.21	-0.72	3	5	7		7	7	4	0.6884	2.20287e+08	4.05796e+08	6.60908e+08		5.79145e+08	4.69549e+08	4.01646e+08
High	Q9D6R2	Isocitrate dehydrogenase [NAD] subunit alpha, mitochondrial OS=Mus musculus OX=10090 GN=Idh3a PE=1 SV=1	39.6	17	11	11	16		15	10	14	19	14	20		19	14	23	0.15	0.15	0.21	-0.01	11	15	15		15	14	15	0.598385	2.44154e+09	2.00694e+09	2.27038e+09		2.71728e+09	2.31566e+09	2.25932e+09
High	Q8BMA6	Signal recognition particle subunit SRP68 OS=Mus musculus OX=10090 GN=Srp68 PE=1 SV=2	70.5	23	11	16	15		16	17	10	11	25	16		21	21	10	-0.23	0.19	-0.23	-0.44	18	16	18		19	17	15	0.644618	6.8011e+08	7.04396e+08	7.41089e+08		7.78208e+08	6.02102e+08	5.47619e+08
High	P19221	Prothrombin OS=Mus musculus OX=10090 GN=F2 PE=1 SV=1	70.2	7	5	7	7		7	7	7	7	23	20		15	30	25	2.43	2.7	2.09	2.43	8	8	9		9	9	10	6.27803e-08	6.50669e+08	1.08972e+09	1.24838e+09		4.23677e+09	4.62871e+09	6.71815e+09
High	P52293	Importin subunit alpha-1 OS=Mus musculus OX=10090 GN=Kpna2 PE=1 SV=2	57.9	17	8	15	15		11	13	9	16	23	22		16	18	16	-0.55	0.84	-0.59	-0.55	11	12	13		14	11	10	0.298777	5.69041e+08	1.13435e+09	1.19264e+09		1.01716e+09	7.53793e+08	8.13319e+08
High	P63028	Translationally-controlled tumor protein OS=Mus musculus OX=10090 GN=Tpt1 PE=1 SV=1	19.5	10	5	7	9		9	9	6	10	27	19		15	20	13	-0.17	1.11	-0.17	-0.34	6	9	8		8	9	7	0.857143	1.28333e+09	3.78418e+09	3.5546e+09		2.77503e+09	3.35275e+09	2.80421e+09
High	P11440	Cyclin-dependent kinase 1 OS=Mus musculus OX=10090 GN=Cdk1 PE=1 SV=3	34.1	13	8	13	12		10	10	9	11	20	25		17	17	12	-0.74	0.38	-0.74	-0.74	7	12	12		12	10	9	0.167903	8.19782e+08	1.60124e+09	1.54299e+09		1.06483e+09	9.55862e+08	9.21381e+08
High	Q99JI6	Ras-related protein Rap-1b OS=Mus musculus OX=10090 GN=Rap1b PE=1 SV=2	20.8	5	9	9	11		10	13	9	22	13	16		18	19	16	0.36	0.19	0.36	1.04	9	10	9		10	11	10	0.329436	2.73399e+09	2.18355e+09	1.70498e+09		3.1139e+09	2.8086e+09	3.51458e+09
High	P57776	Elongation factor 1-delta OS=Mus musculus OX=10090 GN=Eef1d PE=1 SV=3	31.3	11	7	8	11		10	7	10	16	18	25		14	15	15	-0.34	-0.34	-0.42	-0.23	7	9	10		9	9	10	0.59234	3.26435e+09	3.52889e+09	3.48396e+09		2.57879e+09	2.63031e+09	2.97614e+09
High	P97820	Mitogen-activated protein kinase kinase kinase kinase 4 OS=Mus musculus OX=10090 GN=Map4k4 PE=1 SV=1	140.5	17	12	17	19		16	16	13	12	19	23		18	17	17	-0.06	0.45	-0.06	-0.74	15	15	17		17	16	14	0.868711	3.70851e+08	4.25619e+08	5.30374e+08		5.06026e+08	4.09631e+08	3.18011e+08
High	P53026	60S ribosomal protein L10a OS=Mus musculus OX=10090 GN=Rpl10a PE=1 SV=3	24.9	16	7	12	10		11	11	8	9	17	22		14	24	10	-0.16	0.66	-0.16	-0.8	9	14	16		12	12	12	0.877621	3.05844e+09	4.96227e+09	5.34859e+09		4.82872e+09	4.43361e+09	3.08183e+09
High	Q9DB77	Cytochrome b-c1 complex subunit 2, mitochondrial OS=Mus musculus OX=10090 GN=Uqcrc2 PE=1 SV=1	48.2	17	9	12	13		15	12	13	18	15	16		22	18	16	0.71	0.55	0.71	0.78	11	13	13		13	13	13	0.0841705	1.61736e+09	1.50053e+09	1.54329e+09		2.36256e+09	2.4599e+09	2.64787e+09
High	P62827	GTP-binding nuclear protein Ran OS=Mus musculus OX=10090 GN=Ran PE=1 SV=3	24.4	13	7	9	9		10	11	7	17	17	20		11	20	15	-0.2	0.44	-0.43	-0.2	6	11	11		10	10	7	0.815217	3.9083e+09	7.74636e+09	7.52558e+09		5.31361e+09	5.74723e+09	6.55309e+09
High	Q9D819	Inorganic pyrophosphatase OS=Mus musculus OX=10090 GN=Ppa1 PE=1 SV=1	32.6	22	6	17	12		14	11	11	9	22	15		18	12	18	-0.54	1.03	-0.54	-0.84	13	17	17		19	15	14	0.318747	5.1362e+08	1.26382e+09	1.26431e+09		1.0496e+09	8.7165e+08	7.06911e+08
High	Q9DBR7	Protein phosphatase 1 regulatory subunit 12A OS=Mus musculus OX=10090 GN=Ppp1r12a PE=1 SV=2	114.9	23	14	15	15		19	18	13	17	15	16		20	21	13	-0.12	-0.29	-0.12	-0.04	17	17	17		18	15	16	0.776106	7.01151e+08	4.90451e+08	4.48063e+08		5.73272e+08	4.51589e+08	4.36637e+08
High	Q9CZ44	NSFL1 cofactor p47 OS=Mus musculus OX=10090 GN=Nsfl1c PE=1 SV=1	40.7	20	7	12	16		10	9	10	14	18	22		16	13	13	-0.34	0.3	-0.34	-0.62	11	15	17		15	13	12	0.561146	7.35125e+08	1.0364e+09	1.17955e+09		9.04941e+08	8.20659e+08	7.65371e+08
High	O08810	116 kDa U5 small nuclear ribonucleoprotein component OS=Mus musculus OX=10090 GN=Eftud2 PE=1 SV=1	109.3	24	7	14	12		20	19	12	11	17	16		27	25	13	0.39	0.88	0.19	0.39	10	16	19		22	19	15	0.290711	7.62428e+08	1.00521e+09	1.0965e+09		1.40579e+09	1.14572e+09	1.4332e+09
High	P62245	40S ribosomal protein S15a OS=Mus musculus OX=10090 GN=Rps15a PE=1 SV=2	14.8	10	6	8	10		6	8	5	19	16	21		10	15	18	0.06	0.53	0.06	0.04	8	10	10		8	9	8	0.75058	3.74555e+09	5.37309e+09	6.429e+09		5.42138e+09	5.5902e+09	6.59212e+09
High	Q9CQC6	Basic leucine zipper and W2 domain-containing protein 1 OS=Mus musculus OX=10090 GN=Bzw1 PE=1 SV=1	48	14	9	14	13		13	12	9	19	17	21		15	17	14	-0.3	0.07	-0.35	-0.3	13	15	15		14	15	13	0.645597	1.66463e+09	2.37998e+09	2.42636e+09		1.75052e+09	1.8714e+09	1.9641e+09
High	P99029	Peroxiredoxin-5, mitochondrial OS=Mus musculus OX=10090 GN=Prdx5 PE=1 SV=2	21.9	11	6	10	8		7	7	8	9	28	18		9	16	14	-0.53	0.79	-1.28	-0.53	8	10	10		10	10	7	0.340472	2.07247e+09	8.8301e+09	8.00932e+09		3.57697e+09	3.62687e+09	5.52927e+09
High	Q91WQ3	Tyrosine--tRNA ligase, cytoplasmic OS=Mus musculus OX=10090 GN=Yars PE=1 SV=3	59.1	23	13	13	16		16	15	11	13	14	20		18	16	11	0.1	0.1	0.44	-0.34	14	15	19		19	19	13	0.76285	8.37881e+08	9.425e+08	9.14022e+08		8.97002e+08	1.27491e+09	7.21764e+08
High	Q99K85	Phosphoserine aminotransferase OS=Mus musculus OX=10090 GN=Psat1 PE=1 SV=1	40.4	18	5	10	16		11	11	10	7	13	21		14	15	24	-0.05	1.61	-0.05	-0.49	6	13	14		16	14	10	0.999988	3.04423e+08	9.44679e+08	1.47401e+09		9.2665e+08	9.09916e+08	1.05003e+09
High	P70372	ELAV-like protein 1 OS=Mus musculus OX=10090 GN=Elavl1 PE=1 SV=2	36.1	13	7	10	10		10	11	6	13	17	19		18	17	11	0.41	1.13	0.41	-0.75	8	11	12		11	12	7	0.281813	1.01017e+09	1.47028e+09	1.71137e+09		2.20797e+09	1.95381e+09	1.01921e+09
High	Q64433	10 kDa heat shock protein, mitochondrial OS=Mus musculus OX=10090 GN=Hspe1 PE=1 SV=2	11	9	4	5	6		6	9	8	27	5	9		10	17	38	0.68	0.14	0.84	0.68	7	8	9		8	9	8	0.0982875	4.53987e+09	3.11817e+09	3.54983e+09		4.98763e+09	5.59738e+09	5.68254e+09
High	O55234	Proteasome subunit beta type-5 OS=Mus musculus OX=10090 GN=Psmb5 PE=1 SV=3	28.5	13	6	11	12		11	11	9	11	22	23		16	14	18	-0.56	0.13	-0.56	-0.69	9	11	11		11	11	8	0.323102	1.12256e+09	1.67569e+09	1.6265e+09		1.22461e+09	1.1399e+09	1.00834e+09
High	P12382	ATP-dependent 6-phosphofructokinase, liver type OS=Mus musculus OX=10090 GN=Pfkl PE=1 SV=4	85.3	19	4	12	10		15	10	4	9	18	12		17	11	9	0.17	1.61	0.17	-0.85	7	11	11		12	13	10	0.735011	2.25666e+08	5.14254e+08	4.4273e+08		6.88264e+08	5.77634e+08	2.45702e+08
High	P45591	Cofilin-2 OS=Mus musculus OX=10090 GN=Cfl2 PE=1 SV=1	18.7	9	4	7	11		7	8	8	16	15	18		13	15	17	-0.34	-0.34	-0.12	-1.63	5	6	6		8	7	6	0.481972	6.02082e+08	8.4766e+08	1.41244e+09		4.74494e+08	7.77394e+08	4.57344e+08
High	P53994	Ras-related protein Rab-2A OS=Mus musculus OX=10090 GN=Rab2a PE=1 SV=1	23.5	6	8	10	10		11	13	8	16	16	20		14	28	15	0.35	0.35	0.31	0.55	9	12	11		12	13	7	0.338227	4.10636e+09	3.23192e+09	2.78408e+09		5.25195e+09	4.01237e+09	4.08419e+09
High	P62717	60S ribosomal protein L18a OS=Mus musculus OX=10090 GN=Rpl18a PE=1 SV=1	20.7	11	8	10	11		9	10	8	15	23	17		11	14	21	-0.33	-0.33	-0.59	-0.28	9	11	11		9	10	9	0.61265	3.26286e+09	3.68813e+09	3.60808e+09		2.60198e+09	2.45414e+09	2.9748e+09
High	Q8R1A4	Dedicator of cytokinesis protein 7 OS=Mus musculus OX=10090 GN=Dock7 PE=1 SV=3	241.3	34	10	15	16		19	17	10	10	16	17		27	20	10	1.55	1.55	-0.63	2.98	16	19	22		20	20	14	0.0004245	6.33508e+08	7.71902e+09	2.41586e+09		1.85484e+09	5.00506e+09	1.90793e+10
High	P62814	V-type proton ATPase subunit B, brain isoform OS=Mus musculus OX=10090 GN=Atp6v1b2 PE=1 SV=1	56.5	18	11	11	13		15	14	10	16	16	16		22	23	14	0.56	-0.2	0.64	0.56	12	12	14		14	15	12	0.16529	1.62435e+09	8.95127e+08	8.9785e+08		1.40972e+09	1.39965e+09	1.3226e+09
High	P55302	Alpha-2-macroglobulin receptor-associated protein OS=Mus musculus OX=10090 GN=Lrpap1 PE=1 SV=1	42.2	20	11	14	14		14	17	10	15	19	18		16	23	13	0.21	0.21	0.26	0.1	11	16	17		18	20	13	0.581922	9.52149e+08	8.37348e+08	6.71726e+08		1.1025e+09	1.00073e+09	7.21694e+08
High	Q61166	Microtubule-associated protein RP/EB family member 1 OS=Mus musculus OX=10090 GN=Mapre1 PE=1 SV=3	30	14	8	12	14		10	9	8	13	25	21		17	12	16	-0.23	0.2	-0.25	-0.23	10	11	11		12	11	10	0.769971	1.28005e+09	1.74176e+09	1.68782e+09		1.47527e+09	1.46322e+09	1.44213e+09
High	Q9WV32	Actin-related protein 2/3 complex subunit 1B OS=Mus musculus OX=10090 GN=Arpc1b PE=1 SV=4	41	14	8	10	12		10	12	9	13	17	19		16	23	11	-0.22	-0.27	-0.2	-0.22	11	11	13		10	12	8	0.775544	1.96953e+09	1.81899e+09	1.92211e+09		1.63512e+09	1.58678e+09	1.64618e+09
High	Q62159	Rho-related GTP-binding protein RhoC OS=Mus musculus OX=10090 GN=Rhoc PE=1 SV=2	22	4	6	9	10		7	7	7	15	22	29		11	12	11	0.17	0.13	0.24	0.17	1	3	2		3	1	2	0.799255	3.20543e+08	2.96564e+08	4.04864e+08		3.50359e+08	3.5068e+08	4.56142e+08
High	P62281	40S ribosomal protein S11 OS=Mus musculus OX=10090 GN=Rps11 PE=1 SV=3	18.4	11	5	9	10		7	8	7	10	22	29		11	19	14	-0.32	0.27	-0.32	-0.54	7	9	10		9	9	10	0.62788	3.575e+09	5.47527e+09	5.45377e+09		4.31537e+09	4.39678e+09	3.75048e+09
High	Q64521	Glycerol-3-phosphate dehydrogenase, mitochondrial OS=Mus musculus OX=10090 GN=Gpd2 PE=1 SV=2	80.9	28	6	13	16		24	17	14	8	15	17		29	21	18	1.19	1.4	1.19	0.17	14	18	16		24	23	13	0.011548	4.36706e+08	4.82633e+08	5.57771e+08		1.1564e+09	1.10128e+09	6.26394e+08
High	P55258	Ras-related protein Rab-8A OS=Mus musculus OX=10090 GN=Rab8a PE=1 SV=2	23.7	4	6	8	9		8	9	6	19	14	18		17	13	22	0.36	0.55	0.36	-0.23	4	5	5		5	6	4	0.452629	3.14066e+08	4.02204e+08	4.38016e+08		4.60301e+08	5.17957e+08	3.72681e+08
High	Q8CIN4	Serine/threonine-protein kinase PAK 2 OS=Mus musculus OX=10090 GN=Pak2 PE=1 SV=1	57.9	16	8	14	16		14	13	8	11	20	19		17	18	13	-0.16	-0.16	-0.15	-0.66	11	15	18		16	18	9	0.746045	6.02184e+08	7.27423e+08	8.09429e+08		5.38431e+08	6.56154e+08	5.12883e+08
High	Q99LC5	Electron transfer flavoprotein subunit alpha, mitochondrial OS=Mus musculus OX=10090 GN=Etfa PE=1 SV=2	35	15	9	9	10		11	11	9	21	15	14		18	18	16	0.24	-0.32	0.24	0.54	11	11	13		13	11	11	0.47508	2.5174e+09	1.74025e+09	1.57633e+09		2.0146e+09	2.0576e+09	2.29824e+09
High	Q8BH04	Phosphoenolpyruvate carboxykinase [GTP], mitochondrial OS=Mus musculus OX=10090 GN=Pck2 PE=1 SV=1	70.5	18	13	13	11		14	16	9	16	22	13		18	20	11	0.27	0.52	0.27	0.18	12	14	13		14	15	11	0.525575	8.91661e+08	7.88173e+08	7.02462e+08		1.27495e+09	9.52386e+08	7.96733e+08
High	Q9CW03	Structural maintenance of chromosomes protein 3 OS=Mus musculus OX=10090 GN=Smc3 PE=1 SV=2	141.5	32	10	22	21		18	14	15	10	23	22		21	14	16	-0.16	0.51	-0.16	-0.25	13	20	20		22	16	17	0.702758	2.87777e+08	4.38571e+08	3.85436e+08		4.08456e+08	3.93473e+08	3.23683e+08
High	Q91VD9	NADH-ubiquinone oxidoreductase 75 kDa subunit, mitochondrial OS=Mus musculus OX=10090 GN=Ndufs1 PE=1 SV=2	79.7	25	11	14	18		15	16	7	14	20	23		24	23	12	-0.16	0.74	-0.16	-1.14	13	15	18		21	17	12	0.85937	8.60213e+08	1.1578e+09	1.31633e+09		1.43324e+09	1.03345e+09	5.99285e+08
High	P62270	40S ribosomal protein S18 OS=Mus musculus OX=10090 GN=Rps18 PE=1 SV=3	17.7	11	6	10	9		10	9	10	16	18	19		13	14	15	-0.28	-0.28	-0.5	-0.26	9	11	11		10	10	11	0.678899	6.46571e+09	7.57888e+09	7.6354e+09		5.31203e+09	5.35711e+09	6.3575e+09
High	Q9CZ13	Cytochrome b-c1 complex subunit 1, mitochondrial OS=Mus musculus OX=10090 GN=Uqcrc1 PE=1 SV=2	52.8	15	9	11	14		12	11	11	15	19	20		23	16	16	0.62	1.19	0.62	-0.41	9	12	14		12	12	12	0.128495	1.23644e+09	1.62927e+09	2.30306e+09		2.81949e+09	2.49843e+09	1.73875e+09
High	P97461	40S ribosomal protein S5 OS=Mus musculus OX=10090 GN=Rps5 PE=1 SV=3	22.9	11	6	8	7		8	9	7	10	22	26		13	19	12	-0.44	-0.34	-0.53	-0.44	9	10	10		11	10	9	0.458307	3.64971e+09	4.74199e+09	4.84445e+09		2.88701e+09	3.2919e+09	3.58071e+09
High	Q3TJD7	PDZ and LIM domain protein 7 OS=Mus musculus OX=10090 GN=Pdlim7 PE=1 SV=1	50.1	19	9	12	15		14	16	10	16	16	15		19	18	15	0.38	0.6	0.38	-0.53	10	13	14		15	15	10	0.330187	7.60107e+08	9.41332e+08	9.80017e+08		1.15098e+09	1.22461e+09	6.80534e+08
High	Q9Z2U0	Proteasome subunit alpha type-7 OS=Mus musculus OX=10090 GN=Psma7 PE=1 SV=1	27.8	14	7	9	11		11	9	9	17	16	14		14	15	20	-0.01	0.4	-0.15	-0.01	8	11	10		11	9	9	0.856876	1.14503e+09	1.53217e+09	1.55101e+09		1.51165e+09	1.38165e+09	1.54363e+09
High	Q9QUM9	Proteasome subunit alpha type-6 OS=Mus musculus OX=10090 GN=Psma6 PE=1 SV=1	27.4	13	7	8	11		10	11	8	11	18	20		14	15	13	-0.12	0.75	-0.12	-0.23	8	12	12		12	11	11	0.952267	1.42903e+09	2.34506e+09	2.22581e+09		2.39826e+09	2.15984e+09	1.9032e+09
High	Q922J3	CAP-Gly domain-containing linker protein 1 OS=Mus musculus OX=10090 GN=Clip1 PE=1 SV=1	155.7	29	15	17	15		15	18	12	15	19	16		15	18	14	-0.45	-0.71	-0.44	-0.45	14	14	16		11	12	12	0.336895	2.43617e+08	2.4009e+08	2.5167e+08		1.49214e+08	1.77067e+08	1.84819e+08
High	P19157	Glutathione S-transferase P 1 OS=Mus musculus OX=10090 GN=Gstp1 PE=1 SV=2	23.6	8	3	8	7		4	5	4	8	19	27		13	12	15	0.36	1.4	0.36	0	4	5	6		6	5	5	0.381983	4.0966e+08	8.56446e+08	1.36314e+09		1.08416e+09	1.09542e+09	1.36339e+09
High	Q9DBG7	Signal recognition particle receptor subunit alpha OS=Mus musculus OX=10090 GN=Srpra PE=1 SV=1	69.6	22	12	15	17		14	14	13	17	17	18		15	16	16	0.08	-2.59	0.08	0.32	14	18	18		18	18	16	0.801348	5.23439e+09	7.85911e+08	6.77636e+08		8.71525e+08	8.31125e+08	8.44351e+08
High	Q6PFD9	Nuclear pore complex protein Nup98-Nup96 OS=Mus musculus OX=10090 GN=Nup98 PE=1 SV=2	197.1	34	9	18	17		24	17	13	9	20	18		27	22	15	0.51	1.77	0.51	-0.4	10	17	24		23	22	15	0.277626	2.01767e+08	4.01018e+08	5.57263e+08		6.87467e+08	5.70391e+08	4.22878e+08
High	Q99L47	Hsc70-interacting protein OS=Mus musculus OX=10090 GN=St13 PE=1 SV=1	41.6	12	9	10	9		8	10	11	19	16	13		11	14	21	-0.33	0.22	-0.33	-0.46	10	10	11		8	9	8	0.60045	1.24965e+09	1.78123e+09	1.7561e+09		1.45062e+09	1.41247e+09	1.27999e+09
High	Q6A068	Cell division cycle 5-like protein OS=Mus musculus OX=10090 GN=Cdc5l PE=1 SV=2	92.1	26	10	12	16		17	15	10	13	13	17		23	21	14	0.27	1.07	0.27	0.25	13	15	16		18	16	12	0.598682	2.92095e+08	3.46428e+08	3.89943e+08		6.14497e+08	4.17724e+08	4.62261e+08
High	Q99KJ8	Dynactin subunit 2 OS=Mus musculus OX=10090 GN=Dctn2 PE=1 SV=3	44.1	16	8	10	15		12	10	8	14	15	21		15	16	11	0.35	1.22	0.35	-0.4	7	9	12		12	12	7	0.477962	3.85998e+08	3.5779e+08	4.47447e+08		8.98952e+08	4.5606e+08	3.40196e+08
High	P62334	26S proteasome regulatory subunit 10B OS=Mus musculus OX=10090 GN=Psmc6 PE=1 SV=1	44.1	16	9	13	12		15	14	7	12	17	17		22	19	11	0.23	1.01	0.23	-0.91	9	13	15		14	13	8	0.498006	8.32711e+08	1.05275e+09	1.60816e+09		1.67211e+09	1.23174e+09	8.54431e+08
High	P84091	AP-2 complex subunit mu OS=Mus musculus OX=10090 GN=Ap2m1 PE=1 SV=1	49.6	19	11	11	12		12	15	12	16	18	17		14	17	15	-0.38	-0.55	0.07	-0.38	14	16	15		14	15	13	0.527875	2.48749e+09	1.668e+09	1.85826e+09		1.70408e+09	1.75463e+09	1.42331e+09
High	Q6NWW9	Fibronectin type III domain-containing protein 3B OS=Mus musculus OX=10090 GN=Fndc3b PE=1 SV=1	132.7	27	17	13	16		15	11	10	29	15	18		17	11	13	-1.08	-0.81	-1.42	-1.08	15	15	16		18	10	12	0.0253997	8.02812e+08	4.55947e+08	4.606e+08		4.5915e+08	1.70849e+08	2.18187e+08
High	Q8BM55	Transmembrane protein 214 OS=Mus musculus OX=10090 GN=Tmem214 PE=1 SV=1	76.4	21	10	15	20		15	12	10	14	18	24		17	12	12	-0.01	-0.01	-0.38	0.05	10	13	14		15	13	11	0.970768	6.55897e+08	5.84951e+08	4.26972e+08		6.52247e+08	4.50994e+08	4.40857e+08
High	P63323	40S ribosomal protein S12 OS=Mus musculus OX=10090 GN=Rps12 PE=1 SV=2	14.5	11	5	8	10		9	8	8	15	21	20		11	18	17	-0.5	0.33	-0.5	-0.54	6	9	10		8	9	9	0.377625	1.85792e+09	3.20045e+09	3.35307e+09		2.33612e+09	2.26061e+09	2.30442e+09
High	P45376	Aldo-keto reductase family 1 member B1 OS=Mus musculus OX=10090 GN=Akr1b1 PE=1 SV=3	35.7	14	9	13	10		11	13	9	11	17	19		15	19	15	0.16	0.38	-2.05	0.16	11	14	15		15	14	13	0.584381	1.204e+09	6.88058e+09	2.82477e+09		1.56199e+09	1.65978e+09	3.16442e+09
High	Q9DB05	Alpha-soluble NSF attachment protein OS=Mus musculus OX=10090 GN=Napa PE=1 SV=1	33.2	18	10	12	13		12	17	9	12	17	17		15	22	14	-0.02	0.08	-0.02	-0.26	11	12	12		12	12	11	0.957467	5.64613e+08	5.97969e+08	6.8029e+08		5.9847e+08	5.90168e+08	5.66553e+08
High	Q8R0X7	Sphingosine-1-phosphate lyase 1 OS=Mus musculus OX=10090 GN=Sgpl1 PE=1 SV=1	63.6	17	11	10	11		12	12	10	17	12	12		16	16	21	0.52	0.78	0.25	0.52	12	13	12		14	12	12	0.178608	1.91595e+09	1.23581e+09	9.64653e+08		3.29285e+09	1.46737e+09	1.38556e+09
High	P97807	Fumarate hydratase, mitochondrial OS=Mus musculus OX=10090 GN=Fh PE=1 SV=3	54.3	18	8	12	10		14	12	9	14	19	14		22	21	14	0.04	0.05	0.04	-0.28	8	14	13		16	14	8	0.786256	1.13821e+09	1.27628e+09	1.16477e+09		1.17835e+09	1.3082e+09	9.62155e+08
High	P46460	Vesicle-fusing ATPase OS=Mus musculus OX=10090 GN=Nsf PE=1 SV=2	82.6	24	12	16	15		14	11	10	15	18	17		17	16	15	0.04	0.31	-0.52	0.04	15	19	18		18	16	13	0.879113	7.75957e+08	1.10149e+09	8.00831e+08		9.63379e+08	7.68702e+08	8.21464e+08
High	Q8CDN6	Thioredoxin-like protein 1 OS=Mus musculus OX=10090 GN=Txnl1 PE=1 SV=3	32.2	15	7	11	12		15	12	10	11	14	15		20	16	14	-0.28	0.54	-0.28	-0.43	10	13	13		13	10	11	0.606222	6.54376e+08	9.39186e+08	9.08406e+08		9.53948e+08	7.72719e+08	6.72775e+08
High	Q61072	Disintegrin and metalloproteinase domain-containing protein 9 OS=Mus musculus OX=10090 GN=Adam9 PE=1 SV=2	92	21	16	9	14		13	15	10	19	12	15		15	16	13	0.2	-1.12	0.2	0.26	14	12	10		15	14	12	0.710703	9.40185e+08	4.13687e+08	3.61402e+08		4.33478e+08	4.73571e+08	4.31649e+08
High	P68433	Histone H3.1 OS=Mus musculus OX=10090 GN=Hist1h3a PE=1 SV=2	15.4	1	4	5	6		5	6	7	19	14	11		6	11	30	0.46	0.83	0.28	0.46	5	7	7		7	6	6	0.240701	2.4134e+10	3.63246e+10	3.7323e+10		4.28727e+10	4.40898e+10	5.11739e+10
High	Q58A65	C-Jun-amino-terminal kinase-interacting protein 4 OS=Mus musculus OX=10090 GN=Spag9 PE=1 SV=2	146.1	24	8	16	13		16	15	9	11	16	14		19	17	10	0.54	0.72	0.54	0.5	13	16	18		20	19	13	0.254178	4.10119e+08	5.33247e+08	5.24705e+08		6.73244e+08	7.74383e+08	7.43027e+08
High	Q9EPE9	Manganese-transporting ATPase 13A1 OS=Mus musculus OX=10090 GN=Atp13a1 PE=1 SV=2	132.3	29	13	12	16		22	12	12	14	13	18		23	15	13	0.08	-0.15	0.08	0.36	19	20	20		25	21	17	0.863884	8.46929e+08	5.84474e+08	4.97714e+08		7.65303e+08	6.17929e+08	6.39985e+08
High	P35486	Pyruvate dehydrogenase E1 component subunit alpha, somatic form, mitochondrial OS=Mus musculus OX=10090 GN=Pdha1 PE=1 SV=1	43.2	19	12	12	14		14	14	10	24	15	16		15	19	12	0.46	0.38	1.01	0.46	12	15	16		16	14	11	0.236401	1.37039e+09	9.77321e+08	1.18132e+09		1.78339e+09	1.96326e+09	1.62537e+09
High	P31230	Aminoacyl tRNA synthase complex-interacting multifunctional protein 1 OS=Mus musculus OX=10090 GN=Aimp1 PE=1 SV=2	34	15	6	10	14		10	10	6	11	18	25		15	14	10	-0.14	0.96	-0.14	-0.25	7	12	12		12	14	9	0.895967	6.41529e+08	9.6863e+08	1.19692e+09		1.25194e+09	8.80615e+08	1.00481e+09
High	Q9CZX8	40S ribosomal protein S19 OS=Mus musculus OX=10090 GN=Rps19 PE=1 SV=3	16.1	13	7	11	13		9	10	11	10	16	23		12	16	18	-0.48	-0.05	-0.48	-0.67	10	14	12		13	14	11	0.403478	5.58472e+09	7.1042e+09	7.05999e+09		5.3995e+09	5.09444e+09	4.45051e+09
High	P97370	Sodium/potassium-transporting ATPase subunit beta-3 OS=Mus musculus OX=10090 GN=Atp1b3 PE=1 SV=1	31.8	10	5	5	8		7	7	6	8	14	23		24	24	11	0.21	0.32	0.21	-0.59	8	8	8		8	8	6	0.49805	1.18637e+09	1.23467e+09	1.32632e+09		1.48177e+09	1.42755e+09	8.79927e+08
High	Q8R050	Eukaryotic peptide chain release factor GTP-binding subunit ERF3A OS=Mus musculus OX=10090 GN=Gspt1 PE=1 SV=2	68.6	21	6	13	18		14	13	11	8	15	22		17	16	18	-0.16	0.02	-0.16	-0.25	10	16	19		17	16	12	0.878734	1.27947e+09	1.70973e+09	1.9771e+09		1.29714e+09	1.52827e+09	1.66229e+09
High	P30416	Peptidyl-prolyl cis-trans isomerase FKBP4 OS=Mus musculus OX=10090 GN=Fkbp4 PE=1 SV=5	51.5	24	8	12	19		17	12	10	9	14	23		18	12	13	-0.64	0.82	-0.83	-0.64	10	17	20		17	13	14	0.224074	5.07012e+08	1.2392e+09	1.35279e+09		8.96163e+08	6.95386e+08	8.66878e+08
High	P62137	Serine/threonine-protein phosphatase PP1-alpha catalytic subunit OS=Mus musculus OX=10090 GN=Ppp1ca PE=1 SV=1	37.5	4	7	12	14		11	9	6	11	18	24		16	16	10	0.29	0.56	0.29	-0.44	9	12	13		10	10	9	0.409672	1.11487e+09	1.27484e+09	1.75742e+09		1.6455e+09	1.56161e+09	1.29217e+09
High	Q9QYA2	Mitochondrial import receptor subunit TOM40 homolog OS=Mus musculus OX=10090 GN=Tomm40 PE=1 SV=3	37.9	11	8	8	8		9	9	7	18	20	14		14	15	18	1.03	0.2	1.03	1.18	8	6	9		9	9	7	0.0264869	1.02835e+09	5.2088e+08	6.22766e+08		1.18405e+09	1.06167e+09	1.41501e+09
High	Q00612	Glucose-6-phosphate 1-dehydrogenase X OS=Mus musculus OX=10090 GN=G6pdx PE=1 SV=3	59.2	17	6	10	15		10	10	9	8	14	21		13	15	17	-0.31	0.39	-0.31	-0.67	9	14	16		13	12	10	0.638844	9.8917e+08	1.58162e+09	1.88247e+09		1.30016e+09	1.27641e+09	1.18138e+09
High	Q9CWS0	N(G),N(G)-dimethylarginine dimethylaminohydrolase 1 OS=Mus musculus OX=10090 GN=Ddah1 PE=1 SV=3	31.4	15	7	11	12		10	11	7	14	22	17		13	14	12	-0.86	-0.66	-0.86	-1.34	9	11	12		11	11	8	0.076688	7.12306e+08	8.99185e+08	9.69391e+08		4.49422e+08	4.962e+08	3.82273e+08
High	P63005	Platelet-activating factor acetylhydrolase IB subunit alpha OS=Mus musculus OX=10090 GN=Pafah1b1 PE=1 SV=2	46.6	18	9	14	12		9	12	11	21	14	13		10	15	17	0.03	0.39	-0.38	0.03	12	17	18		17	16	17	0.800696	1.14051e+09	1.63503e+09	1.61773e+09		1.49511e+09	1.2523e+09	1.64793e+09
High	Q9CR57	60S ribosomal protein L14 OS=Mus musculus OX=10090 GN=Rpl14 PE=1 SV=3	23.5	5	4	5	5		4	5	5	16	18	23		8	13	14	-0.32	0.25	-0.32	-0.38	3	6	6		6	5	5	0.618218	3.18357e+09	4.98698e+09	5.53165e+09		3.77703e+09	3.98705e+09	4.23897e+09
High	P51859	Hepatoma-derived growth factor OS=Mus musculus OX=10090 GN=Hdgf PE=1 SV=2	26.3	15	8	11	12		11	13	7	10	19	19		17	24	9	-0.02	0.95	-0.02	-0.52	10	12	13		14	11	10	0.85862	8.64547e+08	1.33787e+09	1.49579e+09		1.67203e+09	1.32156e+09	1.04089e+09
High	P28740	Kinesin-like protein KIF2A OS=Mus musculus OX=10090 GN=Kif2a PE=1 SV=2	79.7	19	8	17	15		17	14	14	8	19	19		20	16	15	-0.38	1.01	-0.46	-0.38	12	15	16		16	11	12	0.395053	2.37746e+08	4.11511e+08	4.79399e+08		4.77505e+08	2.98807e+08	3.68472e+08
High	O08749	Dihydrolipoyl dehydrogenase, mitochondrial OS=Mus musculus OX=10090 GN=Dld PE=1 SV=2	54.2	16	9	10	13		11	12	8	17	15	17		17	16	14	0.43	-0.35	0.46	0.43	13	13	13		12	14	11	0.253658	1.7718e+09	1.06911e+09	9.31546e+08		1.39455e+09	1.47364e+09	1.25095e+09
High	Q61881	DNA replication licensing factor MCM7 OS=Mus musculus OX=10090 GN=Mcm7 PE=1 SV=1	81.2	26	8	14	20		18	13	9	9	18	27		21	14	10	-0.31	0.73	-0.31	-0.46	12	14	19		16	13	11	0.531237	3.62464e+08	7.89424e+08	8.02602e+08		6.02943e+08	6.35719e+08	5.82439e+08
High	Q6A065	Centrosomal protein of 170 kDa OS=Mus musculus OX=10090 GN=Cep170 PE=1 SV=2	174.9	30	11	15	15		20	14	9	11	15	15		21	14	10	-0.74	0.54	-0.98	-0.74	13	12	13		16	12	8	0.167164	2.24978e+08	2.19017e+08	2.37891e+08		3.27722e+08	1.10951e+08	1.42394e+08
High	P51174	Long-chain specific acyl-CoA dehydrogenase, mitochondrial OS=Mus musculus OX=10090 GN=Acadl PE=1 SV=2	47.9	15	10	10	11		12	12	12	15	16	13		17	15	20	0.68	0.49	0.83	0.68	10	12	11		12	14	11	0.100973	1.08884e+09	7.87735e+08	8.26852e+08		1.52824e+09	1.40467e+09	1.32339e+09
High	P62751	60S ribosomal protein L23a OS=Mus musculus OX=10090 GN=Rpl23a PE=1 SV=1	17.7	15	9	12	12		10	10	10	16	17	16		12	15	13	-0.1	-0.1	-0.45	-0.01	11	12	14		10	11	10	0.984749	5.61653e+09	6.16063e+09	5.8141e+09		5.24138e+09	4.52528e+09	5.77261e+09
High	P31324	cAMP-dependent protein kinase type II-beta regulatory subunit OS=Mus musculus OX=10090 GN=Prkar2b PE=1 SV=3	46.1	17	7	14	17		10	11	8	8	21	25		10	14	9	-0.74	0.9	-0.74	-1.34	8	17	16		14	13	9	0.15408	4.83222e+08	1.30951e+09	1.55882e+09		9.04795e+08	7.8276e+08	6.16174e+08
High	P21981	Protein-glutamine gamma-glutamyltransferase 2 OS=Mus musculus OX=10090 GN=Tgm2 PE=1 SV=4	77	23	9	9	10		18	16	13	15	10	12		23	20	18	0.47	0.93	0.36	0.47	9	12	12		16	14	11	0.296456	6.05788e+08	7.81001e+08	5.64082e+08		1.15042e+09	1.00397e+09	7.83938e+08
High	P56399	Ubiquitin carboxyl-terminal hydrolase 5 OS=Mus musculus OX=10090 GN=Usp5 PE=1 SV=1	95.8	18	9	10	12		13	10	11	12	14	16		15	12	14	-0.3	0.34	-0.3	-0.69	12	13	12		13	12	11	0.550687	6.16288e+08	8.15851e+08	7.03199e+08		7.81401e+08	6.63432e+08	4.36194e+08
High	P62918	60S ribosomal protein L8 OS=Mus musculus OX=10090 GN=Rpl8 PE=1 SV=2	28	12	8	11	11		8	9	9	15	11	13		13	11	18	-0.47	-0.18	-0.56	-0.47	8	10	12		10	9	9	0.418035	4.41494e+09	5.73347e+09	6.19155e+09		3.88873e+09	3.89792e+09	4.47679e+09
High	O35682	Myeloid-associated differentiation marker OS=Mus musculus OX=10090 GN=Myadm PE=1 SV=2	35.3	6	3	4	2		4	5	2	24	7	7		9	8	12	-0.11	-0.31	0.35	-0.11	4	5	3		4	4	5	0.938263	1.22479e+09	9.65169e+08	1.09082e+09		9.89468e+08	1.23295e+09	1.00862e+09
High	P43276	Histone H1.5 OS=Mus musculus OX=10090 GN=Hist1h1b PE=1 SV=2	22.6	7	6	9	10		10	8	8	13	15	16		15	15	15	0.04	0.29	-0.14	0.04	7	7	7		7	7	7	0.77094	3.83219e+09	5.11121e+09	4.22683e+09		4.68897e+09	4.63222e+09	4.35985e+09
High	Q9CVB6	Actin-related protein 2/3 complex subunit 2 OS=Mus musculus OX=10090 GN=Arpc2 PE=1 SV=3	34.3	15	7	11	8		9	9	8	12	18	19		12	12	15	0.18	0.27	-0.17	0.18	9	11	11		11	11	11	0.562634	1.59315e+09	1.90845e+09	1.88836e+09		1.91667e+09	1.69078e+09	2.13733e+09
High	P49718	DNA replication licensing factor MCM5 OS=Mus musculus OX=10090 GN=Mcm5 PE=1 SV=2	82.4	26	8	16	18		21	16	8	10	20	21		24	16	10	-0.08	1.76	-0.08	-1.47	9	19	21		21	18	10	0.88602	2.43897e+08	6.85353e+08	9.28179e+08		8.27509e+08	6.486e+08	3.3556e+08
High	Q91YW3	DnaJ homolog subfamily C member 3 OS=Mus musculus OX=10090 GN=Dnajc3 PE=1 SV=1	57.4	23	8	10	13		13	15	10	14	11	16		18	19	17	0.07	-0.41	0.07	0.17	13	17	14		16	15	12	0.764694	1.433e+09	9.60437e+08	8.25414e+08		1.08076e+09	1.00634e+09	9.27355e+08
High	O55222	Integrin-linked protein kinase OS=Mus musculus OX=10090 GN=Ilk PE=1 SV=2	51.3	17	10	11	9		12	10	8	19	18	11		20	13	12	-0.44	0.14	-0.44	-0.49	12	16	17		17	15	14	0.457018	1.39264e+09	1.36282e+09	1.38501e+09		1.53227e+09	1.00805e+09	9.86002e+08
High	Q8R1Q8	Cytoplasmic dynein 1 light intermediate chain 1 OS=Mus musculus OX=10090 GN=Dync1li1 PE=1 SV=1	56.6	20	9	14	15		12	12	9	13	16	18		12	14	11	0.2	1.03	0.2	-0.33	12	14	17		18	18	14	0.545918	8.71168e+08	1.09991e+09	9.5324e+08		1.77547e+09	1.26175e+09	7.60618e+08
High	Q8BH59	Calcium-binding mitochondrial carrier protein Aralar1 OS=Mus musculus OX=10090 GN=Slc25a12 PE=1 SV=1	74.5	16	10	8	13		13	16	11	14	9	15		15	25	17	0.34	0.79	0.34	-0.24	12	12	15		15	17	10	0.372526	7.35442e+08	8.69854e+08	8.73422e+08		1.27087e+09	1.10193e+09	7.41227e+08
High	Q99P88	Nuclear pore complex protein Nup155 OS=Mus musculus OX=10090 GN=Nup155 PE=1 SV=1	155	24	9	10	14		14	18	12	11	14	16		16	24	15	0.72	0.89	0.72	0.31	10	13	20		18	20	13	0.124743	4.37865e+08	4.38575e+08	6.18506e+08		8.1419e+08	7.24592e+08	7.67031e+08
High	Q9JII6	Aldo-keto reductase family 1 member A1 OS=Mus musculus OX=10090 GN=Akr1a1 PE=1 SV=3	36.6	13	6	8	11		13	10	9	11	12	13		18	14	17	0.59	1.08	0.59	0.5	10	12	12		14	12	10	0.143585	8.11081e+08	1.14005e+09	1.22974e+09		1.71395e+09	1.7161e+09	1.74094e+09
High	Q80XI3	Eukaryotic translation initiation factor 4 gamma 3 OS=Mus musculus OX=10090 GN=Eif4g3 PE=1 SV=2	174.8	16	9	12	12		14	10	10	12	15	14		17	12	16	-0.14	-0.05	-0.14	-1.13	5	8	8		7	7	5	0.711395	1.29034e+08	1.18113e+08	1.78814e+08		1.24899e+08	1.06899e+08	8.14654e+07
High	Q8BVY0	Ribosomal L1 domain-containing protein 1 OS=Mus musculus OX=10090 GN=Rsl1d1 PE=1 SV=1	50.4	22	8	13	13		15	10	14	10	16	18		18	16	18	0.13	0.73	0.13	0.11	11	15	17		16	15	15	0.620216	1.0195e+09	1.12866e+09	1.22788e+09		1.68866e+09	1.23725e+09	1.32677e+09
High	Q6PDI5	Proteasome adapter and scaffold protein ECM29 OS=Mus musculus OX=10090 GN=Ecpas PE=1 SV=3	203.6	34	8	16	21		19	14	6	9	18	22		22	15	7	-0.25	0.91	-0.25	-0.85	10	17	21		24	16	12	0.558421	3.07283e+08	4.23896e+08	4.93225e+08		5.76646e+08	3.55892e+08	2.74159e+08
High	P35279	Ras-related protein Rab-6A OS=Mus musculus OX=10090 GN=Rab6a PE=1 SV=4	23.6	10	6	8	8		8	7	8	15	13	18		13	10	21	0.17	-0.15	0.17	0.46	5	7	7		8	7	6	0.656215	1.08367e+09	6.5232e+08	8.10774e+08		9.78598e+08	7.32632e+08	1.11784e+09
High	Q8BX02	KN motif and ankyrin repeat domain-containing protein 2 OS=Mus musculus OX=10090 GN=Kank2 PE=1 SV=1	90.2	23	10	15	17		14	9	9	18	15	21		18	10	10	-0.08	0.15	-0.08	-1.14	11	15	14		16	13	9	0.851139	5.19025e+08	5.63021e+08	5.0317e+08		5.77396e+08	5.33744e+08	2.283e+08
High	P47754	F-actin-capping protein subunit alpha-2 OS=Mus musculus OX=10090 GN=Capza2 PE=1 SV=3	32.9	9	6	8	10		9	8	4	14	18	24		12	23	6	-0.16	-0.16	0.51	-0.58	5	6	8		8	8	4	0.816715	9.85163e+08	6.01963e+08	8.05347e+08		8.81294e+08	8.57174e+08	5.374e+08
High	Q9QYE6	Golgin subfamily A member 5 OS=Mus musculus OX=10090 GN=Golga5 PE=1 SV=2	82.3	25	18	11	7		16	14	9	21	12	7		17	16	13	-0.26	-0.8	-0.26	0.11	17	12	11		15	14	12	0.720081	2.23526e+09	1.44686e+09	1.16698e+09		1.28195e+09	1.2041e+09	1.25732e+09
High	E9PVX6	Proliferation marker protein Ki-67 OS=Mus musculus OX=10090 GN=Mki67 PE=1 SV=1	350.7	38	9	13	19		15	3	12	10	14	22		15	4	13	-0.58	-0.1	-0.93	-0.58	10	12	17		13	10	14	0.272449	1.5629e+08	1.96027e+08	2.65708e+08		1.45962e+08	1.02924e+08	1.78037e+08
High	Q8K297	Procollagen galactosyltransferase 1 OS=Mus musculus OX=10090 GN=Colgalt1 PE=1 SV=2	71	15	8	9	9		10	11	6	13	14	15		15	21	10	0.02	0.02	0.04	-0.13	10	12	12		14	12	7	0.836686	1.07368e+09	1.09863e+09	8.54499e+08		1.0893e+09	1.13219e+09	7.81917e+08
High	P10639	Thioredoxin OS=Mus musculus OX=10090 GN=Txn PE=1 SV=3	11.7	9	6	7	7		6	6	7	15	20	18		9	7	14	-0.34	-0.19	-0.63	-0.34	6	6	8		6	6	6	0.589433	2.98985e+09	4.86593e+09	4.68517e+09		2.627e+09	3.13551e+09	3.6962e+09
High	Q99KP6	Pre-mRNA-processing factor 19 OS=Mus musculus OX=10090 GN=Prpf19 PE=1 SV=1	55.2	16	7	6	8		12	11	7	12	8	12		20	23	14	0.41	0.61	0.41	0.34	8	9	11		14	12	10	0.300756	8.54731e+08	8.80452e+08	1.09563e+09		1.30384e+09	1.16897e+09	1.38407e+09
High	Q9CYD3	Cartilage-associated protein OS=Mus musculus OX=10090 GN=Crtap PE=1 SV=3	46.1	16	11	10	12		10	10	9	18	14	16		12	13	14	-0.23	0.02	-0.23	-0.47	11	11	12		10	11	10	0.649109	7.74416e+08	7.51171e+08	7.4833e+08		7.87409e+08	6.40173e+08	5.40573e+08
High	Q9D2G2	Dihydrolipoyllysine-residue succinyltransferase component of 2-oxoglutarate dehydrogenase complex, mitochondrial OS=Mus musculus OX=10090 GN=Dlst PE=1 SV=1	49	12	5	8	9		9	10	6	15	10	14		21	19	12	0.59	0.47	0.69	0.59	8	9	9		10	11	7	0.144617	1.69522e+09	1.35957e+09	1.16347e+09		2.34999e+09	2.19185e+09	1.74922e+09
High	Q6PB44	Tyrosine-protein phosphatase non-receptor type 23 OS=Mus musculus OX=10090 GN=Ptpn23 PE=1 SV=2	185.1	27	9	12	16		15	11	16	9	13	16		19	13	16	-0.08	0.45	-0.08	-0.2	11	12	18		19	15	15	0.826693	3.33632e+08	4.40584e+08	4.34063e+08		4.57129e+08	4.16198e+08	3.76992e+08
High	E9Q557	Desmoplakin OS=Mus musculus OX=10090 GN=Dsp PE=1 SV=1	332.7	37	14	17	6		11	10	9	16	19	6		14	10	9	-0.34	-0.34	-0.97	0.01	15	19	13		15	15	16	0.442375	4.9496e+08	8.69611e+08	4.62876e+08		3.89961e+08	4.43721e+08	4.65274e+08
High	P61028	Ras-related protein Rab-8B OS=Mus musculus OX=10090 GN=Rab8b PE=1 SV=1	23.6	3	6	7	9		7	8	5	19	12	16		13	12	18	0.12	-0.77	0.12	1.61	2	2	2		1	3	2	0.978618	3.16391e+07	7.11605e+07	2.84181e+07		1.85474e+07	7.73719e+07	8.65063e+07
High	P61222	ATP-binding cassette sub-family E member 1 OS=Mus musculus OX=10090 GN=Abce1 PE=1 SV=1	67.3	20	10	13	16		15	12	11	16	16	19		17	13	13	-0.54	0.55	-0.54	-0.93	13	15	17		19	15	14	0.303911	7.78293e+08	1.2124e+09	1.55275e+09		1.13868e+09	8.31559e+08	8.13659e+08
High	P63037	DnaJ homolog subfamily A member 1 OS=Mus musculus OX=10090 GN=Dnaja1 PE=1 SV=1	44.8	18	7	10	15		12	13	9	10	16	16		16	18	16	0.43	0.55	0.43	0.02	7	9	12		11	11	10	0.361331	5.97306e+08	5.87833e+08	7.65116e+08		8.71986e+08	7.89365e+08	7.76143e+08
High	Q9DB20	ATP synthase subunit O, mitochondrial OS=Mus musculus OX=10090 GN=Atp5po PE=1 SV=1	23.3	14	8	10	7		7	10	9	13	21	15		11	27	14	0.67	0.74	0.67	0.15	9	9	10		9	9	8	0.101266	2.47105e+09	2.2683e+09	2.64201e+09		4.12853e+09	3.61417e+09	2.92576e+09
High	P26369	Splicing factor U2AF 65 kDa subunit OS=Mus musculus OX=10090 GN=U2af2 PE=1 SV=3	53.5	14	6	6	9		8	11	7	10	13	16		19	19	9	0.17	1.27	0.17	-0.94	7	9	9		11	10	6	0.646406	5.50581e+08	8.95859e+08	8.87345e+08		1.33005e+09	1.00729e+09	4.62206e+08
High	O08547	Vesicle-trafficking protein SEC22b OS=Mus musculus OX=10090 GN=Sec22b PE=1 SV=3	24.7	12	10	9	9		11	8	8	22	11	10		15	12	15	0.08	-0.87	0.08	0.31	10	11	12		11	11	10	0.704101	2.93883e+09	1.34186e+09	1.16994e+09		1.61352e+09	1.41539e+09	1.44886e+09
High	Q62148	Retinal dehydrogenase 2 OS=Mus musculus OX=10090 GN=Aldh1a2 PE=1 SV=2	56.6	17	8	10	11		16	11	8	10	13	13		20	12	14	-0.26	1.85	-0.26	-0.44	6	7	9		13	10	7	0.593589	2.83299e+08	7.55471e+08	6.43452e+08		1.02214e+09	6.28767e+08	4.73784e+08
High	Q8BWY3	Eukaryotic peptide chain release factor subunit 1 OS=Mus musculus OX=10090 GN=Etf1 PE=1 SV=4	49	14	8	9	9		9	11	8	10	15	20		13	21	12	-1.23	-0.13	-1.35	-1.23	10	10	12		13	13	10	0.0142459	1.12388e+09	2.88717e+09	2.49253e+09		1.02914e+09	1.12974e+09	1.06125e+09
High	P54823	Probable ATP-dependent RNA helicase DDX6 OS=Mus musculus OX=10090 GN=Ddx6 PE=1 SV=1	54.2	20	9	13	11		12	13	11	11	17	16		12	19	14	-0.23	1.28	-0.23	-0.94	7	13	15		13	10	11	0.618551	2.61477e+08	6.6292e+08	8.9145e+08		6.35375e+08	5.63991e+08	4.66258e+08
High	P19253	60S ribosomal protein L13a OS=Mus musculus OX=10090 GN=Rpl13a PE=1 SV=4	23.4	10	6	7	9		6	7	8	25	17	16		8	8	17	-0.11	-0.1	-0.65	-0.11	8	9	10		10	10	10	0.971992	4.18418e+09	4.81052e+09	4.44458e+09		3.89823e+09	3.06388e+09	4.12636e+09
High	O08709	Peroxiredoxin-6 OS=Mus musculus OX=10090 GN=Prdx6 PE=1 SV=3	24.9	13	5	12	12		8	11	8	6	18	22		12	16	14	-0.14	1.63	-0.14	-0.45	6	12	12		11	11	10	0.913318	5.84008e+08	1.79315e+09	2.11751e+09		1.80239e+09	1.62562e+09	1.5523e+09
High	Q922K7	Probable 28S rRNA (cytosine-C(5))-methyltransferase OS=Mus musculus OX=10090 GN=Nop2 PE=1 SV=1	86.7	17	8	11	13		12	12	10	13	17	21		14	17	13	0.21	1.12	0.21	-0.09	7	12	13		11	11	10	0.65352	3.75941e+08	5.78889e+08	6.63071e+08		8.16637e+08	6.69973e+08	6.23519e+08
High	Q9Z2I9	Succinate--CoA ligase [ADP-forming] subunit beta, mitochondrial OS=Mus musculus OX=10090 GN=Sucla2 PE=1 SV=2	50.1	17	10	9	12		14	12	10	15	10	12		22	17	15	0.07	-0.15	0.07	0.29	12	13	13		15	12	12	0.733468	2.20634e+09	1.68789e+09	1.58793e+09		1.98909e+09	1.76896e+09	1.93715e+09
High	Q91VR2	ATP synthase subunit gamma, mitochondrial OS=Mus musculus OX=10090 GN=Atp5f1c PE=1 SV=1	32.9	15	8	10	10		11	9	10	14	17	14		17	15	15	0.57	-0.09	0.57	0.62	9	12	12		12	12	13	0.156581	3.03926e+09	1.71271e+09	1.86495e+09		2.85239e+09	2.54021e+09	2.85678e+09
High	P07724	Serum albumin OS=Mus musculus OX=10090 GN=Alb PE=1 SV=3	68.6	2	2	2	2		2	2	2	6	21	29		22	19	10	-0.98	2.94	-1.37	-0.98	2	2	2		2	2	2	0.0566578	1.04713e+09	2.2082e+10	2.5105e+10		8.04735e+09	8.56797e+09	1.27445e+10
High	P21619	Lamin-B2 OS=Mus musculus OX=10090 GN=Lmnb2 PE=1 SV=2	67.3	17	12	11	8		16	16	10	16	11	9		20	21	11	0.28	-0.16	1.12	0.28	10	5	6		11	7	9	0.736112	2.85713e+08	8.93892e+07	1.78422e+08		2.55573e+08	1.93858e+08	2.16594e+08
High	P46638	Ras-related protein Rab-11B OS=Mus musculus OX=10090 GN=Rab11b PE=1 SV=3	24.5	2	7	7	10		9	12	10	11	10	12		15	20	13	0.63	0.14	0.66	0.63	10	10	11		11	12	11	0.12344	2.91672e+09	2.2133e+09	2.35038e+09		3.20806e+09	3.49281e+09	3.62808e+09
High	Q9R0E2	Procollagen-lysine,2-oxoglutarate 5-dioxygenase 1 OS=Mus musculus OX=10090 GN=Plod1 PE=1 SV=1	83.5	18	5	13	13		11	11	6	11	16	19		12	15	7	-0.32	-0.32	-0.09	-0.32	10	14	15		12	14	10	0.495554	8.21736e+08	6.12386e+08	5.38451e+08		6.57151e+08	5.74115e+08	4.31796e+08
High	Q9R112	Sulfide:quinone oxidoreductase, mitochondrial OS=Mus musculus OX=10090 GN=Sqor PE=1 SV=3	50.3	18	8	12	13		17	14	10	12	12	15		20	18	13	0.78	1.42	0.78	0.34	10	15	12		13	13	13	0.0999815	2.98275e+08	4.02643e+08	4.65742e+08		7.96167e+08	6.92139e+08	5.89145e+08
High	O88447	Kinesin light chain 1 OS=Mus musculus OX=10090 GN=Klc1 PE=1 SV=3	61.4	21	11	14	15		14	13	6	12	18	18		16	13	6	-0.69	-0.16	-0.69	-0.82	13	17	16		17	16	10	0.130803	5.05322e+08	5.70838e+08	5.17016e+08		4.50952e+08	3.54781e+08	2.93648e+08
High	P28660	Nck-associated protein 1 OS=Mus musculus OX=10090 GN=Nckap1 PE=1 SV=2	128.7	26	11	13	17		18	13	8	11	14	21		19	14	9	-0.13	0.37	-0.13	-1.26	12	17	18		17	15	12	0.776359	4.76623e+08	5.74224e+08	6.95803e+08		6.1514e+08	5.26468e+08	2.91147e+08
High	P10711	Transcription elongation factor A protein 1 OS=Mus musculus OX=10090 GN=Tcea1 PE=1 SV=2	33.9	16	11	12	13		12	13	12	11	16	15		13	15	16	0.14	1.37	0.14	-0.26	11	13	12		14	15	11	0.74161	2.61861e+08	6.47575e+08	6.36489e+08		6.76413e+08	7.14143e+08	5.29897e+08
High	P35550	rRNA 2'-O-methyltransferase fibrillarin OS=Mus musculus OX=10090 GN=Fbl PE=1 SV=2	34.3	16	6	10	13		12	11	4	14	17	20		16	17	10	0.26	0.44	0.24	0.26	7	13	13		13	13	7	0.45738	1.67528e+09	1.40327e+09	1.29914e+09		2.2674e+09	1.65861e+09	1.55046e+09
High	P97314	Cysteine and glycine-rich protein 2 OS=Mus musculus OX=10090 GN=Csrp2 PE=1 SV=3	20.9	11	8	10	11		11	11	8	14	15	14		14	15	17	0.36	0.85	-0.48	0.36	9	11	11		11	10	9	0.33239	1.23137e+09	2.66054e+09	1.73962e+09		2.22542e+09	1.91282e+09	2.2333e+09
High	Q8K298	Anillin OS=Mus musculus OX=10090 GN=Anln PE=1 SV=2	122.7	26	9	19	18		13	8	7	9	20	20		14	8	7	-1.62	-0.29	-1.75	-1.62	11	13	14		11	6	7	0.00424921	1.89739e+08	2.64795e+08	3.39766e+08		1.55664e+08	7.87909e+07	1.1048e+08
High	Q3UW53	Protein Niban OS=Mus musculus OX=10090 GN=Fam129a PE=1 SV=2	102.6	23	12	13	10		15	12	4	16	16	14		20	15	5	-0.67	-0.56	-0.69	-0.67	16	17	15		19	14	13	0.169208	1.0625e+09	8.94801e+08	6.00698e+08		7.23146e+08	5.5615e+08	3.77547e+08
High	Q63918	Caveolae-associated protein 2 OS=Mus musculus OX=10090 GN=Cavin2 PE=1 SV=3	46.7	17	10	10	9		12	10	10	18	12	12		14	13	17	0.09	0.09	0.04	0.46	8	9	9		11	9	10	0.678591	1.18643e+09	1.26883e+09	1.0351e+09		1.2646e+09	1.3056e+09	1.42177e+09
High	Q3UEB3	Poly(U)-binding-splicing factor PUF60 OS=Mus musculus OX=10090 GN=Puf60 PE=1 SV=2	60.2	17	8	10	14		12	10	9	10	12	19		17	14	16	-0.21	0.71	-0.3	-0.21	9	11	14		13	11	12	0.6542	4.65299e+08	6.67124e+08	6.19482e+08		7.60275e+08	5.4239e+08	5.37207e+08
High	O88738	Baculoviral IAP repeat-containing protein 6 OS=Mus musculus OX=10090 GN=Birc6 PE=1 SV=2	531.8	33	8	20	22		15	6	6	9	25	25		16	7	6	-1.3	-0.08	-1.3	-1.6	13	18	22		18	9	8	0.0203804	2.27387e+08	2.65104e+08	3.3276e+08		2.15831e+08	1.07576e+08	1.09883e+08
High	Q7TT50	Serine/threonine-protein kinase MRCK beta OS=Mus musculus OX=10090 GN=Cdc42bpb PE=1 SV=2	194.6	26	15	13	12		18	12	7	15	14	13		21	12	7	0.08	0.87	0.08	-0.45	12	13	18		21	19	12	0.99599	2.25659e+08	2.7636e+08	3.18805e+08		4.11057e+08	2.91562e+08	2.32686e+08
High	O08739	AMP deaminase 3 OS=Mus musculus OX=10090 GN=Ampd3 PE=1 SV=2	88.6	18	5	14	18		12	12	10	6	17	19		13	15	13	-0.35	1.45	-0.35	-0.72	10	15	18		14	14	13	0.449659	1.60874e+08	6.42711e+08	1.00827e+09		4.40373e+08	5.05749e+08	6.11298e+08
High	P26645	Myristoylated alanine-rich C-kinase substrate OS=Mus musculus OX=10090 GN=Marcks PE=1 SV=2	29.6	11	11	7	8		8	8	7	20	9	11		12	11	9	-0.62	-1	-0.62	-0.37	10	9	8		8	8	7	0.262152	2.09601e+09	1.78371e+09	1.19998e+09		1.04791e+09	1.1599e+09	9.3094e+08
High	P17047	Lysosome-associated membrane glycoprotein 2 OS=Mus musculus OX=10090 GN=Lamp2 PE=1 SV=2	45.7	13	8	8	11		10	10	9	15	12	15		14	13	16	0.49	0.49	0.94	0.35	8	7	10		11	10	7	0.212801	2.20091e+09	1.65621e+09	1.49002e+09		3.08928e+09	3.17082e+09	1.89262e+09
High	P63325	40S ribosomal protein S10 OS=Mus musculus OX=10090 GN=Rps10 PE=1 SV=1	18.9	8	5	6	6		6	6	4	11	22	12		20	12	9	-0.57	0.42	-0.57	-0.66	6	7	7		7	7	6	0.304475	2.04638e+09	2.51816e+09	2.64001e+09		2.74235e+09	1.69759e+09	1.67292e+09
High	P24527	Leukotriene A-4 hydrolase OS=Mus musculus OX=10090 GN=Lta4h PE=1 SV=4	69	19	12	13	14		10	11	10	13	17	16		11	12	10	-0.1	1.33	-0.1	-0.93	9	12	13		14	13	12	0.813906	3.53138e+08	5.14761e+08	7.79742e+08		8.85189e+08	4.80466e+08	4.09146e+08
High	P61358	60S ribosomal protein L27 OS=Mus musculus OX=10090 GN=Rpl27 PE=1 SV=2	15.8	9	3	4	9		7	7	6	11	18	23		9	11	15	-0.09	0.52	-0.09	-0.22	4	8	8		8	8	7	0.999423	3.13417e+09	4.68477e+09	5.41293e+09		4.50263e+09	4.39993e+09	4.64185e+09
High	P50172	Corticosteroid 11-beta-dehydrogenase isozyme 1 OS=Mus musculus OX=10090 GN=Hsd11b1 PE=1 SV=3	32.3	16	10	8	12		9	8	5	27	12	14		11	11	11	-0.25	-0.68	0.11	-0.25	13	11	12		12	11	8	0.730779	3.94037e+09	1.43439e+09	1.56163e+09		2.46042e+09	1.54697e+09	1.31224e+09
High	Q8BFZ9	Erlin-2 OS=Mus musculus OX=10090 GN=Erlin2 PE=1 SV=1	37.8	13	9	10	12		13	15	13	13	14	12		15	21	15	0.63	-0.14	0.78	0.63	10	10	10		12	11	10	0.156848	1.28283e+09	6.45866e+08	6.35855e+08		1.16405e+09	1.10936e+09	9.86708e+08
High	O08784	Treacle protein OS=Mus musculus OX=10090 GN=Tcof1 PE=1 SV=1	134.9	23	10	15	10		13	10	15	13	15	11		13	12	18	0.4	0.13	0.4	0.41	15	13	13		16	15	15	0.415767	3.96843e+08	3.62021e+08	3.6067e+08		4.3517e+08	4.77255e+08	4.80797e+08
High	Q8BJS4	SUN domain-containing protein 2 OS=Mus musculus OX=10090 GN=Sun2 PE=1 SV=3	81.6	22	9	12	13		15	14	14	14	13	17		17	18	16	0.97	1.69	0.97	0.73	9	14	14		17	15	13	0.0377236	3.83522e+08	4.65628e+08	4.08738e+08		1.24172e+09	9.09967e+08	6.79858e+08
High	O70503	Very-long-chain 3-oxoacyl-CoA reductase OS=Mus musculus OX=10090 GN=Hsd17b12 PE=1 SV=1	34.7	13	10	9	10		12	11	10	15	13	20		16	17	15	0.44	0.44	0.23	0.48	10	10	11		12	11	9	0.254972	1.86484e+09	1.99629e+09	1.63857e+09		2.52829e+09	2.33535e+09	2.28006e+09
High	Q80UM3	N-alpha-acetyltransferase 15, NatA auxiliary subunit OS=Mus musculus OX=10090 GN=Naa15 PE=1 SV=1	100.9	24	9	11	16		15	14	10	9	13	18		15	17	12	-0.27	0.67	-0.52	-0.27	8	13	15		13	14	14	0.594365	3.92521e+08	7.54676e+08	8.46315e+08		6.24781e+08	5.25975e+08	7.03376e+08
High	Q9CZY3	Ubiquitin-conjugating enzyme E2 variant 1 OS=Mus musculus OX=10090 GN=Ube2v1 PE=1 SV=1	16.3	4	7	7	8		7	9	7	9	14	16		9	11	13	0.04	0.34	-0.46	0.04	6	8	8		8	9	8	0.801554	6.90347e+08	1.17717e+09	1.11099e+09		8.72981e+08	8.54325e+08	1.14504e+09
High	Q9WTX6	Cullin-1 OS=Mus musculus OX=10090 GN=Cul1 PE=1 SV=1	89.6	23	12	11	15		12	10	10	12	16	18		13	10	11	-0.55	-0.82	-0.55	-0.3	13	12	14		11	9	11	0.240675	4.56418e+08	3.03838e+08	3.61316e+08		2.59263e+08	2.07667e+08	2.94249e+08
High	Q9Z0X1	Apoptosis-inducing factor 1, mitochondrial OS=Mus musculus OX=10090 GN=Aifm1 PE=1 SV=1	66.7	20	12	12	9		16	14	9	18	13	10		17	18	14	0.32	-1.01	0.32	0.39	11	13	14		15	16	11	0.453002	1.93639e+09	6.8479e+08	7.12318e+08		9.58786e+08	8.55938e+08	9.33571e+08
High	Q0GNC1	Inverted formin-2 OS=Mus musculus OX=10090 GN=Inf2 PE=1 SV=1	138.5	21	9	12	14		13	12	8	13	14	17		18	16	9	0.52	0.52	0.79	-0.72	10	10	14		11	13	8	0.347041	2.51193e+08	2.24198e+08	3.90994e+08		3.61141e+08	3.86753e+08	2.3816e+08
High	Q6P549	Phosphatidylinositol 3,4,5-trisphosphate 5-phosphatase 2 OS=Mus musculus OX=10090 GN=Inppl1 PE=1 SV=1	138.9	24	12	14	15		16	9	8	15	15	15		18	10	9	-0.46	-0.46	-0.88	3.18	14	17	19		16	9	13	0.314287	4.44913e+08	4.62168e+08	4.88581e+08		3.24e+08	2.5184e+08	4.41946e+09
High	Q8BJW6	Eukaryotic translation initiation factor 2A OS=Mus musculus OX=10090 GN=Eif2a PE=1 SV=2	64.4	17	7	12	13		12	12	8	9	16	14		14	15	11	-0.6	-0.04	-0.6	-0.66	7	11	12		12	10	9	0.185343	5.72311e+08	6.21698e+08	6.87941e+08		5.56599e+08	4.10366e+08	4.34664e+08
High	Q61171	Peroxiredoxin-2 OS=Mus musculus OX=10090 GN=Prdx2 PE=1 SV=3	21.8	13	7	6	9		7	8	6	10	13	19		15	16	7	-0.45	-0.45	-0.63	-0.43	7	9	10		9	9	7	0.439494	3.33938e+09	3.64256e+09	3.25008e+09		2.44336e+09	2.35554e+09	2.40675e+09
High	Q00519	Xanthine dehydrogenase/oxidase OS=Mus musculus OX=10090 GN=Xdh PE=1 SV=5	146.5	21	8	13	15		14	11	11	8	14	16		15	11	11	-0.76	0.7	-0.76	-0.99	8	12	14		12	11	12	0.110731	2.10468e+08	4.17228e+08	5.26031e+08		3.42782e+08	2.46834e+08	2.64991e+08
High	P35278	Ras-related protein Rab-5C OS=Mus musculus OX=10090 GN=Rab5c PE=1 SV=2	23.4	7	6	9	9		9	9	9	12	19	17		15	15	18	0.52	-0.24	0.73	0.52	8	8	8		9	9	9	0.187041	1.79403e+09	9.34934e+08	1.30124e+09		1.52315e+09	1.55024e+09	1.87029e+09
High	Q9Z1F9	SUMO-activating enzyme subunit 2 OS=Mus musculus OX=10090 GN=Uba2 PE=1 SV=1	70.5	24	6	16	18		17	9	6	6	18	23		19	11	7	-1.34	1.18	-1.34	-1.53	9	14	16		15	14	10	0.0033754	2.16285e+08	7.43772e+08	8.32399e+08		4.90337e+08	2.94244e+08	2.88555e+08
High	Q9CU62	Structural maintenance of chromosomes protein 1A OS=Mus musculus OX=10090 GN=Smc1a PE=1 SV=4	143.1	30	9	14	17		14	15	10	10	18	18		16	17	10	-0.51	1.13	-0.51	-1.02	8	12	15		13	9	8	0.268792	1.13264e+08	2.66704e+08	3.26138e+08		2.48088e+08	1.87399e+08	1.60763e+08
High	Q9R1P0	Proteasome subunit alpha type-4 OS=Mus musculus OX=10090 GN=Psma4 PE=1 SV=1	29.5	14	5	11	11		10	11	10	10	15	16		13	17	12	0.05	0.28	-0.02	0.05	6	8	8		11	10	9	0.745779	1.28905e+09	1.4197e+09	1.3255e+09		1.57057e+09	1.40324e+09	1.37306e+09
High	Q8VI75	Importin-4 OS=Mus musculus OX=10090 GN=Ipo4 PE=1 SV=1	119.2	24	8	16	16		13	8	12	8	18	18		15	9	12	-0.65	0.34	-0.65	-0.76	14	16	18		17	17	14	0.215675	6.64062e+08	1.10766e+09	1.22034e+09		8.42778e+08	7.045e+08	7.19766e+08
High	P47758	Signal recognition particle receptor subunit beta OS=Mus musculus OX=10090 GN=Srprb PE=1 SV=1	29.6	19	8	11	11		11	17	8	10	14	17		11	25	9	0.21	-0.11	0.21	0.46	8	11	11		11	16	9	0.542166	1.28198e+09	9.59674e+08	7.87033e+08		1.18429e+09	1.11197e+09	1.08365e+09
High	Q61584	Fragile X mental retardation syndrome-related protein 1 OS=Mus musculus OX=10090 GN=Fxr1 PE=1 SV=2	76.2	25	6	14	15		15	15	8	10	16	18		16	19	9	3.81	4.2	0.43	3.81	12	14	13		17	16	12	1e-17	5.8212e+08	8.99828e+09	7.41539e+08		1.06812e+10	1.21499e+10	1.0416e+10
High	Q3TWW8	Serine/arginine-rich splicing factor 6 OS=Mus musculus OX=10090 GN=Srsf6 PE=1 SV=1	39	10	9	11	12		11	10	10	12	16	14		15	12	11	0.17	0.17	-0.1	0.23	10	11	9		11	9	9	0.553277	1.24598e+09	1.38484e+09	1.16924e+09		1.40259e+09	1.29501e+09	1.37014e+09
High	P14576	Signal recognition particle 54 kDa protein OS=Mus musculus OX=10090 GN=Srp54 PE=1 SV=2	55.7	22	11	14	14		18	12	9	11	17	16		21	13	10	-0.68	-0.09	-0.68	-0.88	13	14	15		16	15	10	0.145786	6.41908e+08	7.76487e+08	6.70187e+08		6.02153e+08	4.84829e+08	3.64128e+08
High	P97855	Ras GTPase-activating protein-binding protein 1 OS=Mus musculus OX=10090 GN=G3bp1 PE=1 SV=1	51.8	14	5	11	11		11	9	8	6	17	19		18	18	9	-0.77	1.34	-0.77	-1.95	10	11	12		11	10	8	0.146396	8.46931e+08	4.62308e+09	5.2334e+09		2.14178e+09	2.71677e+09	1.35033e+09
High	P63085	Mitogen-activated protein kinase 1 OS=Mus musculus OX=10090 GN=Mapk1 PE=1 SV=3	41.2	10	3	9	15		11	8	6	6	21	26		17	14	6	-0.53	0.31	-0.53	-0.83	8	11	11		12	10	6	0.348333	8.16248e+08	1.37243e+09	1.42658e+09		1.0096e+09	9.52551e+08	8.01754e+08
High	Q04750	DNA topoisomerase 1 OS=Mus musculus OX=10090 GN=Top1 PE=1 SV=2	90.8	26	11	12	16		15	17	13	13	13	18		17	19	20	0.94	1.19	0.94	0.65	14	14	17		18	17	14	0.0450534	4.88388e+08	5.99388e+08	7.4672e+08		1.1145e+09	1.14931e+09	1.16926e+09
High	Q7M6Y3	Phosphatidylinositol-binding clathrin assembly protein OS=Mus musculus OX=10090 GN=Picalm PE=1 SV=1	71.5	17	11	14	12		14	10	8	17	17	13		19	12	9	-0.94	-1.12	-0.77	-0.94	12	12	12		12	11	8	0.051013	1.3668e+09	8.8878e+08	8.87228e+08		6.2855e+08	5.22497e+08	4.61304e+08
High	Q99LE6	ATP-binding cassette sub-family F member 2 OS=Mus musculus OX=10090 GN=Abcf2 PE=1 SV=1	71.7	19	10	11	14		7	11	8	12	18	20		9	16	11	-0.64	0.21	-0.64	-1.17	8	12	13		11	11	8	0.181901	6.03756e+08	7.73512e+08	9.14453e+08		6.98738e+08	4.95489e+08	4.07464e+08
High	Q80UG5	Septin-9 OS=Mus musculus OX=10090 GN=Sept9 PE=1 SV=1	65.5	21	13	9	8		16	14	10	14	9	8		18	16	12	-0.09	-0.07	-0.09	-0.3	12	13	13		15	16	11	0.939777	9.35923e+08	9.36407e+08	8.3733e+08		8.92739e+08	8.80415e+08	6.81432e+08
High	Q921H8	3-ketoacyl-CoA thiolase A, peroxisomal OS=Mus musculus OX=10090 GN=Acaa1a PE=1 SV=1	43.9	16	8	9	9		13	10	9	16	11	11		19	19	17	0.54	1.02	0.54	-0.06	8	9	9		13	11	7	0.251848	4.30325e+08	3.77666e+08	3.92592e+08		8.72967e+08	5.48631e+08	3.75783e+08
High	P62141	Serine/threonine-protein phosphatase PP1-beta catalytic subunit OS=Mus musculus OX=10090 GN=Ppp1cb PE=1 SV=3	37.2	4	5	10	13		7	6	7	7	19	20		11	13	10	-0.22	0.14	-0.58	-0.22	4	4	5		3	4	3	0.576281	3.41119e+08	3.77604e+08	3.10305e+08		3.75462e+08	2.52584e+08	2.66372e+08
High	P46978	Dolichyl-diphosphooligosaccharide--protein glycosyltransferase subunit STT3A OS=Mus musculus OX=10090 GN=Stt3a PE=1 SV=1	80.5	18	11	12	11		12	13	11	14	13	12		15	17	14	0.33	-0.23	0.34	0.33	13	15	14		13	14	12	0.367755	2.56062e+09	2.02052e+09	1.8364e+09		2.1869e+09	2.56149e+09	2.30592e+09
High	Q3UHX2	28 kDa heat- and acid-stable phosphoprotein OS=Mus musculus OX=10090 GN=Pdap1 PE=1 SV=1	20.6	14	6	10	11		10	9	8	12	15	13		12	10	13	-0.09	-0.15	0.33	-0.09	6	8	9		9	8	8	0.833731	5.76131e+08	5.27571e+08	4.69638e+08		5.19441e+08	6.65154e+08	4.42086e+08
High	P47753	F-actin-capping protein subunit alpha-1 OS=Mus musculus OX=10090 GN=Capza1 PE=1 SV=4	32.9	9	7	9	9		10	6	6	12	20	14		15	15	9	0.35	0.42	0.35	-0.41	7	9	10		11	8	6	0.329024	1.09812e+09	1.43026e+09	1.26133e+09		1.46803e+09	1.82724e+09	9.49687e+08
High	Q6NS46	Protein RRP5 homolog OS=Mus musculus OX=10090 GN=Pdcd11 PE=1 SV=2	207.6	30	8	14	21		21	12	9	8	16	23		21	12	12	0.15	0.73	0.15	0.14	11	15	18		19	16	13	0.835346	2.42612e+08	2.92098e+08	3.52664e+08		4.02607e+08	3.2338e+08	3.89335e+08
High	Q99LJ0	CTTNBP2 N-terminal-like protein OS=Mus musculus OX=10090 GN=Cttnbp2nl PE=1 SV=1	69.8	23	10	11	11		9	11	11	13	12	12		9	12	14	-0.29	0.11	-0.42	-0.29	14	13	15		13	14	15	0.521204	4.97383e+08	6.57701e+08	6.35008e+08		5.36847e+08	4.92775e+08	5.18735e+08
High	Q9CQ65	S-methyl-5'-thioadenosine phosphorylase OS=Mus musculus OX=10090 GN=Mtap PE=1 SV=1	31	15	2	11	13		11	8	6	2	18	21		14	15	10	-0.37	2.35	-0.37	-0.82	4	9	11		11	12	8	0.562406	2.69951e+08	1.42446e+09	1.72539e+09		1.37618e+09	1.10213e+09	9.80389e+08
High	Q9JIS8	Solute carrier family 12 member 4 OS=Mus musculus OX=10090 GN=Slc12a4 PE=1 SV=2	120.5	17	15	13	16		16	15	11	16	14	16		16	15	11	0.43	0.3	0.43	0.49	14	16	16		17	17	16	0.363845	5.94161e+08	3.93317e+08	3.36498e+08		7.31328e+08	5.30772e+08	4.73983e+08
High	P54775	26S proteasome regulatory subunit 6B OS=Mus musculus OX=10090 GN=Psmc4 PE=1 SV=2	47.4	21	5	14	14		14	12	10	6	16	18		15	14	13	-0.05	0.69	-0.05	-0.38	10	13	19		16	15	13	0.965872	7.21071e+08	1.03391e+09	1.30124e+09		1.16502e+09	1.00065e+09	1.00075e+09
High	P32921	Tryptophan--tRNA ligase, cytoplasmic OS=Mus musculus OX=10090 GN=Wars PE=1 SV=2	54.3	18	6	11	16		12	10	6	12	19	17		14	11	8	-0.74	0.33	-0.9	-0.74	12	14	14		14	11	9	0.110935	5.6986e+08	7.92469e+08	6.95995e+08		7.15079e+08	4.24923e+08	4.17865e+08
High	Q99JX4	Eukaryotic translation initiation factor 3 subunit M OS=Mus musculus OX=10090 GN=Eif3m PE=1 SV=1	42.5	16	4	9	12		10	8	5	10	18	21		15	14	8	-0.11	0.46	-0.11	-0.6	7	8	10		8	9	6	0.79633	4.17215e+08	5.89012e+08	6.72301e+08		5.74119e+08	5.44597e+08	4.4253e+08
High	Q6ZWV3	60S ribosomal protein L10 OS=Mus musculus OX=10090 GN=Rpl10 PE=1 SV=3	24.6	10	4	9	10		8	9	6	7	21	20		13	20	10	-0.24	0.56	-0.24	-0.66	7	9	10		11	10	6	0.750195	2.10274e+09	3.18003e+09	3.83967e+09		3.09858e+09	2.69445e+09	2.43141e+09
High	Q6ZQ58	La-related protein 1 OS=Mus musculus OX=10090 GN=Larp1 PE=1 SV=3	121.1	25	9	14	12		11	12	6	11	22	17		11	14	8	0.28	1.85	0.28	-0.6	12	14	13		17	16	10	0.578885	4.47894e+08	3.96058e+08	4.20435e+08		1.61905e+09	4.80648e+08	2.77896e+08
High	P11438	Lysosome-associated membrane glycoprotein 1 OS=Mus musculus OX=10090 GN=Lamp1 PE=1 SV=2	43.8	7	4	5	5		5	7	6	22	6	8		9	11	22	0.46	-0.7	0.46	0.86	6	6	7		5	7	6	0.232721	5.27734e+09	2.66263e+09	2.42819e+09		3.25587e+09	3.67456e+09	4.42169e+09
High	Q6P542	ATP-binding cassette sub-family F member 1 OS=Mus musculus OX=10090 GN=Abcf1 PE=1 SV=1	94.9	23	11	9	11		16	11	11	14	11	13		17	13	14	-0.11	0.1	-0.59	-0.11	12	11	11		15	11	10	0.758177	4.28681e+08	3.77363e+08	3.58502e+08		4.5892e+08	2.50468e+08	3.32072e+08
High	Q99K01	Pyridoxal-dependent decarboxylase domain-containing protein 1 OS=Mus musculus OX=10090 GN=Pdxdc1 PE=1 SV=2	87.3	22	13	10	10		15	11	7	18	13	13		19	15	7	-0.99	-0.65	-0.99	-1.01	11	14	14		15	10	10	0.0305921	9.34213e+08	5.43448e+08	4.60136e+08		5.94501e+08	2.74016e+08	2.29208e+08
High	Q9CXY6	Interleukin enhancer-binding factor 2 OS=Mus musculus OX=10090 GN=Ilf2 PE=1 SV=1	43	14	8	8	10		8	9	7	12	15	20		13	15	14	0.74	0.74	1.2	-0.65	6	9	10		11	11	6	0.108528	6.01038e+08	4.9245e+08	7.14571e+08		1.00657e+09	1.13455e+09	4.54523e+08
High	O70251	Elongation factor 1-beta OS=Mus musculus OX=10090 GN=Eef1b PE=1 SV=5	24.7	9	5	7	8		7	7	4	9	13	13		15	17	12	-0.35	0.62	-0.35	-0.52	5	9	8		9	8	7	0.572167	1.46831e+09	2.38857e+09	2.23124e+09		2.25659e+09	1.86911e+09	1.55686e+09
High	Q7TSC1	Protein PRRC2A OS=Mus musculus OX=10090 GN=Prrc2a PE=1 SV=1	229.1	23	11	14	18		14	17	10	12	14	19		14	18	10	0.11	0.56	0.11	-0.77	9	13	13		13	14	9	0.963946	1.58036e+08	1.96679e+08	2.22959e+08		2.32427e+08	2.11928e+08	1.30448e+08
High	P55937	Golgin subfamily A member 3 OS=Mus musculus OX=10090 GN=Golga3 PE=1 SV=3	167.1	29	15	14	11		10	10	11	16	15	11		10	10	11	-0.12	-0.72	-0.12	-0.1	12	11	12		11	12	13	0.739988	2.82328e+08	1.77975e+08	1.62811e+08		1.71431e+08	1.63888e+08	1.51898e+08
High	Q61655	ATP-dependent RNA helicase DDX19A OS=Mus musculus OX=10090 GN=Ddx19a PE=1 SV=2	53.9	19	10	11	12		10	15	6	14	12	16		10	18	7	-0.1	0.46	-0.1	-0.64	8	11	12		11	10	7	0.812407	3.415e+08	5.78112e+08	5.30749e+08		4.70396e+08	5.39997e+08	3.40725e+08
High	O35685	Nuclear migration protein nudC OS=Mus musculus OX=10090 GN=Nudc PE=1 SV=1	38.3	15	8	13	13		13	10	8	10	15	13		16	13	10	-0.52	0.41	-0.57	-0.52	9	14	14		14	11	10	0.292586	4.94993e+08	9.54342e+08	8.96872e+08		6.55523e+08	6.42654e+08	6.25674e+08
High	Q9CQ19	Myosin regulatory light polypeptide 9 OS=Mus musculus OX=10090 GN=Myl9 PE=1 SV=3	19.8	3	6	6	5		6	5	6	23	10	6		19	8	10	-1.12	-1.12	-1.75	-0.66	2	3	2		3	2	2	0.0521122	1.64791e+08	1.36879e+08	9.4214e+07		7.58098e+07	4.08291e+07	5.95712e+07
High	P15116	Cadherin-2 OS=Mus musculus OX=10090 GN=Cdh2 PE=1 SV=2	99.7	19	6	11	11		14	12	7	7	13	14		20	14	7	-0.15	0.63	-0.15	-1.22	9	10	13		16	11	6	0.74177	6.49311e+08	6.07443e+08	6.65627e+08		1.00366e+09	5.47942e+08	2.8519e+08
High	Q61599	Rho GDP-dissociation inhibitor 2 OS=Mus musculus OX=10090 GN=Arhgdib PE=1 SV=3	22.8	10	3	6	9		8	8	7	6	13	17		14	18	8	0.04	2.24	0.04	-1.03	4	7	8		8	8	7	0.862783	1.72005e+08	9.34925e+08	1.45574e+09		8.10844e+08	9.62198e+08	7.12359e+08
High	Q921F2	TAR DNA-binding protein 43 OS=Mus musculus OX=10090 GN=Tardbp PE=1 SV=1	44.5	15	7	10	15		8	10	7	11	13	21		10	16	16	-0.57	-1.62	-0.57	-0.09	9	10	9		10	8	6	0.283459	3.1295e+09	1.07627e+09	9.04774e+08		1.0182e+09	7.25738e+08	8.52707e+08
High	O35226	26S proteasome non-ATPase regulatory subunit 4 OS=Mus musculus OX=10090 GN=Psmd4 PE=1 SV=1	40.7	15	9	11	10		11	9	9	15	15	12		17	11	13	-0.09	0.58	-0.09	-0.62	7	12	12		10	10	7	0.875057	6.664e+08	8.26864e+08	1.00541e+09		9.98463e+08	7.75467e+08	6.54514e+08
High	Q9DC23	DnaJ homolog subfamily C member 10 OS=Mus musculus OX=10090 GN=Dnajc10 PE=1 SV=2	90.5	23	12	9	15		16	12	11	12	11	16		18	15	14	-0.81	-0.15	-0.81	-1.1	12	13	14		14	15	15	0.119504	6.71339e+08	1.19025e+09	1.47571e+09		6.03557e+08	6.79249e+08	6.87778e+08
High	P35293	Ras-related protein Rab-18 OS=Mus musculus OX=10090 GN=Rab18 PE=1 SV=2	23	8	7	7	8		8	6	7	14	14	10		13	12	17	0.37	0.43	0.37	0.12	7	6	6		7	6	6	0.334537	9.07076e+08	9.34494e+08	1.09631e+09		1.22082e+09	1.20845e+09	1.19003e+09
High	Q6ZQ08	CCR4-NOT transcription complex subunit 1 OS=Mus musculus OX=10090 GN=Cnot1 PE=1 SV=2	266.6	34	10	14	14		19	11	9	11	15	14		19	11	9	-0.34	0.7	-0.69	-0.34	14	17	19		23	15	15	0.423358	2.45238e+08	3.15386e+08	3.21936e+08		3.99477e+08	1.95173e+08	2.54888e+08
High	Q99JX3	Golgi reassembly-stacking protein 2 OS=Mus musculus OX=10090 GN=Gorasp2 PE=1 SV=3	47	12	7	9	11		11	9	10	12	10	12		16	9	12	-0.32	-0.32	-0.03	-0.47	8	12	12		11	10	10	0.582876	1.23343e+09	8.75569e+08	9.74187e+08		9.88722e+08	8.58694e+08	7.05698e+08
High	Q99LX0	Protein/nucleic acid deglycase DJ-1 OS=Mus musculus OX=10090 GN=Park7 PE=1 SV=1	20	11	4	9	9		9	8	7	6	17	15		12	13	9	-0.32	-0.16	-0.32	-0.55	8	11	10		8	10	8	0.606641	9.69922e+08	1.13594e+09	1.1242e+09		8.66093e+08	9.1288e+08	7.68842e+08
High	Q9Z247	Peptidyl-prolyl cis-trans isomerase FKBP9 OS=Mus musculus OX=10090 GN=Fkbp9 PE=1 SV=1	63	14	10	12	13		12	10	7	15	14	16		14	15	10	-0.11	-1.04	-0.11	0.09	10	12	10		10	12	9	0.982321	2.29193e+09	1.29418e+09	9.23473e+08		1.11718e+09	1.20024e+09	9.82098e+08
High	Q80U93	Nuclear pore complex protein Nup214 OS=Mus musculus OX=10090 GN=Nup214 PE=1 SV=2	212.8	22	14	14	13		14	15	11	14	15	15		14	17	12	-0.01	0.45	-0.2	-0.01	13	16	15		16	13	13	0.911568	3.32322e+08	4.17249e+08	3.71624e+08		4.53999e+08	3.6361e+08	3.69349e+08
High	Q61024	Asparagine synthetase [glutamine-hydrolyzing] OS=Mus musculus OX=10090 GN=Asns PE=1 SV=3	64.2	19	4	11	12		12	12	8	5	14	16		14	14	10	-0.3	0.92	-0.3	-0.48	10	14	15		14	13	8	0.606062	6.34869e+08	9.67934e+08	9.57445e+08		1.20348e+09	7.86943e+08	6.8589e+08
High	Q3UJB9	Enhancer of mRNA-decapping protein 4 OS=Mus musculus OX=10090 GN=Edc4 PE=1 SV=2	152.4	27	8	13	13		19	10	7	10	13	15		21	11	8	-0.11	0.41	-0.3	-0.11	11	15	14		17	13	13	0.763518	3.82126e+08	4.33e+08	3.72121e+08		5.06308e+08	3.52216e+08	3.44835e+08
High	Q9WVE8	Protein kinase C and casein kinase substrate in neurons protein 2 OS=Mus musculus OX=10090 GN=Pacsin2 PE=1 SV=1	55.8	18	11	11	13		12	11	9	12	14	18		14	12	10	-0.45	-0.45	-0.24	-0.77	11	14	13		12	12	10	0.353889	8.87031e+08	7.54278e+08	7.78877e+08		6.47599e+08	6.40197e+08	4.57401e+08
High	Q9EP69	Phosphatidylinositide phosphatase SAC1 OS=Mus musculus OX=10090 GN=Sacm1l PE=1 SV=1	66.9	17	10	12	10		12	13	9	15	15	14		14	13	13	0.46	-0.42	0.46	0.5	11	12	13		13	14	12	0.292508	1.27584e+09	6.86945e+08	5.98723e+08		9.53826e+08	9.45875e+08	8.43937e+08
High	Q99KC8	von Willebrand factor A domain-containing protein 5A OS=Mus musculus OX=10090 GN=Vwa5a PE=1 SV=2	87.1	20	10	12	14		13	9	10	13	12	18		14	11	13	0.04	0.04	-0.45	0.08	8	16	14		10	14	11	0.968605	3.75699e+08	5.68192e+08	4.05231e+08		3.86222e+08	4.16303e+08	4.29822e+08
High	Q99KK7	Dipeptidyl peptidase 3 OS=Mus musculus OX=10090 GN=Dpp3 PE=1 SV=2	82.8	16	7	12	13		9	11	9	9	14	14		10	14	13	0.08	0.08	0.26	-0.54	5	8	10		11	11	8	0.941247	3.03013e+08	3.3548e+08	4.29792e+08		3.20765e+08	4.00932e+08	2.94684e+08
High	Q9R0X4	Acyl-coenzyme A thioesterase 9, mitochondrial OS=Mus musculus OX=10090 GN=Acot9 PE=1 SV=1	50.5	16	7	7	9		11	10	9	10	10	13		19	13	18	0.32	-0.06	0.65	0.32	11	10	13		14	12	9	0.388309	1.31855e+09	7.58426e+08	9.80427e+08		1.26525e+09	1.18842e+09	1.22773e+09
High	Q91WK2	Eukaryotic translation initiation factor 3 subunit H OS=Mus musculus OX=10090 GN=Eif3h PE=1 SV=1	39.8	17	6	13	14		11	11	11	8	17	18		13	13	14	-0.51	0.05	-0.51	-0.53	9	13	13		12	11	9	0.301111	7.45071e+08	8.76934e+08	9.22718e+08		7.69605e+08	6.16093e+08	6.37967e+08
High	Q9EQP2	EH domain-containing protein 4 OS=Mus musculus OX=10090 GN=Ehd4 PE=1 SV=1	61.4	14	9	13	11		14	13	10	13	16	12		14	15	15	0.67	1.22	0.67	-0.17	9	14	13		15	14	12	0.15385	2.48445e+08	3.81015e+08	3.92809e+08		5.77718e+08	6.074e+08	3.48209e+08
High	O09061	Proteasome subunit beta type-1 OS=Mus musculus OX=10090 GN=Psmb1 PE=1 SV=1	26.4	11	5	8	8		6	6	5	11	19	17		12	9	10	-0.56	0.52	-0.56	-0.78	8	8	9		7	6	7	0.306495	8.93654e+08	1.30646e+09	1.43725e+09		1.2851e+09	8.83354e+08	8.37275e+08
High	Q9DBL1	Short/branched chain specific acyl-CoA dehydrogenase, mitochondrial OS=Mus musculus OX=10090 GN=Acadsb PE=1 SV=1	47.8	16	9	8	12		9	10	9	24	11	15		11	14	12	-0.01	1.16	-0.01	-1.46	8	10	10		12	12	8	0.862803	7.35659e+08	1.52899e+09	1.39557e+09		1.64589e+09	1.51802e+09	5.07337e+08
High	P99027	60S acidic ribosomal protein P2 OS=Mus musculus OX=10090 GN=Rplp2 PE=1 SV=3	11.6	7	3	6	7		6	7	5	11	14	15		13	13	13	-0.43	0.37	-0.52	-0.43	3	6	6		6	6	5	0.467423	1.40407e+09	1.95383e+09	1.65257e+09		1.81307e+09	1.36589e+09	1.22739e+09
High	Q99KF1	Transmembrane emp24 domain-containing protein 9 OS=Mus musculus OX=10090 GN=Tmed9 PE=1 SV=2	27.1	14	5	6	7		13	10	5	13	10	11		26	17	6	0.04	0.04	0.44	0.03	7	7	10		11	13	6	0.780217	1.89327e+09	1.29945e+09	1.42818e+09		1.94523e+09	1.76243e+09	1.45831e+09
High	Q8C854	Myelin expression factor 2 OS=Mus musculus OX=10090 GN=Myef2 PE=1 SV=1	63.3	19	8	12	13		14	16	6	11	13	14		16	17	7	0.39	1	0.39	-0.31	10	13	13		15	13	9	0.388554	5.32012e+08	6.91669e+08	8.1897e+08		1.06243e+09	9.08385e+08	6.60481e+08
High	O09131	Glutathione S-transferase omega-1 OS=Mus musculus OX=10090 GN=Gsto1 PE=1 SV=2	27.5	14	7	11	11		9	11	11	11	16	12		12	12	13	0.08	0.17	-0.26	0.08	9	10	11		12	11	11	0.697345	1.27381e+09	1.3187e+09	1.50297e+09		1.43005e+09	1.09876e+09	1.58701e+09
High	Q9R0P5	Destrin OS=Mus musculus OX=10090 GN=Dstn PE=1 SV=3	18.5	14	6	11	10		10	8	9	11	14	14		13	11	12	-0.77	-1.08	-0.76	-0.77	9	13	14		12	11	9	0.143527	2.83499e+09	1.86756e+09	1.95645e+09		1.33973e+09	1.10094e+09	1.14587e+09
High	Q9JHJ0	Tropomodulin-3 OS=Mus musculus OX=10090 GN=Tmod3 PE=1 SV=1	39.5	13	8	8	9		11	11	7	12	10	12		14	12	13	-0.08	-0.59	-0.08	0.18	10	11	10		12	9	9	0.884866	1.21866e+09	7.5727e+08	6.41449e+08		8.09385e+08	7.15171e+08	7.26263e+08
High	O88844	Isocitrate dehydrogenase [NADP] cytoplasmic OS=Mus musculus OX=10090 GN=Idh1 PE=1 SV=2	46.6	18	9	9	14		13	12	8	11	9	17		14	15	11	-0.29	-0.02	-0.49	-0.29	8	13	13		13	13	8	0.552026	5.96309e+08	7.97908e+08	7.60742e+08		5.88007e+08	5.689e+08	6.20785e+08
High	P51410	60S ribosomal protein L9 OS=Mus musculus OX=10090 GN=Rpl9 PE=2 SV=2	21.9	9	5	7	9		7	7	7	12	15	16		11	15	11	0.11	0.58	0.11	-0.14	4	8	8		6	6	5	0.662682	1.15225e+09	2.1217e+09	2.44305e+09		1.72545e+09	2.29335e+09	2.22133e+09
High	Q9D2M8	Ubiquitin-conjugating enzyme E2 variant 2 OS=Mus musculus OX=10090 GN=Ube2v2 PE=1 SV=4	16.4	3	6	7	6		6	7	7	8	14	14		8	9	13	-0.36	-0.2	-0.36	-0.86	2	2	2		2	2	2	0.501533	4.23835e+07	7.38275e+07	9.626e+07		3.69508e+07	5.73926e+07	5.2875e+07
High	Q91YH5	Atlastin-3 OS=Mus musculus OX=10090 GN=Atl3 PE=1 SV=1	60.5	14	5	6	9		12	12	6	14	9	10		21	17	10	0.46	0.46	0.61	0.14	7	7	10		12	9	7	0.33108	7.52981e+08	3.65663e+08	4.51609e+08		1.03529e+09	5.56685e+08	4.9829e+08
High	Q8BMF4	Dihydrolipoyllysine-residue acetyltransferase component of pyruvate dehydrogenase complex, mitochondrial OS=Mus musculus OX=10090 GN=Dlat PE=1 SV=2	67.9	14	8	10	7		12	11	7	10	17	11		16	17	12	0.17	0.17	0.5	0.07	11	10	10		12	10	9	0.599804	1.09808e+09	8.5973e+08	8.132e+08		1.2355e+09	1.21491e+09	8.53714e+08
High	P62715	Serine/threonine-protein phosphatase 2A catalytic subunit beta isoform OS=Mus musculus OX=10090 GN=Ppp2cb PE=1 SV=1	35.6	2	6	8	11		10	9	8	7	15	18		12	15	12	-0.43	0.39	-0.43	-0.45	9	11	10		9	11	7	0.419449	6.76559e+08	1.03496e+09	9.86565e+08		8.84453e+08	7.65741e+08	7.20504e+08
High	O35350	Calpain-1 catalytic subunit OS=Mus musculus OX=10090 GN=Capn1 PE=1 SV=1	82.1	21	9	11	13		15	9	10	9	13	14		15	9	10	-0.52	1.23	-0.52	-1.18	11	14	16		16	13	13	0.255009	1.93733e+08	3.67409e+08	5.53089e+08		4.55075e+08	2.55744e+08	2.4485e+08
High	Q9QY76	Vesicle-associated membrane protein-associated protein B OS=Mus musculus OX=10090 GN=Vapb PE=1 SV=3	26.9	10	6	8	7		8	9	6	13	14	10		12	13	14	0.24	-0.32	0.62	0.24	9	9	9		11	10	8	0.462359	1.90959e+09	1.02008e+09	9.53409e+08		1.53377e+09	1.56704e+09	1.12542e+09
High	Q91VX2	Ubiquitin-associated protein 2 OS=Mus musculus OX=10090 GN=Ubap2 PE=1 SV=1	117.9	20	10	12	9		12	11	12	12	16	11		14	12	14	-0.63	0.48	-0.89	-0.63	10	15	15		14	14	14	0.164148	3.11925e+08	6.0776e+08	6.35935e+08		4.34467e+08	3.27406e+08	4.11136e+08
High	P39447	Tight junction protein ZO-1 OS=Mus musculus OX=10090 GN=Tjp1 PE=1 SV=2	194.6	22	8	9	9		18	14	10	8	10	11		18	15	10	0.5	-0.19	0.94	0.5	14	8	11		12	17	14	0.424054	3.33466e+08	2.37166e+08	1.91265e+08		2.92953e+08	4.56402e+08	2.71338e+08
High	Q9Z2W0	Aspartyl aminopeptidase OS=Mus musculus OX=10090 GN=Dnpep PE=1 SV=2	52.2	17	5	9	13		9	11	7	9	14	18		11	11	9	-0.45	0.05	-0.45	-0.68	10	14	14		13	14	10	0.435682	1.1426e+09	1.43342e+09	1.25978e+09		1.18023e+09	1.04952e+09	7.88125e+08
High	Q8BJY1	26S proteasome non-ATPase regulatory subunit 5 OS=Mus musculus OX=10090 GN=Psmd5 PE=1 SV=4	55.9	15	5	13	12		9	12	6	7	15	18		13	14	7	-0.47	0.99	-0.47	-0.76	12	15	14		15	14	12	0.366531	3.90166e+08	9.74349e+08	1.19517e+09		7.76298e+08	7.04715e+08	7.07433e+08
High	Q8BRF7	Sec1 family domain-containing protein 1 OS=Mus musculus OX=10090 GN=Scfd1 PE=1 SV=1	72.3	17	10	11	10		9	12	8	16	12	12		12	16	11	-0.29	-0.29	0.24	-0.93	10	11	13		13	13	11	0.541418	7.36112e+08	5.63561e+08	6.43718e+08		6.02922e+08	6.65597e+08	3.37418e+08
High	Q9QYJ0	DnaJ homolog subfamily A member 2 OS=Mus musculus OX=10090 GN=Dnaja2 PE=1 SV=1	45.7	17	7	12	14		11	12	10	7	14	19		13	16	10	-0.01	-0.01	-0.25	0.05	9	9	12		11	10	9	0.940677	9.18202e+08	9.72917e+08	8.89096e+08		9.09548e+08	8.19947e+08	9.17418e+08
High	Q8BK67	Protein RCC2 OS=Mus musculus OX=10090 GN=Rcc2 PE=1 SV=1	55.9	19	4	14	14		11	5	8	6	19	18		13	5	9	-0.78	1.64	-0.82	-0.78	6	14	16		15	11	9	0.10008	2.0745e+08	7.7455e+08	7.91221e+08		6.47755e+08	4.39589e+08	4.62353e+08
High	Q8BKE6	Cytochrome P450 20A1 OS=Mus musculus OX=10090 GN=Cyp20a1 PE=1 SV=1	52.1	20	6	9	12		13	15	11	11	14	13		14	18	13	0.15	-0.3	0.3	0.15	12	12	14		15	16	11	0.723213	1.15709e+09	6.56526e+08	6.55823e+08		9.40176e+08	8.09391e+08	7.29508e+08
High	Q63844	Mitogen-activated protein kinase 3 OS=Mus musculus OX=10090 GN=Mapk3 PE=1 SV=5	43	8	4	10	14		6	7	8	7	20	22		9	13	10	-0.14	0.65	-0.14	-0.43	3	7	8		7	7	5	0.711514	2.02627e+08	3.93653e+08	4.45855e+08		3.17489e+08	3.56844e+08	3.30119e+08
High	Q61035	Histidine--tRNA ligase, cytoplasmic OS=Mus musculus OX=10090 GN=Hars PE=1 SV=2	57.4	16	7	9	15		9	11	8	8	12	18		12	14	9	-0.05	1.48	-0.05	-0.23	11	15	17		15	14	9	0.930991	1.01471e+09	2.10773e+09	2.48312e+09		2.82402e+09	2.0352e+09	2.11241e+09
High	Q8BP67	60S ribosomal protein L24 OS=Mus musculus OX=10090 GN=Rpl24 PE=1 SV=2	17.8	10	7	8	7		7	7	7	12	21	19		9	11	13	-0.57	0.15	-0.57	-0.68	11	10	8		10	10	9	0.306777	3.54173e+09	4.26117e+09	4.23832e+09		3.93037e+09	2.87715e+09	2.64994e+09
High	Q8JZN5	Acyl-CoA dehydrogenase family member 9, mitochondrial OS=Mus musculus OX=10090 GN=Acad9 PE=1 SV=2	68.7	19	9	10	12		11	14	10	12	10	19		12	18	12	0.78	0.78	1.26	0.65	10	11	11		12	14	11	0.0921802	4.61799e+08	3.5772e+08	4.78229e+08		7.95687e+08	8.54088e+08	7.50165e+08
High	Q69ZR2	E3 ubiquitin-protein ligase HECTD1 OS=Mus musculus OX=10090 GN=Hectd1 PE=1 SV=2	289.9	32	7	17	23		9	7	11	7	18	23		10	7	11	-1.22	0.37	-1.42	-1.22	10	19	21		14	12	10	0.0135575	1.51608e+08	3.49021e+08	3.2671e+08		1.95603e+08	1.30588e+08	1.3979e+08
High	P62835	Ras-related protein Rap-1A OS=Mus musculus OX=10090 GN=Rap1a PE=1 SV=1	21	3	9	6	10		9	11	9	15	8	10		15	14	15	0.9	1.26	0.9	0.31	2	2	3		3	3	2	0.187386	8.99331e+07	1.06056e+08	1.15417e+08		2.15773e+08	1.98571e+08	1.43495e+08
High	Q6NZC7	SEC23-interacting protein OS=Mus musculus OX=10090 GN=Sec23ip PE=1 SV=2	110.7	21	6	11	17		12	12	8	6	14	21		15	16	9	-0.25	-1.06	-0.14	-0.25	12	15	16		14	13	8	0.713562	1.87487e+09	1.22909e+09	1.11074e+09		8.98699e+08	1.11852e+09	9.34688e+08
High	O88532	Zinc finger RNA-binding protein OS=Mus musculus OX=10090 GN=Zfr PE=1 SV=2	116.8	22	14	11	15		12	14	8	19	11	16		13	15	8	0.4	-0.1	0.4	0.45	13	10	11		14	11	14	0.532438	4.59513e+08	2.48773e+08	2.38083e+08		4.30206e+08	3.28234e+08	3.26168e+08
High	Q99MR6	Serrate RNA effector molecule homolog OS=Mus musculus OX=10090 GN=Srrt PE=1 SV=1	100.4	21	8	13	14		11	12	9	10	15	16		11	14	11	-0.54	0	-0.68	-0.54	12	14	13		15	14	13	0.269946	5.23922e+08	8.06823e+08	7.53599e+08		5.2499e+08	5.04193e+08	5.19202e+08
High	Q3TN34	MICAL-like protein 2 OS=Mus musculus OX=10090 GN=Micall2 PE=1 SV=1	108.2	25	12	16	14		15	9	10	13	16	14		15	10	10	-0.19	0.18	-0.19	-0.35	13	16	19		17	14	13	0.656471	3.62402e+08	4.39984e+08	4.41776e+08		4.10227e+08	3.86437e+08	3.46937e+08
High	Q9D554	Splicing factor 3A subunit 3 OS=Mus musculus OX=10090 GN=Sf3a3 PE=1 SV=2	58.8	16	5	11	11		12	11	10	5	16	15		15	18	15	0.52	1.7	0.52	0.01	6	10	9		13	11	10	0.270326	2.23016e+08	4.79546e+08	5.55219e+08		7.24225e+08	6.89981e+08	5.59114e+08
High	A2A432	Cullin-4B OS=Mus musculus OX=10090 GN=Cul4b PE=1 SV=1	110.6	18	9	14	18		12	9	13	9	17	23		12	9	15	-0.44	0.32	-1.22	-0.44	13	16	14		14	11	13	0.338265	3.01231e+08	4.63897e+08	3.69246e+08		3.74867e+08	1.99175e+08	2.71833e+08
High	P57759	Endoplasmic reticulum resident protein 29 OS=Mus musculus OX=10090 GN=Erp29 PE=1 SV=2	28.8	11	6	9	6		7	6	7	13	14	10		9	9	13	0.05	0.05	0.11	-0.29	6	8	7		8	7	7	0.745108	1.56708e+09	1.2938e+09	1.24387e+09		1.62155e+09	1.39653e+09	1.01436e+09
High	Q62418	Drebrin-like protein OS=Mus musculus OX=10090 GN=Dbnl PE=1 SV=2	48.7	15	6	9	11		12	6	8	10	11	14		14	7	13	-0.15	0.08	-0.15	-0.99	9	10	11		12	8	7	0.700524	3.50268e+08	3.48127e+08	5.18613e+08		3.7106e+08	3.13262e+08	2.6144e+08
High	Q9D662	Protein transport protein Sec23B OS=Mus musculus OX=10090 GN=Sec23b PE=1 SV=1	86.4	15	6	12	13		11	10	5	9	16	21		15	12	5	-0.32	1.92	-0.32	-1.32	4	11	12		11	10	6	0.465645	1.00376e+08	3.90512e+08	4.76495e+08		3.79807e+08	3.13606e+08	1.90842e+08
High	Q9DBS1	Transmembrane protein 43 OS=Mus musculus OX=10090 GN=Tmem43 PE=1 SV=1	44.8	18	9	10	9		10	11	5	12	12	11		17	16	6	-0.07	-0.07	0.06	-0.1	11	12	12		13	12	8	0.967215	1.89035e+09	1.78855e+09	1.66346e+09		1.7987e+09	1.86218e+09	1.55097e+09
High	Q07417	Short-chain specific acyl-CoA dehydrogenase, mitochondrial OS=Mus musculus OX=10090 GN=Acads PE=1 SV=2	44.9	15	10	10	6		14	10	9	16	13	7		19	11	13	0.49	0.19	0.59	0.49	11	10	7		11	9	9	0.323466	6.16984e+08	3.51255e+08	3.60823e+08		7.05629e+08	5.26934e+08	5.05245e+08
High	P49717	DNA replication licensing factor MCM4 OS=Mus musculus OX=10090 GN=Mcm4 PE=1 SV=1	96.7	21	7	13	14		10	12	9	8	18	17		10	13	12	-0.06	1.9	-0.06	-0.37	5	14	17		13	13	9	0.915553	1.7527e+08	6.4802e+08	6.74074e+08		6.52963e+08	6.2216e+08	5.21501e+08
High	Q3TZZ7	Extended synaptotagmin-2 OS=Mus musculus OX=10090 GN=Esyt2 PE=1 SV=1	94.1	22	8	10	9		15	11	10	9	11	13		22	16	11	0.22	0.2	0.35	0.22	11	14	14		18	13	11	0.626011	7.63058e+08	5.43e+08	5.73321e+08		8.79087e+08	6.91254e+08	6.69333e+08
High	P67984	60S ribosomal protein L22 OS=Mus musculus OX=10090 GN=Rpl22 PE=1 SV=2	14.8	6	3	6	6		4	5	5	18	8	8		6	6	18	0.18	0.09	0.18	0.39	5	6	6		6	5	5	0.557883	3.90817e+09	3.83023e+09	3.65904e+09		4.1614e+09	4.3451e+09	4.8054e+09
High	O35841	Apoptosis inhibitor 5 OS=Mus musculus OX=10090 GN=Api5 PE=1 SV=2	56.8	13	6	9	9		13	10	8	9	13	11		17	12	13	0.01	0.84	0.01	-0.71	9	11	10		10	9	8	0.990588	4.26992e+08	6.05852e+08	5.7796e+08		7.62295e+08	6.10747e+08	3.53433e+08
High	Q921F4	Heterogeneous nuclear ribonucleoprotein L-like OS=Mus musculus OX=10090 GN=Hnrnpll PE=1 SV=3	64.1	20	4	11	12		16	11	7	6	14	14		19	17	8	-0.26	2.26	-0.26	-1.24	6	13	15		15	13	8	0.605145	1.55877e+08	7.33182e+08	8.7867e+08		7.48426e+08	6.1249e+08	3.72116e+08
High	Q9Z1T1	AP-3 complex subunit beta-1 OS=Mus musculus OX=10090 GN=Ap3b1 PE=1 SV=2	122.7	23	12	12	11		14	13	8	14	12	11		15	14	11	-0.16	-0.19	-0.16	0.05	16	15	17		18	17	16	0.712968	6.07033e+08	5.44197e+08	5.25329e+08		5.33734e+08	4.869e+08	5.43453e+08
High	Q6P5B0	RRP12-like protein OS=Mus musculus OX=10090 GN=Rrp12 PE=1 SV=1	143	22	8	11	14		17	10	13	8	12	15		19	13	17	0.1	-1.63	0.39	0.1	14	12	14		17	14	13	0.867685	1.43176e+09	3.0896e+08	4.0188e+08		4.61716e+08	4.05008e+08	4.30151e+08
High	Q99JR1	Sideroflexin-1 OS=Mus musculus OX=10090 GN=Sfxn1 PE=1 SV=3	35.6	9	5	9	9		10	8	9	11	11	13		17	12	15	0.84	0.96	0.84	0.2	7	6	7		8	7	6	0.0729001	3.65393e+08	4.09153e+08	4.7391e+08		7.09787e+08	7.33896e+08	5.42978e+08
High	O54774	AP-3 complex subunit delta-1 OS=Mus musculus OX=10090 GN=Ap3d1 PE=1 SV=1	135	29	7	12	15		16	12	4	8	15	19		19	17	4	0.6	2.8	0.6	-0.15	6	13	16		16	11	6	0.181811	1.46808e+08	6.56821e+08	1.21326e+09		1.0257e+09	9.92568e+08	1.09611e+09
High	Q9D1Q6	Endoplasmic reticulum resident protein 44 OS=Mus musculus OX=10090 GN=Erp44 PE=1 SV=1	46.8	10	7	8	6		9	8	6	12	14	11		12	18	12	0.24	0.24	0.47	-0.15	6	7	7		7	7	6	0.540088	9.98368e+08	7.68559e+08	7.89293e+08		1.18027e+09	1.06449e+09	7.13109e+08
High	G5E829	Plasma membrane calcium-transporting ATPase 1 OS=Mus musculus OX=10090 GN=Atp2b1 PE=1 SV=1	134.7	24	12	11	8		14	13	11	13	11	8		18	17	13	0.57	0.2	0.79	0.57	12	10	13		13	12	12	0.330379	3.74173e+08	2.09657e+08	2.26182e+08		4.29072e+08	3.63451e+08	3.35959e+08
High	Q9QZM0	Ubiquilin-2 OS=Mus musculus OX=10090 GN=Ubqln2 PE=1 SV=2	67.3	8	7	8	11		8	11	6	9	15	19		14	15	9	-0.96	-0.14	-0.96	-0.98	6	9	9		7	8	4	0.0476072	2.72437e+08	3.75127e+08	4.12641e+08		2.47198e+08	1.92662e+08	2.09028e+08
High	P63001	Ras-related C3 botulinum toxin substrate 1 OS=Mus musculus OX=10090 GN=Rac1 PE=1 SV=1	21.4	4	7	6	6		6	8	7	14	10	10		10	13	14	0.27	0.09	0.27	0.31	9	8	9		9	9	9	0.432554	3.34633e+09	3.06559e+09	3.50608e+09		3.55639e+09	3.70812e+09	4.33516e+09
High	P62301	40S ribosomal protein S13 OS=Mus musculus OX=10090 GN=Rps13 PE=1 SV=2	17.2	8	5	6	7		8	7	7	7	12	11		13	11	15	0.04	0.38	-0.11	0.04	7	8	8		8	8	8	0.776195	3.02049e+09	4.23091e+09	4.76787e+09		3.91842e+09	3.91671e+09	4.90703e+09
High	Q7TQH0	Ataxin-2-like protein OS=Mus musculus OX=10090 GN=Atxn2l PE=1 SV=1	110.6	17	7	9	12		10	8	8	9	12	15		13	13	11	-0.27	-0.95	-0.27	-0.24	10	13	13		13	12	13	0.586863	1.22463e+09	7.91213e+08	6.75956e+08		6.33435e+08	6.54768e+08	5.7121e+08
High	P61514	60S ribosomal protein L37a OS=Mus musculus OX=10090 GN=Rpl37a PE=1 SV=2	10.3	4	3	3	4		3	3	3	13	21	19		6	8	17	-0.45	0.7	-0.66	-0.45	2	3	3		3	2	3	0.357039	5.08555e+08	7.35907e+08	1.0347e+09		8.25116e+08	4.65911e+08	7.54996e+08
High	P70296	Phosphatidylethanolamine-binding protein 1 OS=Mus musculus OX=10090 GN=Pebp1 PE=1 SV=3	20.8	9	4	4	9		6	8	5	10	9	18		10	14	7	0.05	0.77	0.05	-0.74	4	8	9		7	7	6	0.765518	7.49413e+08	1.58541e+09	2.12533e+09		1.2822e+09	1.63905e+09	1.27047e+09
High	Q05186	Reticulocalbin-1 OS=Mus musculus OX=10090 GN=Rcn1 PE=1 SV=1	38.1	14	7	7	8		8	9	7	12	11	12		11	11	10	-0.12	-0.73	-0.12	-0.03	8	8	7		7	9	6	0.943199	1.72597e+09	1.33188e+09	9.71749e+08		1.04271e+09	1.22219e+09	9.51601e+08
High	Q9JHR7	Insulin-degrading enzyme OS=Mus musculus OX=10090 GN=Ide PE=1 SV=1	117.7	18	8	16	10		10	12	10	9	16	11		10	12	10	-0.33	0.51	-0.33	-0.41	11	13	13		13	10	14	0.461496	3.18169e+08	5.47754e+08	5.35008e+08		4.54364e+08	4.3628e+08	4.03149e+08
High	P32067	Lupus La protein homolog OS=Mus musculus OX=10090 GN=Ssb PE=1 SV=1	47.7	21	7	12	12		17	10	12	8	14	14		21	10	13	0.02	0.02	-0.25	0.23	13	17	14		19	13	15	0.81044	1.45867e+09	1.57125e+09	1.39355e+09		1.47988e+09	1.322e+09	1.62909e+09
High	Q3U9G9	Delta(14)-sterol reductase OS=Mus musculus OX=10090 GN=Lbr PE=1 SV=2	71.4	15	12	10	8		9	15	10	14	12	8		11	16	14	0.47	0.15	0.47	0.87	11	11	11		9	10	10	0.310237	5.66345e+08	5.77112e+08	4.69146e+08		6.28647e+08	8.01656e+08	8.58779e+08
High	F8VPU2	FERM, ARHGEF and pleckstrin domain-containing protein 1 OS=Mus musculus OX=10090 GN=Farp1 PE=1 SV=1	118.8	16	14	11	10		11	7	7	17	14	11		11	7	8	-0.74	-1.58	-0.74	0.51	12	13	11		12	11	12	0.110525	1.23505e+09	7.50847e+08	4.25689e+08		4.13481e+08	4.48918e+08	6.07309e+08
High	P07214	SPARC OS=Mus musculus OX=10090 GN=Sparc PE=1 SV=1	34.4	12	8	9	10		9	9	7	12	14	14		14	13	12	-0.64	-0.34	-0.64	-0.92	9	10	10		10	9	9	0.217911	1.46087e+09	1.16244e+09	1.20375e+09		1.15145e+09	7.45163e+08	6.36749e+08
High	Q9CZM2	60S ribosomal protein L15 OS=Mus musculus OX=10090 GN=Rpl15 PE=1 SV=4	24.1	10	5	10	9		7	9	6	9	15	13		11	13	15	-0.37	0.46	-0.37	-0.42	8	10	9		8	10	8	0.549652	2.13401e+09	3.88256e+09	4.33954e+09		2.93783e+09	3.00561e+09	3.23942e+09
High	Q8K2Z4	Condensin complex subunit 1 OS=Mus musculus OX=10090 GN=Ncapd2 PE=1 SV=2	155.6	25	8	17	20		12	10	10	8	19	23		13	11	12	-0.62	1.02	-0.62	-1.14	10	12	16		14	13	11	0.174012	1.34739e+08	2.87316e+08	4.09674e+08		2.73666e+08	1.86888e+08	1.86076e+08
High	Q7TNP2	Serine/threonine-protein phosphatase 2A 65 kDa regulatory subunit A beta isoform OS=Mus musculus OX=10090 GN=Ppp2r1b PE=1 SV=2	65.9	8	5	7	10		12	10	6	6	13	18		12	16	7	-0.24	-0.24	0.73	-0.62	3	3	3		7	5	4	0.595262	1.19918e+08	6.42401e+07	9.16821e+07		1.01856e+08	1.06348e+08	5.96172e+07
High	Q08943	FACT complex subunit SSRP1 OS=Mus musculus OX=10090 GN=Ssrp1 PE=1 SV=2	80.8	17	6	12	12		13	11	9	7	18	17		17	13	11	0.19	1.79	0.14	0.19	8	10	14		16	13	11	0.702686	2.12437e+08	4.70107e+08	6.36368e+08		7.35824e+08	5.17734e+08	7.23508e+08
High	Q4VAA2	Protein CDV3 OS=Mus musculus OX=10090 GN=Cdv3 PE=1 SV=2	29.7	12	7	8	10		9	10	7	11	15	14		10	12	11	-0.28	-0.05	-0.28	-0.78	9	9	11		10	10	9	0.647098	9.22112e+08	1.12379e+09	1.23826e+09		8.92945e+08	9.2532e+08	7.22739e+08
High	P13597	Intercellular adhesion molecule 1 OS=Mus musculus OX=10090 GN=Icam1 PE=1 SV=1	58.8	13	9	5	9		12	11	10	13	8	12		21	18	13	1.41	1.38	1.41	1.7	9	8	8		12	11	12	0.00108188	7.7177e+08	6.33148e+08	7.07011e+08		2.01174e+09	1.68339e+09	2.30014e+09
High	O88487	Cytoplasmic dynein 1 intermediate chain 2 OS=Mus musculus OX=10090 GN=Dync1i2 PE=1 SV=1	68.4	16	10	9	12		9	9	6	12	11	14		13	10	9	-1.1	-0.62	-2.08	-1.1	11	12	13		13	12	7	0.0299493	9.08707e+08	2.43122e+09	3.05983e+09		5.90396e+08	5.74019e+08	1.42609e+09
High	Q8C0C7	Phenylalanine--tRNA ligase alpha subunit OS=Mus musculus OX=10090 GN=Farsa PE=1 SV=1	57.6	17	10	12	12		10	10	8	13	13	13		13	13	9	-0.11	-0.11	-0.15	2	11	12	13		12	10	11	0.800534	5.70374e+08	5.35218e+08	5.51473e+08		5.29614e+08	4.83321e+08	2.20477e+09
High	Q9D051	Pyruvate dehydrogenase E1 component subunit beta, mitochondrial OS=Mus musculus OX=10090 GN=Pdhb PE=1 SV=1	38.9	14	7	8	5		11	11	10	12	8	5		16	18	18	1.07	0.45	1.24	1.07	8	8	8		11	11	8	0.013121	1.10482e+09	7.47702e+08	7.58466e+08		1.50877e+09	1.76915e+09	1.59144e+09
High	Q9D1M0	Protein SEC13 homolog OS=Mus musculus OX=10090 GN=Sec13 PE=1 SV=3	35.5	12	5	8	6		7	7	6	11	13	11		11	11	9	0.01	0.15	-0.09	0.01	7	8	7		9	8	7	0.964864	6.0632e+08	7.31945e+08	6.27463e+08		6.71073e+08	6.86793e+08	6.31108e+08
High	Q91V12	Cytosolic acyl coenzyme A thioester hydrolase OS=Mus musculus OX=10090 GN=Acot7 PE=1 SV=2	42.5	13	3	9	11		10	10	6	6	18	15		13	17	7	0.37	2.39	0.37	-0.45	4	9	9		9	9	5	0.4138	1.46765e+08	5.58505e+08	7.44148e+08		7.71699e+08	7.23914e+08	5.46362e+08
High	Q921T2	Torsin-1A-interacting protein 1 OS=Mus musculus OX=10090 GN=Tor1aip1 PE=1 SV=3	66.7	15	11	10	10		11	11	7	16	15	13		13	16	7	0.62	0.7	0.62	0.12	10	13	10		14	14	8	0.159754	7.03902e+08	6.39562e+08	4.33168e+08		1.14369e+09	9.8556e+08	4.71658e+08
High	Q921M4	Golgin subfamily A member 2 OS=Mus musculus OX=10090 GN=Golga2 PE=1 SV=3	113.2	23	16	14	7		11	13	8	17	16	7		11	14	9	0.5	-2.04	1.38	0.5	14	14	15		16	13	12	0.279509	1.58012e+09	3.16285e+08	6.87386e+08		3.854e+08	8.24322e+08	9.73686e+08
High	Q61191	Host cell factor 1 OS=Mus musculus OX=10090 GN=Hcfc1 PE=1 SV=2	210.3	26	10	11	17		12	14	8	12	12	17		12	14	9	-0.05	-0.05	0.62	-0.77	14	13	14		18	14	11	0.889502	6.19272e+08	3.50215e+08	4.83334e+08		5.96659e+08	5.39986e+08	2.83456e+08
High	Q61233	Plastin-2 OS=Mus musculus OX=10090 GN=Lcp1 PE=1 SV=4	70.1	18	10	4	6		17	15	15	12	8	7		21	18	24	2.35	0.85	2.35	3.11	7	7	5		11	11	10	1.46791e-05	1.42276e+08	9.53864e+07	5.12629e+07		2.57053e+08	4.85056e+08	4.42334e+08
High	P19783	Cytochrome c oxidase subunit 4 isoform 1, mitochondrial OS=Mus musculus OX=10090 GN=Cox4i1 PE=1 SV=2	19.5	9	5	7	8		7	8	8	8	15	17		12	16	13	0.46	0.46	0.45	0.47	8	8	10		9	8	9	0.233695	2.18608e+09	1.82104e+09	1.88958e+09		3.01448e+09	2.48365e+09	2.6083e+09
High	Q3UTJ2	Sorbin and SH3 domain-containing protein 2 OS=Mus musculus OX=10090 GN=Sorbs2 PE=1 SV=2	132.3	17	7	12	10		15	13	7	7	15	16		16	16	8	0.4	0.7	0.4	0.33	9	14	11		15	14	12	0.390022	4.9247e+08	5.74256e+08	3.77103e+08		8.00458e+08	7.58902e+08	4.74021e+08
High	Q9QZQ8	Core histone macro-H2A.1 OS=Mus musculus OX=10090 GN=H2afy PE=1 SV=3	39.7	14	8	10	8		10	9	8	15	11	11		12	16	14	0.76	0.28	0.76	0.77	9	9	11		10	11	9	0.0695424	1.18557e+09	8.24771e+08	8.4463e+08		1.4372e+09	1.39708e+09	1.44443e+09
High	Q8C0I1	Alkyldihydroxyacetonephosphate synthase, peroxisomal OS=Mus musculus OX=10090 GN=Agps PE=1 SV=1	71.6	16	8	11	10		14	14	9	9	13	13		17	16	11	0.23	0.31	0.23	0.09	9	11	11		13	13	10	0.65455	4.72521e+08	4.22321e+08	4.07302e+08		5.85068e+08	4.94958e+08	4.32764e+08
High	Q922Q4	Pyrroline-5-carboxylate reductase 2 OS=Mus musculus OX=10090 GN=Pycr2 PE=1 SV=1	33.6	8	5	10	10		9	8	9	10	16	13		13	9	14	0.24	-0.03	0.33	0.24	8	8	9		9	9	9	0.599544	8.80558e+08	6.39502e+08	7.26619e+08		8.64463e+08	8.05011e+08	8.56072e+08
High	Q9WUA2	Phenylalanine--tRNA ligase beta subunit OS=Mus musculus OX=10090 GN=Farsb PE=1 SV=2	65.7	22	10	9	13		14	13	9	11	11	18		15	13	9	-0.28	0.5	-0.28	-0.53	12	17	16		19	16	12	0.571914	5.74335e+08	8.04887e+08	9.38215e+08		8.12037e+08	6.61445e+08	6.48748e+08
High	Q8CFI0	E3 ubiquitin-protein ligase NEDD4-like OS=Mus musculus OX=10090 GN=Nedd4l PE=1 SV=2	115.3	16	15	10	11		11	6	7	18	13	12		11	6	9	-0.17	-0.17	-2.85	3.31	9	8	9		10	6	6	0.61433	2.94158e+08	1.36928e+09	2.77799e+08		2.61809e+08	1.90003e+08	2.75466e+09
High	Q9CQM9	Glutaredoxin-3 OS=Mus musculus OX=10090 GN=Glrx3 PE=1 SV=1	37.8	14	4	12	13		11	8	7	10	15	16		12	10	11	-0.17	4.6	-1	-0.17	7	12	13		11	10	7	0.861707	4.02443e+08	1.41017e+10	1.89902e+10		9.77273e+09	7.0444e+09	1.68567e+10
High	Q8BK64	Activator of 90 kDa heat shock protein ATPase homolog 1 OS=Mus musculus OX=10090 GN=Ahsa1 PE=1 SV=2	38.1	14	5	11	11		13	12	10	6	14	13		16	14	13	0.19	1.1	0.19	-0.51	8	11	12		11	12	10	0.696379	2.75834e+08	5.42123e+08	7.88984e+08		5.89893e+08	6.18559e+08	5.53567e+08
High	P70670	Nascent polypeptide-associated complex subunit alpha, muscle-specific form OS=Mus musculus OX=10090 GN=Naca PE=1 SV=2	220.4	5	4	5	3		3	3	3	17	12	5		6	4	16	-0.22	0.53	-0.72	-0.22	3	4	4		5	4	4	0.78439	1.02411e+09	1.80052e+09	1.66613e+09		1.48282e+09	1.09121e+09	1.43226e+09
High	Q6P1B1	Xaa-Pro aminopeptidase 1 OS=Mus musculus OX=10090 GN=Xpnpep1 PE=1 SV=1	69.5	20	8	11	9		11	14	4	10	11	10		13	15	5	0.71	1.43	-0.23	0.71	7	12	13		16	13	7	0.132423	2.89871e+08	7.50021e+08	6.29589e+08		7.80726e+08	6.41441e+08	1.02817e+09
High	Q3TKT4	Transcription activator BRG1 OS=Mus musculus OX=10090 GN=Smarca4 PE=1 SV=1	181.3	17	9	10	10		16	11	12	9	10	13		18	12	12	0.39	0.39	-0.3	0.39	14	15	16		20	13	14	0.495919	2.90773e+08	2.65823e+08	2.84597e+08		3.80989e+08	2.15637e+08	3.7389e+08
High	Q64105	Sepiapterin reductase OS=Mus musculus OX=10090 GN=Spr PE=1 SV=1	27.9	11	6	11	10		10	9	7	7	15	17		11	11	7	-0.51	0.88	-0.51	-1.24	8	11	11		10	11	6	0.266463	2.52814e+08	5.10003e+08	6.45093e+08		4.63954e+08	3.59044e+08	2.7378e+08
High	O88544	COP9 signalosome complex subunit 4 OS=Mus musculus OX=10090 GN=Cops4 PE=1 SV=1	46.3	14	9	11	10		10	10	7	11	12	15		11	13	9	-0.04	-0.13	-0.04	0.25	10	12	11		12	11	9	0.86141	3.90406e+08	3.35106e+08	2.9668e+08		3.57463e+08	3.25069e+08	3.54035e+08
High	P62071	Ras-related protein R-Ras2 OS=Mus musculus OX=10090 GN=Rras2 PE=1 SV=1	23.4	13	9	6	10		7	8	7	11	8	16		8	12	7	-0.3	-0.53	-0.01	-0.3	12	12	13		14	11	10	0.655804	2.03872e+09	1.46281e+09	1.53212e+09		1.41032e+09	1.4529e+09	1.24592e+09
High	P17439	Lysosomal acid glucosylceramidase OS=Mus musculus OX=10090 GN=Gba PE=1 SV=1	57.6	10	7	6	6		8	9	7	13	9	9		13	14	15	0.5	0.08	0.91	0.5	10	8	9		10	9	8	0.247752	1.1659e+09	6.75287e+08	7.11368e+08		1.23483e+09	1.26964e+09	1.00516e+09
High	Q62186	Translocon-associated protein subunit delta OS=Mus musculus OX=10090 GN=Ssr4 PE=1 SV=1	18.9	6	3	4	3		4	4	5	10	14	13		9	12	16	0.65	0.65	0.19	0.65	4	5	4		5	5	5	0.110478	1.45892e+09	1.25161e+09	1.21444e+09		2.29273e+09	1.43051e+09	1.91205e+09
High	Q99L04	Dehydrogenase/reductase SDR family member 1 OS=Mus musculus OX=10090 GN=Dhrs1 PE=1 SV=1	34	13	7	6	10		11	10	9	10	7	14		13	14	13	0.26	-0.27	0.26	0.34	10	9	10		11	10	8	0.587995	7.28062e+08	5.13801e+08	4.2717e+08		6.04152e+08	6.15593e+08	5.4188e+08
High	Q8VE37	Regulator of chromosome condensation OS=Mus musculus OX=10090 GN=Rcc1 PE=1 SV=1	44.9	12	6	7	7		9	7	7	14	12	8		12	11	16	0.2	0.05	0.2	0.33	6	6	7		8	8	7	0.687158	5.35095e+08	4.93467e+08	5.00949e+08		5.53695e+08	5.65447e+08	6.29962e+08
High	Q9WUU7	Cathepsin Z OS=Mus musculus OX=10090 GN=Ctsz PE=1 SV=1	34	9	6	7	8		8	7	6	10	12	12		11	13	9	0.37	-0.92	0.37	0.38	7	7	7		8	8	7	0.410734	1.4518e+09	7.02906e+08	7.03157e+08		7.66519e+08	9.06848e+08	9.14595e+08
High	P42227	Signal transducer and activator of transcription 3 OS=Mus musculus OX=10090 GN=Stat3 PE=1 SV=2	88	20	10	11	12		8	8	8	14	17	18		9	9	9	0.04	0.04	-0.36	0.31	9	8	12		10	8	6	0.943104	4.10012e+08	5.62369e+08	5.36901e+08		4.22846e+08	4.39691e+08	6.63396e+08
High	P15626	Glutathione S-transferase Mu 2 OS=Mus musculus OX=10090 GN=Gstm2 PE=1 SV=2	25.7	12	3	12	13		10	9	8	4	15	20		10	10	10	-0.73	0.29	-0.73	-1.19	6	8	10		6	9	5	0.107816	3.40589e+08	5.15188e+08	6.10104e+08		4.16938e+08	3.10534e+08	2.6733e+08
High	Q9D1D4	Transmembrane emp24 domain-containing protein 10 OS=Mus musculus OX=10090 GN=Tmed10 PE=1 SV=1	24.9	11	6	6	9		8	7	7	12	12	12		12	12	15	0.28	-0.04	0.28	0.38	6	7	9		9	7	5	0.429008	1.68694e+09	1.51271e+09	1.5354e+09		1.64324e+09	1.83335e+09	2.00368e+09
High	Q9DBF1	Alpha-aminoadipic semialdehyde dehydrogenase OS=Mus musculus OX=10090 GN=Aldh7a1 PE=1 SV=4	58.8	16	9	9	9		15	8	7	15	12	10		17	8	11	-0.36	-0.56	-0.07	-0.36	10	10	11		10	10	9	0.411379	5.25077e+08	3.83725e+08	3.544e+08		3.56153e+08	3.66658e+08	2.76738e+08
High	Q921X9	Protein disulfide-isomerase A5 OS=Mus musculus OX=10090 GN=Pdia5 PE=1 SV=1	59.2	16	8	10	8		12	10	6	13	12	9		15	12	8	-0.06	-0.56	0.13	-0.06	10	9	11		12	11	9	0.882907	8.54168e+08	4.83888e+08	4.18388e+08		5.80864e+08	5.29839e+08	4.02093e+08
High	Q99K41	EMILIN-1 OS=Mus musculus OX=10090 GN=Emilin1 PE=1 SV=1	107.5	21	17	12	9		13	7	5	24	16	9		14	7	5	-1.17	-1.79	-1.17	-0.77	15	13	10		10	7	6	0.0172303	8.33552e+08	3.69635e+08	2.16943e+08		2.41447e+08	1.64147e+08	1.27469e+08
High	E9Q5C9	Nucleolar and coiled-body phosphoprotein 1 OS=Mus musculus OX=10090 GN=Nolc1 PE=1 SV=1	73.7	17	8	8	12		13	13	13	9	8	16		13	14	17	0.57	0.57	1.01	0.16	9	11	12		13	11	12	0.225292	4.78333e+08	3.94378e+08	6.88781e+08		7.09204e+08	7.91673e+08	7.70939e+08
High	O55201	Transcription elongation factor SPT5 OS=Mus musculus OX=10090 GN=Supt5h PE=1 SV=1	120.6	25	7	12	14		9	14	11	8	12	14		9	16	12	0.21	1.3	0.21	-0.24	7	11	16		18	12	11	0.832035	1.55124e+08	2.08094e+08	3.06154e+08		3.82618e+08	2.40933e+08	2.59673e+08
High	P30681	High mobility group protein B2 OS=Mus musculus OX=10090 GN=Hmgb2 PE=1 SV=3	24.1	9	2	9	9		9	8	8	2	18	20		10	11	16	-0.31	3.03	-0.31	-0.65	4	7	7		7	6	7	0.569742	1.4071e+08	9.03522e+08	9.06512e+08		1.1502e+09	7.29579e+08	5.77051e+08
High	Q9QZD9	Eukaryotic translation initiation factor 3 subunit I OS=Mus musculus OX=10090 GN=Eif3i PE=1 SV=1	36.4	15	6	7	8		9	11	6	6	9	12		14	16	8	0.08	0.33	0.08	-0.33	8	8	10		11	11	9	0.734236	1.03936e+09	1.10517e+09	1.27679e+09		1.30804e+09	1.16515e+09	1.01271e+09
High	Q9WV80	Sorting nexin-1 OS=Mus musculus OX=10090 GN=Snx1 PE=1 SV=1	58.9	16	6	12	13		10	11	8	6	15	14		10	11	8	-0.57	0.79	-0.79	-0.57	8	10	10		10	9	9	0.216917	2.61321e+08	4.26378e+08	3.52451e+08		4.51251e+08	2.47238e+08	2.36827e+08
High	P10493	Nidogen-1 OS=Mus musculus OX=10090 GN=Nid1 PE=1 SV=2	136.5	20	10	14	12		16	11	11	13	15	12		17	11	11	-0.94	-0.94	-1.01	-0.94	11	13	15		14	14	8	0.043154	6.56539e+08	5.1903e+08	5.26262e+08		3.42139e+08	2.58503e+08	2.74182e+08
High	P18572	Basigin OS=Mus musculus OX=10090 GN=Bsg PE=1 SV=2	42.4	12	7	7	5		8	9	6	9	9	6		12	13	10	0.34	0.19	0.34	0.97	9	9	7		10	9	9	0.452927	8.83705e+08	6.44183e+08	4.61467e+08		1.00779e+09	8.18108e+08	9.04339e+08
High	P62082	40S ribosomal protein S7 OS=Mus musculus OX=10090 GN=Rps7 PE=2 SV=1	22.1	14	6	7	11		11	10	8	7	8	15		12	13	11	0.6	0.6	-0.37	1.46	6	10	13		11	8	9	0.137246	1.37512e+10	3.77249e+10	2.89638e+10		2.08574e+10	2.91702e+10	7.94689e+10
High	Q8CG47	Structural maintenance of chromosomes protein 4 OS=Mus musculus OX=10090 GN=Smc4 PE=1 SV=1	146.8	21	9	12	10		10	12	7	9	13	11		10	13	9	-0.52	-0.02	-0.52	-0.72	11	14	14		12	14	9	0.249241	2.981e+08	4.86676e+08	4.55735e+08		2.94023e+08	3.40192e+08	2.76453e+08
High	O89086	RNA-binding protein 3 OS=Mus musculus OX=10090 GN=Rbm3 PE=1 SV=1	16.6	8	7	8	6		6	6	7	11	11	10		8	11	12	-0.45	-0.45	-0.7	-0.42	7	9	8		7	7	7	0.439638	1.39092e+09	2.59584e+09	2.60853e+09		1.01779e+09	1.59582e+09	1.94765e+09
High	Q8K354	Carbonyl reductase [NADPH] 3 OS=Mus musculus OX=10090 GN=Cbr3 PE=1 SV=1	30.9	14	5	8	10		11	11	10	6	9	12		12	12	15	0.1	1.16	-0.02	0.1	5	9	13		12	9	10	0.847407	2.42579e+08	4.91683e+08	7.14297e+08		5.40578e+08	4.84518e+08	7.64142e+08
High	Q9WVA3	Mitotic checkpoint protein BUB3 OS=Mus musculus OX=10090 GN=Bub3 PE=1 SV=2	36.9	11	7	9	11		9	8	6	10	10	14		10	9	10	-0.07	-0.08	-0.07	-0.05	9	9	10		10	10	10	0.950132	9.10758e+08	8.73454e+08	9.58518e+08		8.64437e+08	8.30162e+08	9.28722e+08
High	Q9QZL0	Receptor-interacting serine/threonine-protein kinase 3 OS=Mus musculus OX=10090 GN=Ripk3 PE=1 SV=2	53.3	11	8	8	9		6	9	4	12	14	17		8	12	4	-0.65	0.39	-0.65	-1.53	9	10	11		10	9	6	0.166383	4.72561e+08	7.23568e+08	8.09033e+08		6.20955e+08	4.61986e+08	2.7938e+08
High	Q9D024	Coiled-coil domain-containing protein 47 OS=Mus musculus OX=10090 GN=Ccdc47 PE=1 SV=2	55.8	18	8	10	9		9	13	7	12	14	12		10	14	8	0.44	0.44	0.39	0.47	12	11	11		13	12	12	0.356806	5.4049e+08	4.85574e+08	4.70122e+08		7.31842e+08	6.37555e+08	6.491e+08
High	P35922	Synaptic functional regulator FMR1 OS=Mus musculus OX=10090 GN=Fmr1 PE=1 SV=1	68.9	11	7	11	10		10	11	8	10	12	11		11	13	8	-0.02	0.39	-0.02	-0.2	6	9	11		10	8	7	0.916927	3.33139e+08	3.13129e+08	3.19716e+08		4.38018e+08	3.09736e+08	2.79165e+08
High	P14115	60S ribosomal protein L27a OS=Mus musculus OX=10090 GN=Rpl27a PE=1 SV=5	16.6	10	5	7	8		6	6	8	14	16	11		7	7	17	-0.17	-0.17	-0.39	-0.13	6	9	10		9	7	6	0.861223	3.33054e+09	3.07142e+09	2.98994e+09		2.95578e+09	2.33643e+09	2.73481e+09
High	Q9QYC0	Alpha-adducin OS=Mus musculus OX=10090 GN=Add1 PE=1 SV=2	80.6	16	10	10	8		11	10	8	11	11	8		13	10	9	-0.16	-0.28	-0.02	-0.16	8	10	10		9	9	8	0.625646	3.14232e+08	2.32839e+08	2.03962e+08		2.57985e+08	2.30226e+08	1.82173e+08
High	P61255	60S ribosomal protein L26 OS=Mus musculus OX=10090 GN=Rpl26 PE=1 SV=1	17.2	11	6	5	8		8	9	10	9	9	13		8	10	16	0	0	-0.68	0.01	7	9	10		8	9	10	0.838364	2.70115e+09	3.65069e+09	3.48839e+09		2.70889e+09	2.27946e+09	3.50105e+09
High	Q9CRB9	MICOS complex subunit Mic19 OS=Mus musculus OX=10090 GN=Chchd3 PE=1 SV=1	26.3	13	8	8	10		10	12	6	13	10	11		10	17	10	0.39	0.39	0.49	-0.56	9	9	11		11	10	8	0.364875	8.36404e+08	6.68856e+08	6.92898e+08		1.09722e+09	9.36912e+08	4.69827e+08
High	Q8BXA1	Golgi integral membrane protein 4 OS=Mus musculus OX=10090 GN=Golim4 PE=1 SV=1	76.7	15	9	10	9		9	9	8	19	11	10		10	11	11	-0.11	-0.11	-0.11	-0.46	10	9	12		12	12	9	0.800839	5.0828e+08	5.116e+08	6.61616e+08		4.71517e+08	4.74424e+08	4.81013e+08
High	Q9CQR2	40S ribosomal protein S21 OS=Mus musculus OX=10090 GN=Rps21 PE=1 SV=1	9.1	5	4	3	5		4	3	4	19	13	7		6	6	14	-0.26	-0.26	-0.48	-0.16	4	4	5		4	4	4	0.712702	2.33008e+09	2.87079e+09	2.72191e+09		1.94279e+09	2.05793e+09	2.42894e+09
High	Q925I1	ATPase family AAA domain-containing protein 3 OS=Mus musculus OX=10090 GN=Atad3 PE=1 SV=1	66.7	19	6	8	11		11	11	11	7	8	13		15	13	15	0.92	0.38	1.04	0.92	12	9	8		13	13	10	0.0801013	3.78342e+08	2.28144e+08	2.05011e+08		4.92206e+08	4.68424e+08	3.87759e+08
High	Q9CXW3	Calcyclin-binding protein OS=Mus musculus OX=10090 GN=Cacybp PE=1 SV=1	26.5	13	3	9	13		9	10	6	4	13	15		14	16	7	-0.11	1.86	-0.11	-1.13	4	9	10		10	9	6	0.84801	2.56373e+08	8.29069e+08	1.00877e+09		9.32966e+08	7.69558e+08	4.61689e+08
High	P28474	Alcohol dehydrogenase class-3 OS=Mus musculus OX=10090 GN=Adh5 PE=1 SV=3	39.5	12	6	7	10		9	9	8	9	12	13		10	10	12	0.12	0.12	0.26	-0.23	7	8	9		8	9	8	0.805318	5.11532e+08	3.95117e+08	6.77256e+08		5.57548e+08	4.7187e+08	5.79187e+08
High	Q6PHN9	Ras-related protein Rab-35 OS=Mus musculus OX=10090 GN=Rab35 PE=1 SV=1	23	7	4	4	7		6	6	4	14	8	11		9	7	15	-0.23	0.59	-0.32	-0.23	3	6	5		5	3	5	0.589851	1.18832e+08	1.34327e+08	1.83346e+08		1.78712e+08	1.07866e+08	1.56457e+08
High	P35283	Ras-related protein Rab-12 OS=Mus musculus OX=10090 GN=Rab12 PE=1 SV=3	27.3	9	7	6	7		8	8	6	15	9	9		12	9	17	0.32	0.32	0.5	0.03	8	8	7		9	7	8	0.558614	4.00465e+08	2.94266e+08	3.45167e+08		5.0134e+08	4.16335e+08	3.5274e+08
High	P59325	Eukaryotic translation initiation factor 5 OS=Mus musculus OX=10090 GN=Eif5 PE=1 SV=1	48.9	17	6	12	14		13	9	6	10	14	14		13	9	9	0.1	0.74	0.1	-0.56	6	12	12		12	11	9	0.836816	3.49399e+08	5.84487e+08	9.32435e+08		5.83134e+08	6.2742e+08	6.3418e+08
High	Q91YE6	Importin-9 OS=Mus musculus OX=10090 GN=Ipo9 PE=1 SV=3	116	24	5	12	19		14	8	5	5	15	25		16	8	5	-0.42	0.93	-0.42	-1.39	9	16	16		19	14	8	0.355463	2.31904e+08	4.97316e+08	6.07367e+08		4.41874e+08	3.72982e+08	2.31006e+08
High	Q3TW96	UDP-N-acetylhexosamine pyrophosphorylase-like protein 1 OS=Mus musculus OX=10090 GN=Uap1l1 PE=1 SV=1	56.6	14	8	11	12		10	9	8	10	12	12		10	10	9	-1.01	-1.24	-1.01	0.56	8	13	13		12	11	10	0.0471525	3.43391e+09	3.29993e+09	1.35688e+09		1.45341e+09	1.63304e+09	2.00628e+09
High	Q60875	Rho guanine nucleotide exchange factor 2 OS=Mus musculus OX=10090 GN=Arhgef2 PE=1 SV=4	111.9	19	9	14	15		13	10	9	9	14	18		15	12	9	-0.4	0.34	-0.4	-0.61	9	10	12		13	8	9	0.383033	3.05158e+08	3.08679e+08	3.43765e+08		3.86864e+08	2.34399e+08	2.25819e+08
High	Q9D281	Protein Noxp20 OS=Mus musculus OX=10090 GN=Fam114a1 PE=1 SV=1	61	14	7	9	9		7	7	3	11	13	12		8	9	5	-0.68	0.16	-0.68	-1.73	7	7	8		7	7	4	0.144214	2.65548e+08	4.33108e+08	4.05747e+08		2.96253e+08	2.69682e+08	1.22576e+08
High	Q9JLV5	Cullin-3 OS=Mus musculus OX=10090 GN=Cul3 PE=1 SV=1	88.9	15	8	10	12		11	12	11	9	11	12		12	13	13	0.52	0.66	0.52	0.36	5	10	13		12	13	8	0.331363	2.18518e+08	2.76784e+08	4.00252e+08		3.45725e+08	3.98035e+08	5.14444e+08
High	Q4PZA2	Endothelin-converting enzyme 1 OS=Mus musculus OX=10090 GN=Ece1 PE=1 SV=1	87	20	4	9	10		18	12	8	4	14	14		25	15	10	-0.1	0.73	-0.31	-0.1	9	12	11		18	12	11	0.916783	7.22163e+08	1.17137e+09	9.75038e+08		1.19421e+09	9.4618e+08	9.0801e+08
High	Q6PDG5	SWI/SNF complex subunit SMARCC2 OS=Mus musculus OX=10090 GN=Smarcc2 PE=1 SV=2	132.5	15	8	12	14		9	11	5	11	13	15		12	13	5	0.18	1.16	0.18	-0.85	8	14	18		14	13	7	0.744666	2.06634e+08	3.70405e+08	4.32625e+08		4.60252e+08	4.18416e+08	2.39421e+08
High	P32233	Developmentally-regulated GTP-binding protein 1 OS=Mus musculus OX=10090 GN=Drg1 PE=1 SV=1	40.5	15	6	10	14		14	10	7	9	13	16		15	11	8	0.85	0.97	0.85	-0.81	7	10	12		14	11	10	0.0711446	2.97718e+08	3.3722e+08	5.35507e+08		5.81803e+08	6.08675e+08	3.05803e+08
High	Q9CX34	Protein SGT1 homolog OS=Mus musculus OX=10090 GN=Sugt1 PE=1 SV=3	38.1	15	5	10	12		9	9	8	6	16	14		9	10	10	0.2	0.2	-0.61	1.02	9	11	12		10	11	8	0.672552	4.31e+08	5.76694e+08	6.06823e+08		4.96518e+08	3.779e+08	1.2268e+09
High	Q9Z0W3	Nuclear pore complex protein Nup160 OS=Mus musculus OX=10090 GN=Nup160 PE=1 SV=2	158.1	22	6	10	14		13	12	12	6	10	15		14	13	13	0.67	1.16	0.67	0.24	7	11	12		14	13	13	0.241916	1.62275e+08	2.24942e+08	2.44911e+08		3.637e+08	3.58699e+08	2.8872e+08
High	Q9Z1R2	Large proline-rich protein BAG6 OS=Mus musculus OX=10090 GN=Bag6 PE=1 SV=1	121	19	8	10	9		12	11	8	10	10	11		13	13	11	0.61	1.18	0.61	0.33	11	14	14		15	15	8	0.192525	3.59239e+08	4.64753e+08	7.45756e+08		8.12823e+08	7.0851e+08	9.38706e+08
High	Q80YR5	Scaffold attachment factor B2 OS=Mus musculus OX=10090 GN=Safb2 PE=1 SV=2	111.8	7	8	5	8		10	11	10	13	7	8		10	12	16	1.77	3.07	1.77	0.57	1	1	3		2	3	4	0.059681	3.16608e+06	1.41189e+07	3.12689e+07		2.65153e+07	4.82393e+07	4.63804e+07
High	P51655	Glypican-4 OS=Mus musculus OX=10090 GN=Gpc4 PE=1 SV=2	62.5	14	11	11	10		4	2	3	27	13	15		4	3	3	-1.8	-3.53	-1.8	-1.64	11	13	10		6	8	6	8.63723e-05	2.44931e+09	7.88926e+08	4.8927e+08		2.11648e+08	2.27024e+08	1.57421e+08
High	Q9CX86	Heterogeneous nuclear ribonucleoprotein A0 OS=Mus musculus OX=10090 GN=Hnrnpa0 PE=1 SV=1	30.5	12	8	7	10		9	9	7	8	10	15		18	17	8	-0.28	-0.31	-0.17	-0.28	8	7	8		8	10	7	0.685976	2.0933e+09	2.07075e+09	2.07816e+09		1.68715e+09	1.84071e+09	1.71267e+09
High	Q9EQU5	Protein SET OS=Mus musculus OX=10090 GN=Set PE=1 SV=1	33.4	9	5	7	6		6	7	4	10	14	8		10	11	10	-0.42	0.39	-0.49	-0.42	4	6	6		6	5	5	0.482446	9.48388e+08	1.64984e+09	1.75776e+09		1.24286e+09	1.17148e+09	1.31579e+09
High	Q8BHG1	Nardilysin OS=Mus musculus OX=10090 GN=Nrdc PE=1 SV=1	132.8	21	5	12	16		9	11	8	5	12	17		10	12	10	-0.72	0.2	-0.72	-0.91	9	15	12		11	12	11	0.125806	1.92956e+08	3.38776e+08	2.93856e+08		2.21261e+08	2.05246e+08	1.56188e+08
High	Q64133	Amine oxidase [flavin-containing] A OS=Mus musculus OX=10090 GN=Maoa PE=1 SV=3	59.6	15	8	11	12		14	11	9	10	12	12		14	11	13	0.9	0.9	0.94	0.8	10	14	12		15	14	10	0.0523584	5.53303e+08	5.65408e+08	5.60137e+08		1.03538e+09	1.08219e+09	9.76131e+08
High	Q9R0N0	Galactokinase OS=Mus musculus OX=10090 GN=Galk1 PE=1 SV=2	42.3	14	6	8	11		10	11	5	8	9	12		11	12	9	-0.39	0.29	-0.39	-0.44	8	10	10		10	11	9	0.391653	4.6051e+08	5.93218e+08	6.94878e+08		5.63875e+08	4.51577e+08	5.12512e+08
High	Q05920	Pyruvate carboxylase, mitochondrial OS=Mus musculus OX=10090 GN=Pc PE=1 SV=1	129.6	21	7	9	10		12	12	12	9	10	10		13	15	14	0.9	0.77	0.9	1.13	7	9	8		12	11	11	0.111899	2.31291e+08	1.86877e+08	1.73589e+08		3.95504e+08	3.47906e+08	3.80983e+08
High	P61164	Alpha-centractin OS=Mus musculus OX=10090 GN=Actr1a PE=1 SV=1	42.6	5	5	9	7		7	5	5	7	14	16		11	12	8	-0.35	-0.22	-0.35	-0.38	6	8	9		7	5	6	0.479453	7.2008e+08	8.22843e+08	7.91425e+08		6.17393e+08	6.446e+08	6.06294e+08
High	P23198	Chromobox protein homolog 3 OS=Mus musculus OX=10090 GN=Cbx3 PE=1 SV=2	20.8	9	7	6	8		5	5	8	9	15	13		8	8	11	-0.05	0.01	-0.35	-0.05	5	8	9		6	6	8	0.954245	8.14315e+08	1.20527e+09	1.14598e+09		8.21446e+08	9.48718e+08	1.10764e+09
High	O35343	Importin subunit alpha-3 OS=Mus musculus OX=10090 GN=Kpna4 PE=1 SV=1	57.9	7	3	7	9		7	9	7	5	11	16		11	13	9	-0.21	0.79	-0.21	-0.72	3	6	6		5	6	6	0.572716	1.85769e+08	2.97278e+08	2.62242e+08		3.20919e+08	2.57337e+08	1.58674e+08
High	B2RY56	RNA-binding protein 25 OS=Mus musculus OX=10090 GN=Rbm25 PE=1 SV=2	99.5	19	6	10	12		15	11	9	9	11	13		17	12	12	0.29	1.05	-0.03	0.29	6	11	13		15	11	10	0.607931	2.69496e+08	3.78647e+08	3.37545e+08		5.56867e+08	3.69989e+08	4.13703e+08
High	P55264	Adenosine kinase OS=Mus musculus OX=10090 GN=Adk PE=1 SV=2	40.1	13	7	11	10		8	9	5	8	17	16		9	9	8	-0.26	-0.01	-0.32	-0.26	7	9	10		10	8	7	0.60591	7.60975e+08	7.89366e+08	8.24596e+08		7.56971e+08	6.31508e+08	6.88609e+08
High	P59279	Ras-related protein Rab-2B OS=Mus musculus OX=10090 GN=Rab2b PE=1 SV=1	24.2	3	7	5	5		8	7	6	10	11	15		11	19	8	0.43	-2.35	1.01	0.43	2	1	1		1	2	1	0.70659	4.33991e+07	1.76976e+07	1.8136e+07		8.52665e+06	3.57388e+07	2.4353e+07
High	Q60766	Immunity-related GTPase family M protein 1 OS=Mus musculus OX=10090 GN=Irgm1 PE=1 SV=1	46.5	14	5	10	6		9	12	7	10	15	7		11	17	11	0.44	0.2	0.44	0.52	8	11	9		11	11	7	0.30438	1.00781e+09	8.17336e+08	4.34652e+08		1.15742e+09	1.11147e+09	6.21474e+08
High	Q9Z130	Heterogeneous nuclear ribonucleoprotein D-like OS=Mus musculus OX=10090 GN=Hnrnpdl PE=1 SV=1	33.5	6	4	4	3		5	8	3	19	5	5		6	10	11	0.99	1.53	0.99	0.1	3	3	4		5	5	3	0.122142	8.76961e+07	1.36859e+08	1.72234e+08		2.52471e+08	2.71195e+08	1.84186e+08
High	Q91VC4	Plasmalemma vesicle-associated protein OS=Mus musculus OX=10090 GN=Plvap PE=1 SV=1	49.9	18	3	6	8		16	17	8	3	6	8		18	23	10	1.79	2.79	1.75	1.79	8	7	8		15	15	12	0.000132109	1.72906e+08	3.00565e+08	2.38383e+08		1.19699e+09	1.01362e+09	8.23481e+08
High	Q07797	Galectin-3-binding protein OS=Mus musculus OX=10090 GN=Lgals3bp PE=1 SV=1	64.5	13	4	6	4		11	11	5	12	8	4		17	19	11	1.58	1.73	1.58	1.41	5	8	6		10	12	7	0.000812993	3.31444e+08	2.89242e+08	1.32142e+08		1.09634e+09	8.65336e+08	3.51807e+08
High	P62855	40S ribosomal protein S26 OS=Mus musculus OX=10090 GN=Rps26 PE=1 SV=3	13	4	4	3	4		4	4	3	5	14	22		10	14	3	-0.35	0.37	-0.35	-0.43	4	4	4		4	4	4	0.572042	1.73076e+09	3.22547e+09	2.65643e+09		2.23121e+09	2.52386e+09	1.97038e+09
High	Q3UDE2	Tubulin--tyrosine ligase-like protein 12 OS=Mus musculus OX=10090 GN=Ttll12 PE=1 SV=1	74	17	5	11	12		10	8	8	5	14	12		14	8	8	-0.55	0.8	-0.55	-1.35	5	13	13		10	13	6	0.239357	1.65918e+08	3.83746e+08	3.7423e+08		2.88124e+08	2.61948e+08	1.46825e+08
High	Q61581	Insulin-like growth factor-binding protein 7 OS=Mus musculus OX=10090 GN=Igfbp7 PE=1 SV=3	29	11	7	8	8		10	7	6	15	11	10		12	9	9	-0.35	0.02	-0.35	-0.43	7	9	9		10	7	7	0.480211	8.16573e+08	8.39727e+08	7.05309e+08		8.27535e+08	6.58475e+08	5.22465e+08
High	P84099	60S ribosomal protein L19 OS=Mus musculus OX=10090 GN=Rpl19 PE=1 SV=1	23.5	10	5	8	10		7	7	6	12	13	14		10	10	10	-0.69	-0.21	-0.76	-0.69	7	8	9		8	9	7	0.195202	2.83722e+09	3.86846e+09	3.50862e+09		2.45751e+09	2.29102e+09	2.16903e+09
High	Q60953	Protein PML OS=Mus musculus OX=10090 GN=Pml PE=1 SV=3	98.2	22	8	14	9		11	10	9	8	16	10		12	12	9	0.3	0.6	-0.16	0.3	12	14	12		13	12	13	0.613509	2.76085e+08	3.80843e+08	2.52653e+08		4.17123e+08	3.40049e+08	3.11275e+08
High	Q6ZQI3	Malectin OS=Mus musculus OX=10090 GN=Mlec PE=1 SV=2	32.3	12	7	8	9		8	8	9	10	14	12		12	13	12	0.07	-0.15	0.11	0.07	8	9	9		10	8	9	0.810098	1.01486e+09	7.9887e+08	8.99845e+08		9.17305e+08	8.61296e+08	9.42673e+08
High	O88783	Coagulation factor V OS=Mus musculus OX=10090 GN=F5 PE=1 SV=1	247.1	11	4	7	10		9	10	10	8	8	11		10	11	21	2.06	2.06	1.5	2.13	4	8	9		8	8	10	1.2436e-05	2.34821e+08	3.57696e+08	5.47251e+08		9.8117e+08	1.01356e+09	2.39532e+09
High	Q9CPW4	Actin-related protein 2/3 complex subunit 5 OS=Mus musculus OX=10090 GN=Arpc5 PE=1 SV=3	16.3	8	2	6	7		5	7	4	8	13	15		7	13	8	0.33	0.5	0.33	-0.26	4	6	6		6	7	5	0.452528	6.82462e+08	7.20066e+08	8.10467e+08		9.64222e+08	9.02121e+08	6.75736e+08
High	Q62356	Follistatin-related protein 1 OS=Mus musculus OX=10090 GN=Fstl1 PE=1 SV=2	34.5	13	9	11	8		10	7	6	13	14	12		11	9	6	-1.66	-0.6	-1.66	-1.86	8	12	12		11	9	8	0.000310032	6.45559e+08	6.8394e+08	6.99372e+08		4.24525e+08	2.16774e+08	1.92943e+08
High	P11103	Poly [ADP-ribose] polymerase 1 OS=Mus musculus OX=10090 GN=Parp1 PE=1 SV=3	113	22	5	12	16		17	11	9	6	13	20		17	13	11	-0.13	0.96	-0.13	-1.02	9	15	14		16	13	9	0.734316	2.11341e+08	3.55165e+08	4.35638e+08		4.12434e+08	3.25163e+08	2.15498e+08
High	Q64674	Spermidine synthase OS=Mus musculus OX=10090 GN=Srm PE=1 SV=1	34	10	3	8	9		7	5	5	5	17	22		8	10	6	-0.8	1.49	-1.27	-0.8	3	7	7		9	6	5	0.0791952	1.40318e+08	5.6361e+08	5.83587e+08		3.92791e+08	2.34017e+08	3.35246e+08
High	Q99JB2	Stomatin-like protein 2, mitochondrial OS=Mus musculus OX=10090 GN=Stoml2 PE=1 SV=1	38.4	15	8	7	8		10	11	8	12	9	10		15	14	12	0.37	0.37	0.55	0.13	8	10	11		8	10	9	0.438231	4.24709e+08	4.47596e+08	3.77661e+08		5.47173e+08	6.55762e+08	4.14034e+08
High	Q9CQQ7	ATP synthase F(0) complex subunit B1, mitochondrial OS=Mus musculus OX=10090 GN=Atp5pb PE=1 SV=1	28.9	17	7	7	13		9	12	7	8	10	16		12	20	8	0.33	-0.41	0.45	0.33	10	11	15		11	13	10	0.36411	2.3742e+09	1.4453e+09	1.48107e+09		1.78108e+09	1.97845e+09	1.86387e+09
High	Q8C7X2	ER membrane protein complex subunit 1 OS=Mus musculus OX=10090 GN=Emc1 PE=1 SV=1	111.5	16	9	6	6		9	12	4	13	7	9		9	15	6	0.45	0.24	0.66	0.45	10	11	11		12	13	11	0.338605	7.22217e+08	4.54031e+08	4.56986e+08		8.54744e+08	7.18842e+08	6.24784e+08
High	Q8BT60	Copine-3 OS=Mus musculus OX=10090 GN=Cpne3 PE=1 SV=2	59.5	12	6	9	11		9	10	9	10	10	14		10	13	11	-0.15	-0.15	0.09	-0.34	9	10	10		11	11	9	0.749659	7.64174e+08	5.66543e+08	5.85793e+08		6.90605e+08	6.01433e+08	4.63122e+08
High	Q99JW4	LIM and senescent cell antigen-like-containing domain protein 1 OS=Mus musculus OX=10090 GN=Lims1 PE=1 SV=3	37.2	11	4	9	9		8	8	7	8	12	11		9	12	11	-0.19	1.44	-0.19	-0.43	4	8	9		9	9	7	0.717319	3.15602e+08	7.49582e+08	7.81166e+08		8.55625e+08	6.5853e+08	5.81564e+08
High	Q01730	Ras suppressor protein 1 OS=Mus musculus OX=10090 GN=Rsu1 PE=1 SV=3	31.5	13	6	8	11		9	8	5	8	11	15		11	10	6	-0.54	-0.54	-0.46	-1.02	10	10	11		10	11	10	0.334297	1.42315e+09	1.47838e+09	1.55608e+09		9.77604e+08	1.07267e+09	7.64702e+08
High	P35282	Ras-related protein Rab-21 OS=Mus musculus OX=10090 GN=Rab21 PE=1 SV=4	24.1	11	4	7	6		8	7	7	9	11	12		9	15	12	0.63	0.18	0.68	0.63	7	8	8		11	9	9	0.186568	6.21905e+08	4.41747e+08	4.97019e+08		7.03608e+08	7.05639e+08	7.67855e+08
High	Q78ZA7	Nucleosome assembly protein 1-like 4 OS=Mus musculus OX=10090 GN=Nap1l4 PE=1 SV=1	42.7	11	4	7	10		9	8	4	5	14	15		12	12	6	0.13	0.38	0.13	-0.87	3	3	7		5	6	4	0.936506	1.98322e+08	1.50681e+08	2.86887e+08		2.57461e+08	1.65078e+08	1.57509e+08
High	Q9R1T2	SUMO-activating enzyme subunit 1 OS=Mus musculus OX=10090 GN=Sae1 PE=1 SV=1	38.6	17	4	13	15		10	11	8	4	13	15		11	12	10	-0.66	0.75	-1.17	-0.66	8	12	14		14	10	11	0.152446	3.71893e+08	7.80396e+08	7.40127e+08		6.23504e+08	3.47995e+08	4.6771e+08
High	Q6P9J9	Anoctamin-6 OS=Mus musculus OX=10090 GN=Ano6 PE=1 SV=1	106.2	15	9	7	11		10	10	8	11	8	15		12	12	10	0.18	-0.44	0.53	0.18	10	11	10		12	13	9	0.850961	4.32099e+08	2.58716e+08	1.91474e+08		3.17506e+08	3.73119e+08	2.16556e+08
High	Q9D2R0	Acetoacetyl-CoA synthetase OS=Mus musculus OX=10090 GN=Aacs PE=1 SV=1	75.2	17	5	12	10		13	14	7	5	13	11		13	14	7	-0.04	0.77	-0.04	-0.37	12	15	15		17	15	13	0.955324	4.29862e+08	6.8133e+08	7.39561e+08		7.32652e+08	6.63202e+08	5.70619e+08
High	Q9EPC1	Alpha-parvin OS=Mus musculus OX=10090 GN=Parva PE=1 SV=1	42.3	9	7	8	7		5	6	5	20	12	7		6	7	9	-0.96	0.04	-1.1	-0.96	9	9	8		8	8	7	0.035145	5.30422e+08	7.19771e+08	6.23864e+08		5.47183e+08	3.3599e+08	3.20297e+08
High	Q60605	Myosin light polypeptide 6 OS=Mus musculus OX=10090 GN=Myl6 PE=1 SV=3	16.9	10	7	8	8		8	9	7	14	9	8		8	10	13	0.28	0.79	0.28	0.03	8	8	9		9	9	9	0.426722	1.1729e+09	1.28738e+09	1.50736e+09		2.0307e+09	1.56298e+09	1.53612e+09
High	Q6P069	Sorcin OS=Mus musculus OX=10090 GN=Sri PE=1 SV=1	21.6	9	4	7	7		6	8	5	4	13	12		7	12	9	-0.53	0.69	-0.92	-0.53	5	8	8		8	8	7	0.31773	4.65631e+08	1.3032e+09	1.28554e+09		7.50931e+08	6.8969e+08	8.90661e+08
High	Q5SWU9	Acetyl-CoA carboxylase 1 OS=Mus musculus OX=10090 GN=Acaca PE=1 SV=1	265.1	33	2	17	18		12	12	6	2	18	18		13	13	6	-0.35	2.82	-0.35	-1.83	5	16	19		14	15	8	0.467734	2.20401e+07	2.31256e+08	2.94358e+08		1.55518e+08	1.8151e+08	8.27189e+07
High	Q8R0G9	Nuclear pore complex protein Nup133 OS=Mus musculus OX=10090 GN=Nup133 PE=1 SV=2	128.5	23	8	12	10		12	12	10	8	12	10		12	15	11	0.13	0.68	-0.16	0.13	13	12	14		17	14	12	0.820675	2.73881e+08	3.9965e+08	4.59371e+08		4.38007e+08	3.5794e+08	5.01284e+08
High	Q8BMJ3	Eukaryotic translation initiation factor 1A, X-chromosomal OS=Mus musculus OX=10090 GN=Eif1ax PE=2 SV=3	16.5	3	6	9	9		8	6	5	9	14	17		10	7	8	-0.7	0.22	-0.7	-0.72	8	9	9		9	8	7	0.183903	8.74328e+08	1.2693e+09	1.34701e+09		1.01608e+09	7.82821e+08	8.15403e+08
High	Q8R4U7	Leucine zipper protein 1 OS=Mus musculus OX=10090 GN=Luzp1 PE=1 SV=2	119.2	22	13	11	8		15	11	5	15	14	8		17	11	5	0.18	0.18	0.1	0.22	9	11	10		13	11	8	0.885477	2.29303e+08	2.04685e+08	1.47239e+08		2.59417e+08	2.19391e+08	1.71901e+08
High	P49722	Proteasome subunit alpha type-2 OS=Mus musculus OX=10090 GN=Psma2 PE=1 SV=3	25.9	12	4	7	11		6	6	7	5	12	21		11	11	12	0.29	0.29	0.81	-0.47	6	5	8		6	7	6	0.562548	3.43462e+08	3.8038e+08	6.40787e+08		4.19404e+08	6.64647e+08	4.61901e+08
High	Q9QX47	Protein SON OS=Mus musculus OX=10090 GN=Son PE=1 SV=2	265.5	24	9	12	10		19	11	9	10	12	10		19	12	9	0.77	0.77	0.46	1.02	10	11	10		14	13	13	0.138879	2.65681e+08	3.378e+08	2.48824e+08		4.53277e+08	4.63716e+08	5.05648e+08
High	Q8CHH9	Septin-8 OS=Mus musculus OX=10090 GN=Sept8 PE=1 SV=4	49.8	9	5	10	9		10	8	5	7	13	13		12	10	6	0.09	1.65	0.09	-0.36	3	6	4		6	7	2	0.996827	6.24267e+07	1.53483e+08	1.06642e+08		1.96412e+08	1.62912e+08	8.31604e+07
High	P43275	Histone H1.1 OS=Mus musculus OX=10090 GN=Hist1h1a PE=1 SV=2	21.8	6	5	7	7		6	4	6	12	10	12		12	7	10	-0.09	0.58	-0.5	-0.09	3	5	5		5	5	3	0.878954	7.26772e+08	9.4138e+08	8.25268e+08		1.08797e+09	6.66775e+08	7.75361e+08
High	Q99LG2	Transportin-2 OS=Mus musculus OX=10090 GN=Tnpo2 PE=1 SV=1	100.4	6	5	10	11		8	9	6	6	12	16		9	9	8	-0.6	-0.6	-0.16	-0.72	3	2	3		3	3	3	0.341315	7.01998e+07	4.74567e+07	6.5473e+07		4.64215e+07	4.25975e+07	3.98273e+07
High	Q9ERG2	Striatin-3 OS=Mus musculus OX=10090 GN=Strn3 PE=1 SV=1	87.1	13	9	10	11		7	9	7	11	12	15		8	10	8	0.14	1.04	0.14	-0.82	9	11	11		10	9	7	0.761419	3.57111e+08	6.4275e+08	6.61467e+08		7.35431e+08	7.06269e+08	3.75198e+08
High	Q99KN9	Clathrin interactor 1 OS=Mus musculus OX=10090 GN=Clint1 PE=1 SV=2	68.5	14	9	10	10		10	8	7	10	12	13		11	9	8	-0.44	-0.25	-0.44	-0.61	9	9	8		11	10	8	0.341765	4.45067e+08	3.82017e+08	3.01981e+08		3.74141e+08	2.8204e+08	1.97465e+08
High	Q9DCX2	ATP synthase subunit d, mitochondrial OS=Mus musculus OX=10090 GN=Atp5pd PE=1 SV=3	18.7	10	3	7	8		7	9	7	6	9	11		12	16	10	1.12	1.12	1.2	0.98	5	6	9		9	8	7	0.0153369	6.5384e+08	5.77016e+08	5.20993e+08		1.42139e+09	1.32376e+09	1.02793e+09
High	Q6R0H7	Guanine nucleotide-binding protein G(s) subunit alpha isoforms XLas OS=Mus musculus OX=10090 GN=Gnas PE=1 SV=1	121.4	10	7	10	7		7	8	5	14	13	8		9	8	6	-0.1	-0.46	0.24	-0.1	7	7	7		7	7	6	0.813142	8.724e+08	5.47895e+08	5.71897e+08		6.34828e+08	6.45257e+08	5.32007e+08
High	O70435	Proteasome subunit alpha type-3 OS=Mus musculus OX=10090 GN=Psma3 PE=1 SV=3	28.4	11	5	9	8		7	6	4	10	11	11		8	7	9	-0.29	-0.04	-0.29	-0.34	8	8	9		6	10	4	0.671036	1.066e+09	1.30937e+09	1.24988e+09		1.03703e+09	1.0723e+09	9.89012e+08
High	P05201	Aspartate aminotransferase, cytoplasmic OS=Mus musculus OX=10090 GN=Got1 PE=1 SV=3	46.2	16	7	8	9		10	10	6	9	9	10		13	12	6	0.15	0.49	0.15	-0.61	12	11	13		14	14	10	0.731729	6.15069e+08	6.99359e+08	9.01567e+08		8.64761e+08	7.7482e+08	5.89715e+08
High	Q9DBG5	Perilipin-3 OS=Mus musculus OX=10090 GN=Plin3 PE=1 SV=1	47.2	14	8	9	9		7	6	7	10	12	11		9	8	9	-0.99	-1.29	-0.99	-0.01	6	10	11		10	11	10	0.0397965	1.21485e+09	8.38869e+08	6.59987e+08		4.98008e+08	4.22751e+08	6.55637e+08
High	P62911	60S ribosomal protein L32 OS=Mus musculus OX=10090 GN=Rpl32 PE=1 SV=2	15.9	6	4	5	5		5	6	4	10	14	13		7	12	10	-0.97	0.19	-0.97	-1.12	5	6	6		6	6	6	0.0581043	1.22248e+09	2.21524e+09	2.35856e+09		1.38982e+09	1.12857e+09	1.08304e+09
High	Q8BX90	Fibronectin type-III domain-containing protein 3A OS=Mus musculus OX=10090 GN=Fndc3a PE=1 SV=3	131.9	18	9	9	6		8	6	5	11	10	6		8	6	5	-0.72	-0.41	-0.72	-0.84	10	10	10		11	7	4	0.161724	2.7404e+08	2.09446e+08	1.58052e+08		2.06512e+08	1.27103e+08	8.81207e+07
High	O88456	Calpain small subunit 1 OS=Mus musculus OX=10090 GN=Capns1 PE=1 SV=1	28.4	8	5	6	7		6	5	4	13	7	8		8	6	9	-0.62	-0.62	-0.77	-0.49	7	6	7		6	5	5	0.25141	1.2876e+09	1.47439e+09	1.4305e+09		8.37589e+08	8.65659e+08	1.01624e+09
High	Q99LI8	Hepatocyte growth factor-regulated tyrosine kinase substrate OS=Mus musculus OX=10090 GN=Hgs PE=1 SV=2	86	12	9	8	9		10	10	12	10	9	10		13	10	13	0.13	0.13	0.14	0.13	10	10	11		10	10	11	0.806824	4.13226e+08	3.86245e+08	4.00059e+08		4.53613e+08	4.24419e+08	4.37965e+08
High	P12265	Beta-glucuronidase OS=Mus musculus OX=10090 GN=Gusb PE=1 SV=2	74.1	14	7	8	10		11	11	5	9	10	17		16	14	5	0.23	0.23	0.76	-0.47	9	10	12		12	12	8	0.636142	4.75049e+08	3.15462e+08	4.38571e+08		5.56397e+08	5.32509e+08	3.1593e+08
High	P45377	Aldose reductase-related protein 2 OS=Mus musculus OX=10090 GN=Akr1b8 PE=1 SV=2	36.1	11	4	8	10		10	12	6	5	9	12		10	15	8	0.26	1.05	0.26	-0.27	5	8	10		9	10	6	0.590964	2.8241e+08	5.3843e+08	6.07224e+08		5.82863e+08	6.43643e+08	5.04074e+08
High	P84096	Rho-related GTP-binding protein RhoG OS=Mus musculus OX=10090 GN=Rhog PE=1 SV=1	21.3	9	7	8	8		7	8	6	9	12	11		7	10	7	-0.26	-1.05	-0.26	0.44	8	9	8		8	8	9	0.736055	2.33953e+09	1.51353e+09	1.27416e+09		1.12673e+09	1.26819e+09	1.73064e+09
High	Q9D8V0	Minor histocompatibility antigen H13 OS=Mus musculus OX=10090 GN=Hm13 PE=1 SV=1	41.7	15	6	7	7		10	8	7	9	10	9		13	15	9	0.14	0.14	0.7	0.14	7	7	7		10	10	6	0.618886	1.56553e+09	1.03617e+09	1.20853e+09		1.72594e+09	1.6775e+09	1.33015e+09
High	Q91VH2	Sorting nexin-9 OS=Mus musculus OX=10090 GN=Snx9 PE=1 SV=1	66.5	15	6	9	8		11	10	5	11	11	9		12	11	6	-0.21	0.41	-0.21	-0.41	8	8	10		11	9	9	0.638046	3.69741e+08	5.40245e+08	6.04693e+08		4.92693e+08	4.6772e+08	4.56329e+08
High	P26516	26S proteasome non-ATPase regulatory subunit 7 OS=Mus musculus OX=10090 GN=Psmd7 PE=1 SV=2	36.5	14	5	11	9		7	8	8	6	16	14		9	10	9	-0.23	0.36	-0.44	-0.23	6	10	10		8	7	8	0.649389	4.40126e+08	7.52594e+08	7.89439e+08		5.6553e+08	5.5452e+08	6.75214e+08
High	Q8BMP6	Golgi resident protein GCP60 OS=Mus musculus OX=10090 GN=Acbd3 PE=1 SV=3	60.1	15	7	9	9		10	9	6	8	12	10		13	10	6	0.21	0.21	0.23	0.08	8	12	11		12	12	9	0.670045	5.78838e+08	5.62269e+08	4.4126e+08		6.67581e+08	6.59594e+08	4.66702e+08
High	Q8BMD8	Calcium-binding mitochondrial carrier protein SCaMC-1 OS=Mus musculus OX=10090 GN=Slc25a24 PE=1 SV=1	52.9	15	3	4	7		10	9	6	6	4	8		16	15	11	-0.16	-0.19	0.85	-0.16	7	7	11		10	12	7	0.720841	6.49164e+08	5.78306e+08	5.74298e+08		5.68248e+08	1.04594e+09	5.13993e+08
High	Q9CR62	Mitochondrial 2-oxoglutarate/malate carrier protein OS=Mus musculus OX=10090 GN=Slc25a11 PE=1 SV=3	34.1	11	4	7	6		6	9	7	9	10	9		9	14	16	0.85	0.46	0.85	0.88	7	8	8		9	9	8	0.0673791	6.32737e+08	4.65026e+08	4.31363e+08		8.72459e+08	8.35751e+08	7.92109e+08
High	Q8CFI7	DNA-directed RNA polymerase II subunit RPB2 OS=Mus musculus OX=10090 GN=Polr2b PE=1 SV=2	133.8	22	9	13	9		15	10	13	10	13	9		18	10	14	-0.12	0.43	-0.12	-0.3	7	8	12		11	8	8	0.738658	1.28393e+08	1.34622e+08	1.71469e+08		1.725e+08	1.24233e+08	1.39314e+08
High	P0DOV1	Interferon-activable protein 205-B OS=Mus musculus OX=10090 GN=Mnda PE=1 SV=1	46.9	4	4	13	8		12	10	5	5	16	9		15	11	5	0.21	0.21	-0.82	0.39	9	8	8		9	7	5	0.74601	2.91715e+08	4.1735e+08	3.68416e+08		3.36444e+08	2.35675e+08	4.81401e+08
High	Q62417	Sorbin and SH3 domain-containing protein 1 OS=Mus musculus OX=10090 GN=Sorbs1 PE=1 SV=2	143	19	14	9	9		11	8	7	22	10	9		12	8	9	-0.73	-2.04	1.18	-0.73	13	8	8		7	9	5	0.171875	6.79271e+08	2.06253e+08	1.63859e+08		1.64858e+08	4.66423e+08	9.86981e+07
High	Q8R1X6	Spartin OS=Mus musculus OX=10090 GN=Spart PE=1 SV=1	72.6	16	7	8	9		12	9	7	7	11	9		12	12	8	0.05	0.43	-0.94	0.05	8	11	9		9	10	9	0.9379	2.19408e+08	3.61308e+08	1.92048e+08		2.95543e+08	1.87811e+08	1.99259e+08
High	Q99KE1	NAD-dependent malic enzyme, mitochondrial OS=Mus musculus OX=10090 GN=Me2 PE=1 SV=1	65.8	15	7	8	9		10	8	4	9	10	10		11	10	7	0.35	0.74	0.35	0.07	6	8	9		10	10	6	0.5406	3.1986e+08	2.9137e+08	3.02145e+08		5.33689e+08	3.70937e+08	3.16781e+08
High	Q5F2E7	Nuclear fragile X mental retardation-interacting protein 2 OS=Mus musculus OX=10090 GN=Nufip2 PE=1 SV=1	75.6	15	8	8	11		12	7	6	8	9	12		14	8	9	-0.12	-0.13	-0.01	-0.12	10	7	10		9	10	8	0.713034	3.97873e+08	2.35158e+08	3.09705e+08		3.63909e+08	2.33926e+08	2.85131e+08
High	Q9R1P1	Proteasome subunit beta type-3 OS=Mus musculus OX=10090 GN=Psmb3 PE=1 SV=1	22.9	8	4	5	6		6	6	5	7	15	16		11	12	6	-0.31	0.5	-0.31	-0.65	6	6	7		7	5	6	0.537853	4.7626e+08	7.88026e+08	9.48965e+08		6.75276e+08	6.36709e+08	6.06805e+08
High	Q9Z1G4	V-type proton ATPase 116 kDa subunit a isoform 1 OS=Mus musculus OX=10090 GN=Atp6v0a1 PE=1 SV=3	96.4	15	8	10	12		13	13	7	10	11	12		15	17	8	0.56	0.56	1.13	0.15	10	13	12		14	13	9	0.23072	4.45166e+08	3.14582e+08	3.35973e+08		6.55852e+08	6.90471e+08	3.73289e+08
High	Q8K1M6	Dynamin-1-like protein OS=Mus musculus OX=10090 GN=Dnm1l PE=1 SV=2	82.6	18	5	13	15		9	9	4	8	16	15		11	9	4	-0.03	0.32	-0.03	-1	6	10	10		10	11	6	0.785963	1.91687e+08	2.48192e+08	2.8327e+08		2.39184e+08	2.42358e+08	1.41835e+08
High	P97379	Ras GTPase-activating protein-binding protein 2 OS=Mus musculus OX=10090 GN=G3bp2 PE=1 SV=2	54.1	11	5	5	10		7	6	5	9	10	14		10	13	11	0.02	0.24	-0.1	0.02	6	10	9		10	8	8	0.979488	4.44793e+08	5.16792e+08	4.25992e+08		5.26933e+08	4.81672e+08	4.33124e+08
High	P53996	Cellular nucleic acid-binding protein OS=Mus musculus OX=10090 GN=Cnbp PE=1 SV=2	19.6	10	6	7	9		7	7	7	8	10	11		11	11	10	-0.3	0.25	-0.3	-0.31	4	6	5		7	6	7	0.532565	6.06626e+08	8.24182e+08	6.39958e+08		7.22948e+08	6.692e+08	5.15787e+08
High	Q80YX1	Tenascin OS=Mus musculus OX=10090 GN=Tnc PE=1 SV=1	231.7	32	22	9	6		12	9	4	25	9	6		14	11	4	0.03	-1.55	0.03	0.87	14	5	5		10	7	7	0.923905	5.06865e+08	1.02231e+08	5.28991e+07		1.73591e+08	1.04741e+08	9.6551e+07
High	Q6ZWU9	40S ribosomal protein S27 OS=Mus musculus OX=10090 GN=Rps27 PE=1 SV=3	9.5	3	3	5	6		5	4	5	10	8	10		9	6	12	-0.21	-0.12	-0.29	-0.21	4	7	7		6	6	6	0.793573	2.83879e+09	3.19159e+09	3.13978e+09		2.61937e+09	2.60241e+09	2.70948e+09
High	Q8VEE4	Replication protein A 70 kDa DNA-binding subunit OS=Mus musculus OX=10090 GN=Rpa1 PE=1 SV=1	69	21	5	12	12		11	10	8	6	15	14		13	12	9	-0.46	0.74	-0.46	-0.7	6	12	15		13	12	8	0.320821	1.78847e+08	3.74399e+08	4.62477e+08		2.98938e+08	2.72356e+08	2.84674e+08
High	Q7TPW1	Nexilin OS=Mus musculus OX=10090 GN=Nexn PE=1 SV=3	72.1	11	9	8	8		9	8	7	12	11	9		11	9	7	-0.57	-1.68	-0.57	-0.11	10	7	7		8	6	6	0.278573	5.13501e+08	2.11401e+08	1.59468e+08		1.59741e+08	1.42412e+08	1.47577e+08
High	Q91V61	Sideroflexin-3 OS=Mus musculus OX=10090 GN=Sfxn3 PE=1 SV=1	35.4	9	8	7	7		6	6	7	17	11	8		7	7	14	0.79	-0.02	0.79	0.81	7	8	7		6	7	6	0.0942066	6.95608e+08	4.05083e+08	3.96213e+08		6.88402e+08	7.02388e+08	6.93164e+08
High	Q9DCT8	Cysteine-rich protein 2 OS=Mus musculus OX=10090 GN=Crip2 PE=1 SV=1	22.7	8	5	4	6		4	4	4	13	8	10		10	11	11	0.2	0.2	0.45	-0.51	5	5	7		5	6	6	0.51618	1.10624e+09	1.161e+09	1.44781e+09		1.27334e+09	1.581e+09	1.01836e+09
High	O09106	Histone deacetylase 1 OS=Mus musculus OX=10090 GN=Hdac1 PE=1 SV=1	55	7	6	8	9		9	5	6	9	11	11		14	8	8	0.55	1.92	0.55	-0.9	4	6	7		7	7	5	0.363623	1.33e+08	2.31743e+08	3.66252e+08		5.03198e+08	3.38258e+08	1.95666e+08
High	Q9ER00	Syntaxin-12 OS=Mus musculus OX=10090 GN=Stx12 PE=1 SV=1	31.2	8	4	5	7		7	7	6	9	7	12		13	12	10	0.64	-0.29	0.64	0.94	7	7	8		8	8	7	0.178121	7.87151e+08	4.18753e+08	5.52762e+08		6.42354e+08	6.51779e+08	1.05769e+09
High	Q00993	Tyrosine-protein kinase receptor UFO OS=Mus musculus OX=10090 GN=Axl PE=1 SV=2	98.1	17	5	10	12		13	10	6	10	10	16		14	11	6	0.05	0.28	0.05	-1.18	7	9	9		10	8	7	0.933243	2.4309e+08	1.75145e+08	2.49683e+08		2.95266e+08	1.81303e+08	1.10496e+08
High	P28301	Protein-lysine 6-oxidase OS=Mus musculus OX=10090 GN=Lox PE=1 SV=1	46.7	11	8	8	8		7	7	6	11	11	10		7	7	7	-0.82	-0.82	-0.56	-1.1	9	8	9		10	9	7	0.0728826	9.9837e+08	5.52781e+08	5.17096e+08		5.66666e+08	3.75706e+08	2.40663e+08
High	Q99JF8	PC4 and SFRS1-interacting protein OS=Mus musculus OX=10090 GN=Psip1 PE=1 SV=1	59.7	16	5	13	13		8	9	5	6	15	15		9	11	5	-0.2	0.46	-0.66	-0.2	7	12	11		11	11	11	0.66286	3.6475e+08	6.3842e+08	6.07743e+08		5.03289e+08	4.04198e+08	5.30657e+08
High	P14152	Malate dehydrogenase, cytoplasmic OS=Mus musculus OX=10090 GN=Mdh1 PE=1 SV=3	36.5	11	5	5	8		7	9	7	11	6	10		8	12	10	-0.17	-0.15	-0.17	-0.23	7	9	11		10	11	7	0.862464	1.52576e+09	1.58731e+09	1.53022e+09		1.37479e+09	1.40942e+09	1.30922e+09
High	Q8K019	Bcl-2-associated transcription factor 1 OS=Mus musculus OX=10090 GN=Bclaf1 PE=1 SV=2	105.9	16	5	8	8		11	14	8	6	9	8		13	16	9	0.54	0.54	0.42	0.78	5	8	8		10	11	8	0.254028	3.66783e+08	4.28023e+08	3.46546e+08		5.32064e+08	5.71747e+08	5.96964e+08
High	Q6PHZ2	Calcium/calmodulin-dependent protein kinase type II subunit delta OS=Mus musculus OX=10090 GN=Camk2d PE=1 SV=1	56.3	10	5	10	7		6	7	6	7	16	12		10	9	10	-0.07	0.78	-0.07	-0.27	6	9	8		7	8	7	0.852461	3.11133e+08	4.32125e+08	4.99538e+08		5.35244e+08	4.11475e+08	4.13532e+08
High	P13864	DNA (cytosine-5)-methyltransferase 1 OS=Mus musculus OX=10090 GN=Dnmt1 PE=1 SV=5	183.1	26	7	13	19		12	8	8	7	14	20		12	8	8	-1.3	1.44	-2.02	-1.3	7	14	15		15	5	10	0.00812733	1.3001e+08	3.64139e+08	4.55341e+08		3.52176e+08	8.98362e+07	1.85232e+08
High	Q91YR7	Pre-mRNA-processing factor 6 OS=Mus musculus OX=10090 GN=Prpf6 PE=1 SV=1	106.7	17	8	10	11		14	10	8	8	10	11		14	10	9	0	-0.23	0	0.32	10	11	10		12	12	11	0.867716	3.22699e+08	2.47464e+08	2.11919e+08		2.75701e+08	2.48067e+08	2.63653e+08
High	Q3THK7	GMP synthase [glutamine-hydrolyzing] OS=Mus musculus OX=10090 GN=Gmps PE=1 SV=2	76.7	18	5	12	16		12	7	8	5	13	18		12	7	8	-0.38	0.59	-0.49	-0.38	5	8	10		9	7	7	0.390406	2.6798e+08	3.89046e+08	4.38206e+08		4.03717e+08	2.76925e+08	3.36213e+08
High	Q5SYD0	Unconventional myosin-Id OS=Mus musculus OX=10090 GN=Myo1d PE=1 SV=1	116	22	15	8	10		13	10	6	15	8	10		13	10	6	-0.25	-0.81	-0.25	0.27	11	14	11		16	13	12	0.527541	5.52032e+08	2.98024e+08	1.91656e+08		3.13813e+08	2.51439e+08	2.31285e+08
High	Q8C1A5	Thimet oligopeptidase OS=Mus musculus OX=10090 GN=Thop1 PE=1 SV=1	78	18	4	10	11		8	9	8	6	10	11		11	9	9	-0.08	0.93	-0.08	-0.69	9	11	13		10	10	10	0.812117	1.47648e+08	3.35942e+08	4.51518e+08		2.80429e+08	3.18887e+08	2.79743e+08
High	Q60973	Histone-binding protein RBBP7 OS=Mus musculus OX=10090 GN=Rbbp7 PE=1 SV=1	47.8	7	6	9	11		7	6	6	8	13	12		10	9	10	-0.17	1.48	-0.17	-0.47	6	8	9		9	7	7	0.789672	3.33039e+08	8.90687e+08	1.13197e+09		9.27616e+08	7.94319e+08	8.17887e+08
High	O88543	COP9 signalosome complex subunit 3 OS=Mus musculus OX=10090 GN=Cops3 PE=1 SV=3	47.8	10	7	7	7		7	6	5	12	9	10		11	7	6	-0.87	0.33	-1.23	-0.87	7	10	9		10	7	7	0.0644589	2.85295e+08	3.56142e+08	3.62919e+08		3.5974e+08	1.52041e+08	1.98613e+08
High	Q3TDN2	FAS-associated factor 2 OS=Mus musculus OX=10090 GN=Faf2 PE=1 SV=2	52.4	11	4	9	6		8	8	5	7	14	11		11	14	6	-0.36	1.13	-0.36	-0.84	4	7	7		9	9	3	0.420045	2.099e+08	4.00728e+08	2.67643e+08		4.58471e+08	3.13296e+08	1.49748e+08
High	Q3UMF0	Cordon-bleu protein-like 1 OS=Mus musculus OX=10090 GN=Cobll1 PE=1 SV=2	137.3	22	6	6	11		11	12	8	9	6	11		11	12	8	-0.01	0.4	-0.01	-0.12	7	11	12		13	16	10	0.939804	3.10824e+08	5.26187e+08	4.61967e+08		4.10698e+08	5.21199e+08	4.24949e+08
High	Q3UKJ7	WD40 repeat-containing protein SMU1 OS=Mus musculus OX=10090 GN=Smu1 PE=2 SV=2	57.5	18	7	13	9		11	14	8	8	14	10		12	14	10	0.49	0.29	0.49	0.52	12	12	11		13	12	13	0.294566	4.76248e+08	4.26985e+08	4.01299e+08		5.8301e+08	6.01348e+08	5.74441e+08
High	P48758	Carbonyl reductase [NADPH] 1 OS=Mus musculus OX=10090 GN=Cbr1 PE=1 SV=3	30.6	12	6	9	9		13	11	7	8	11	10		14	11	10	0.3	1.24	-0.14	0.3	6	8	9		12	8	10	0.641698	1.75319e+08	2.13396e+08	3.20837e+08		4.14533e+08	1.9321e+08	3.93681e+08
High	Q8BVE3	V-type proton ATPase subunit H OS=Mus musculus OX=10090 GN=Atp6v1h PE=1 SV=1	55.8	10	7	8	7		7	9	8	12	9	11		7	11	10	-0.02	-0.02	-0.04	0.31	5	7	8		7	8	8	0.891272	4.11157e+08	3.21047e+08	2.99082e+08		4.04422e+08	3.12095e+08	3.70436e+08
High	Q8BH24	Transmembrane 9 superfamily member 4 OS=Mus musculus OX=10090 GN=Tm9sf4 PE=1 SV=1	74.6	13	11	7	8		9	9	6	15	7	11		13	12	7	0.44	0.56	0.44	0.05	11	11	10		11	11	7	0.357728	5.29386e+08	4.81304e+08	4.09165e+08		7.77993e+08	6.52631e+08	4.23468e+08
High	Q80W54	CAAX prenyl protease 1 homolog OS=Mus musculus OX=10090 GN=Zmpste24 PE=1 SV=2	54.7	12	4	10	10		8	8	7	4	12	14		11	16	8	0.67	0.17	0.67	0.88	6	7	7		7	8	6	0.101884	1.93239e+09	1.35987e+09	1.24561e+09		2.17172e+09	2.16466e+09	2.28568e+09
High	Q80TV8	CLIP-associating protein 1 OS=Mus musculus OX=10090 GN=Clasp1 PE=1 SV=2	169.1	23	11	10	13		10	10	4	11	10	13		12	10	4	0.29	1.15	0.29	-2.12	10	12	14		16	15	5	0.729197	1.22579e+08	1.68319e+08	2.72088e+08		2.72582e+08	2.06211e+08	6.24331e+07
High	O08583	THO complex subunit 4 OS=Mus musculus OX=10090 GN=Alyref PE=1 SV=3	26.9	9	3	7	7		8	6	5	7	13	10		13	10	9	0.43	1.1	0.43	-0.23	3	6	7		7	6	5	0.341907	4.03316e+08	7.56027e+08	9.45491e+08		8.62861e+08	1.01654e+09	8.07566e+08
High	Q60634	Flotillin-2 OS=Mus musculus OX=10090 GN=Flot2 PE=1 SV=2	47	16	7	10	5		9	8	6	15	11	5		10	10	13	0.82	0.04	1.11	0.82	12	12	11		13	12	9	0.0747527	7.8009e+08	4.87478e+08	3.76771e+08		7.99953e+08	1.05105e+09	6.65967e+08
High	P59999	Actin-related protein 2/3 complex subunit 4 OS=Mus musculus OX=10090 GN=Arpc4 PE=1 SV=3	19.7	8	5	6	6		7	7	6	8	12	8		8	12	12	0.02	1.26	0.02	-0.61	5	6	6		6	7	5	0.837221	4.86001e+08	1.03303e+09	1.23795e+09		1.16206e+09	1.04906e+09	8.12738e+08
High	P97384	Annexin A11 OS=Mus musculus OX=10090 GN=Anxa11 PE=1 SV=2	54	16	4	6	11		10	5	7	5	10	18		11	8	7	0.09	0.11	0.09	0.01	6	8	10		10	8	6	0.989208	3.57362e+08	2.60572e+08	2.80808e+08		3.85316e+08	2.7699e+08	2.82071e+08
High	Q8VCT3	Aminopeptidase B OS=Mus musculus OX=10090 GN=Rnpep PE=1 SV=2	72.4	18	6	12	15		10	9	6	7	13	16		10	10	7	-0.47	1.1	-0.47	-1.3	9	13	15		12	11	8	0.297942	1.66829e+08	4.44233e+08	6.16161e+08		3.5878e+08	3.20625e+08	2.50006e+08
High	O35381	Acidic leucine-rich nuclear phosphoprotein 32 family member A OS=Mus musculus OX=10090 GN=Anp32a PE=1 SV=1	28.5	8	5	8	9		7	5	5	8	13	16		9	6	8	-0.56	1.28	-0.81	-0.56	6	8	8		8	7	7	0.249481	3.00949e+08	8.98581e+08	8.99598e+08		7.29924e+08	5.1371e+08	6.08302e+08
High	P34022	Ran-specific GTPase-activating protein OS=Mus musculus OX=10090 GN=Ranbp1 PE=1 SV=2	23.6	11	3	8	8		7	10	8	5	10	14		7	12	10	-0.32	0.8	-0.32	-0.99	7	9	10		8	9	8	0.629475	9.25772e+08	1.98939e+09	2.4516e+09		1.61412e+09	1.59869e+09	1.23369e+09
High	Q9CQF9	Prenylcysteine oxidase OS=Mus musculus OX=10090 GN=Pcyox1 PE=1 SV=1	56.5	14	4	7	8		13	7	9	6	9	11		14	11	12	0.36	0.09	0.96	0.36	7	5	9		11	9	8	0.442423	6.10553e+08	3.75115e+08	5.59187e+08		6.48644e+08	7.31646e+08	7.16839e+08
High	Q8BY87	Ubiquitin carboxyl-terminal hydrolase 47 OS=Mus musculus OX=10090 GN=Usp47 PE=1 SV=2	157.4	22	8	12	10		9	8	3	9	13	10		9	8	3	-0.62	-0.06	-1.05	-0.62	7	10	9		9	8	5	0.250965	8.84986e+07	1.30872e+08	1.134e+08		8.48823e+07	6.31123e+07	7.39205e+07
High	Q8BFR4	N-acetylglucosamine-6-sulfatase OS=Mus musculus OX=10090 GN=Gns PE=1 SV=1	61.1	11	6	8	8		9	8	7	12	10	8		10	11	8	-0.12	0.13	-0.12	-0.42	8	8	9		9	8	7	0.788595	6.32107e+08	6.1422e+08	6.73598e+08		6.91772e+08	5.65283e+08	5.04596e+08
High	P30412	Peptidyl-prolyl cis-trans isomerase C OS=Mus musculus OX=10090 GN=Ppic PE=1 SV=1	22.8	9	6	6	7		5	7	3	11	11	12		10	14	5	0.09	0.09	0.09	-1.76	7	7	8		8	8	4	0.734078	1.01921e+09	8.87507e+08	1.07594e+09		1.08781e+09	9.45482e+08	3.17675e+08
High	P13439	Uridine 5'-monophosphate synthase OS=Mus musculus OX=10090 GN=Umps PE=1 SV=3	52.3	17	3	11	14		8	9	7	4	13	15		10	9	8	-0.88	0.87	-0.9	-0.88	9	14	13		12	12	10	0.0549977	2.17051e+08	6.22993e+08	5.94211e+08		3.95778e+08	3.32724e+08	3.23447e+08
High	Q9Z315	U4/U6.U5 tri-snRNP-associated protein 1 OS=Mus musculus OX=10090 GN=Sart1 PE=1 SV=1	90.8	21	6	9	10		12	11	9	7	9	13		13	12	10	0.54	0.84	0.54	-0.03	10	11	12		15	13	10	0.421782	1.81402e+08	2.03123e+08	2.10655e+08		3.24509e+08	2.94978e+08	2.06795e+08
High	Q9CPR4	60S ribosomal protein L17 OS=Mus musculus OX=10090 GN=Rpl17 PE=1 SV=3	21.4	11	7	7	7		9	7	6	7	12	13		13	8	6	-0.92	0.05	-1.27	-0.92	7	9	9		8	8	6	0.0754401	1.41861e+09	2.74509e+09	2.65727e+09		1.46998e+09	1.14223e+09	1.40591e+09
High	P15379	CD44 antigen OS=Mus musculus OX=10090 GN=Cd44 PE=1 SV=3	85.6	8	7	7	8		7	5	6	8	13	11		8	12	6	0.26	0.33	0.26	-0.55	5	6	5		8	5	6	0.486917	9.09126e+08	8.76837e+08	1.01809e+09		1.1409e+09	1.05214e+09	6.93866e+08
High	P04117	Fatty acid-binding protein, adipocyte OS=Mus musculus OX=10090 GN=Fabp4 PE=1 SV=3	14.6	7	3	5	6		6	7	4	5	8	8		6	18	12	1.27	2.27	1.27	1.09	6	7	7		7	7	6	0.00729106	1.72534e+08	3.9807e+08	3.68419e+08		8.30615e+08	9.59885e+08	7.83394e+08
High	P62996	Transformer-2 protein homolog beta OS=Mus musculus OX=10090 GN=Tra2b PE=1 SV=1	33.6	6	2	6	6		6	8	6	4	9	10		6	13	14	0.39	0.38	0.39	1.4	4	4	4		5	5	5	0.419993	3.99673e+08	3.96299e+08	3.21066e+08		5.2158e+08	5.20651e+08	8.49531e+08
High	Q9CQD1	Ras-related protein Rab-5A OS=Mus musculus OX=10090 GN=Rab5a PE=1 SV=1	23.6	6	5	7	7		7	8	6	9	11	8		10	11	10	0.49	-0.28	0.75	0.49	3	4	5		4	4	4	0.367494	4.81525e+08	2.2109e+08	2.51138e+08		3.96816e+08	3.71456e+08	3.53876e+08
High	Q8BIJ6	Isoleucine--tRNA ligase, mitochondrial OS=Mus musculus OX=10090 GN=Iars2 PE=1 SV=1	112.7	20	4	8	11		16	11	5	4	8	12		23	12	6	0.08	0.08	0.39	-1.57	9	14	12		15	14	8	0.725635	1.74284e+09	9.75129e+08	9.23672e+08		1.84428e+09	1.28157e+09	3.10875e+08
High	Q9D832	DnaJ homolog subfamily B member 4 OS=Mus musculus OX=10090 GN=Dnajb4 PE=1 SV=1	37.8	12	6	5	8		9	11	7	11	7	9		10	15	12	0.43	0.82	0.43	-0.08	4	9	9		10	10	8	0.385559	2.80588e+08	4.0347e+08	4.26342e+08		4.95408e+08	5.42347e+08	4.03786e+08
High	Q9DCH4	Eukaryotic translation initiation factor 3 subunit F OS=Mus musculus OX=10090 GN=Eif3f PE=1 SV=2	38	8	5	8	8		5	5	5	9	17	13		5	9	7	-0.22	-0.01	-0.22	-0.63	7	7	7		7	7	7	0.703463	8.92594e+08	8.5345e+08	9.27459e+08		8.89468e+08	7.338e+08	5.98536e+08
High	P99026	Proteasome subunit beta type-4 OS=Mus musculus OX=10090 GN=Psmb4 PE=1 SV=1	29.1	8	5	5	5		5	5	6	11	7	8		7	11	12	-0.19	-0.22	-0.19	-0.02	6	6	8		6	6	7	0.813411	1.07315e+09	1.02575e+09	1.08373e+09		9.2239e+08	9.01962e+08	1.06952e+09
High	Q9CZ30	Obg-like ATPase 1 OS=Mus musculus OX=10090 GN=Ola1 PE=1 SV=1	44.7	12	4	10	9		8	7	6	5	12	12		9	8	10	-0.09	0.4	-0.09	-1.03	7	9	12		8	10	7	0.82357	3.33337e+08	5.73813e+08	7.65231e+08		4.39223e+08	5.37782e+08	3.7517e+08
High	Q9CYG7	Mitochondrial import receptor subunit TOM34 OS=Mus musculus OX=10090 GN=Tomm34 PE=1 SV=1	34.3	17	1	7	12		10	10	7	1	7	15		15	11	7	-0.36	-0.37	0.01	-0.36	8	12	12		14	12	6	0.437183	9.14436e+08	6.16234e+08	5.18194e+08		7.10012e+08	6.22232e+08	4.02668e+08
High	Q3UPF5	Zinc finger CCCH-type antiviral protein 1 OS=Mus musculus OX=10090 GN=Zc3hav1 PE=1 SV=1	106.6	19	7	9	12		12	12	5	8	9	12		12	12	5	0.55	0.86	0.55	0.22	7	9	11		12	12	11	0.398852	1.48656e+08	1.95631e+08	1.91075e+08		2.69222e+08	2.87408e+08	2.23176e+08
High	G5E870	E3 ubiquitin-protein ligase TRIP12 OS=Mus musculus OX=10090 GN=Trip12 PE=1 SV=1	224	22	7	7	9		15	14	8	7	7	9		16	17	8	1.23	1.35	1.23	-0.56	11	8	12		15	12	8	0.0258769	1.90439e+08	1.58083e+08	2.7848e+08		4.86912e+08	3.7117e+08	1.88265e+08
High	Q60902	Epidermal growth factor receptor substrate 15-like 1 OS=Mus musculus OX=10090 GN=Eps15l1 PE=1 SV=3	99.2	18	9	10	9		9	7	7	10	10	9		9	7	7	0.45	0.45	-1.12	0.87	11	11	7		8	10	8	0.599947	1.303e+08	4.17384e+08	9.23876e+07		1.77612e+08	1.91855e+08	1.68661e+08
High	Q62189	U1 small nuclear ribonucleoprotein A OS=Mus musculus OX=10090 GN=Snrpa PE=1 SV=3	31.8	9	6	8	9		7	7	6	9	13	14		7	10	8	0.18	0.18	0.54	0.03	8	7	9		8	9	9	0.650857	7.81473e+08	6.98706e+08	9.24221e+08		8.85705e+08	1.0136e+09	9.45751e+08
High	Q71FD7	Filamin-binding LIM protein 1 OS=Mus musculus OX=10090 GN=Fblim1 PE=1 SV=2	41	13	3	10	10		12	10	9	6	12	11		15	13	9	-0.08	1.01	-0.08	-0.75	7	10	10		10	10	9	0.828268	3.00891e+08	4.08266e+08	4.13587e+08		6.06045e+08	3.85866e+08	2.46515e+08
High	P57784	U2 small nuclear ribonucleoprotein A' OS=Mus musculus OX=10090 GN=Snrpa1 PE=1 SV=2	28.3	8	6	8	6		6	7	6	8	9	10		9	11	10	0.04	0.54	0.04	-0.05	6	8	7		7	7	6	0.972591	3.77644e+08	4.85389e+08	4.08008e+08		5.48375e+08	4.97918e+08	3.93519e+08
High	Q8BMG7	Rab3 GTPase-activating protein non-catalytic subunit OS=Mus musculus OX=10090 GN=Rab3gap2 PE=1 SV=2	152.4	19	9	9	8		11	6	9	10	9	8		11	6	9	-0.89	-0.3	-0.89	-1.06	10	14	14		11	11	9	0.100994	1.94598e+08	2.67177e+08	2.36149e+08		1.58022e+08	1.44016e+08	1.1307e+08
High	P47740	Fatty aldehyde dehydrogenase OS=Mus musculus OX=10090 GN=Aldh3a2 PE=1 SV=2	53.9	11	7	4	8		8	8	5	15	5	9		10	10	11	3.55	3.58	2.69	3.55	9	8	9		11	9	9	4.88498e-15	5.0061e+08	7.44906e+08	8.05196e+08		6.00741e+09	4.80707e+09	9.45338e+09
High	Q9CSH3	Exosome complex exonuclease RRP44 OS=Mus musculus OX=10090 GN=Dis3 PE=1 SV=4	108.8	17	5	11	10		12	8	8	6	13	10		14	8	8	-0.54	-0.06	-0.54	-0.95	8	9	9		10	8	9	0.304567	2.06299e+08	2.01877e+08	2.23608e+08		1.98414e+08	1.39136e+08	1.15507e+08
High	Q922V4	Pleiotropic regulator 1 OS=Mus musculus OX=10090 GN=Plrg1 PE=1 SV=1	56.9	13	4	8	11		13	9	8	4	8	12		15	10	9	0.68	0.99	0.68	0.16	7	9	11		13	13	9	0.258213	1.70188e+08	1.98418e+08	2.14798e+08		3.39068e+08	3.17828e+08	2.40604e+08
High	P23249	Putative helicase MOV-10 OS=Mus musculus OX=10090 GN=Mov10 PE=1 SV=2	113.5	21	7	10	7		17	12	3	7	11	8		18	12	3	-0.26	0.94	-0.26	-1.17	13	14	12		15	16	9	0.544351	2.56747e+08	6.4903e+08	3.82968e+08		4.93011e+08	5.41395e+08	1.70679e+08
High	Q8CGY8	UDP-N-acetylglucosamine--peptide N-acetylglucosaminyltransferase 110 kDa subunit OS=Mus musculus OX=10090 GN=Ogt PE=1 SV=2	116.9	19	4	7	11		10	8	10	4	7	15		11	9	11	-0.13	-0.01	-0.13	-0.31	5	11	11		11	8	7	0.691823	1.79512e+08	3.15988e+08	2.41825e+08		1.7863e+08	2.88135e+08	1.9455e+08
High	P28653	Biglycan OS=Mus musculus OX=10090 GN=Bgn PE=1 SV=1	41.6	9	3	7	7		9	6	2	5	13	13		21	9	2	-0.27	0.22	-0.43	-0.27	6	7	8		9	9	5	0.583123	6.75484e+08	9.42807e+08	7.6328e+08		7.88432e+08	7.00908e+08	6.31014e+08
High	Q5FWK3	Rho GTPase-activating protein 1 OS=Mus musculus OX=10090 GN=Arhgap1 PE=1 SV=1	50.4	12	7	10	9		8	6	3	12	12	10		8	7	5	-0.34	-0.63	-0.34	-0.34	5	7	9		8	8	7	0.497508	1.06376e+09	8.70313e+08	8.51444e+08		6.8846e+08	6.88181e+08	6.74575e+08
High	Q62419	Endophilin-A2 OS=Mus musculus OX=10090 GN=Sh3gl1 PE=1 SV=1	41.5	13	4	8	9		10	10	4	4	11	11		13	12	4	-0.1	0.28	-0.1	-0.12	6	11	11		13	11	7	0.847983	6.95425e+08	7.35283e+08	6.36181e+08		8.45422e+08	6.84053e+08	5.86906e+08
High	P70288	Histone deacetylase 2 OS=Mus musculus OX=10090 GN=Hdac2 PE=1 SV=1	55.3	9	4	8	9		6	7	5	7	11	12		8	9	9	0.12	0.32	0.12	0.06	5	9	8		9	8	7	0.799163	4.70627e+08	5.98088e+08	5.99523e+08		5.88716e+08	6.5217e+08	6.24149e+08
High	O08579	Emerin OS=Mus musculus OX=10090 GN=Emd PE=1 SV=1	29.4	11	6	8	6		9	8	6	10	9	9		10	11	10	0.12	-0.74	0.12	0.39	9	7	7		9	7	6	0.819191	8.05355e+08	4.82931e+08	4.21231e+08		4.81704e+08	5.23326e+08	5.53001e+08
High	P01899	H-2 class I histocompatibility antigen, D-B alpha chain OS=Mus musculus OX=10090 GN=H2-D1 PE=1 SV=2	40.8	10	5	8	7		8	10	7	9	12	7		10	12	14	0.81	1.56	0.51	0.81	6	10	7		9	8	7	0.0839223	4.42497e+08	5.89925e+08	2.85676e+08		1.30043e+09	8.39248e+08	5.00969e+08
High	Q8BKG3	Inactive tyrosine-protein kinase 7 OS=Mus musculus OX=10090 GN=Ptk7 PE=1 SV=1	117.5	22	14	10	5		10	4	5	22	13	6		10	4	5	-1.02	-1.69	-0.55	-1.02	14	13	14		11	13	7	0.0343356	1.02714e+09	3.67267e+08	2.81552e+08		3.17325e+08	2.50224e+08	1.3865e+08
High	P70195	Proteasome subunit beta type-7 OS=Mus musculus OX=10090 GN=Psmb7 PE=1 SV=1	29.9	9	7	7	8		7	5	7	8	9	11		11	7	10	-0.54	-0.06	-0.66	-0.54	7	8	9		8	7	6	0.318417	8.59496e+08	1.01883e+09	1.063e+09		8.26705e+08	6.44868e+08	7.32948e+08
High	Q6PDL0	Cytoplasmic dynein 1 light intermediate chain 2 OS=Mus musculus OX=10090 GN=Dync1li2 PE=1 SV=2	54.2	11	9	11	9		8	8	6	12	11	10		8	8	6	0.33	0.41	-1.13	0.33	10	10	9		8	8	9	0.440081	4.3251e+08	1.21897e+09	1.05773e+09		5.7348e+08	5.56649e+08	1.32781e+09
High	Q791V5	Mitochondrial carrier homolog 2 OS=Mus musculus OX=10090 GN=Mtch2 PE=1 SV=1	33.5	9	7	8	8		7	7	7	8	15	10		9	10	10	0.64	0.56	0.75	0.64	7	7	8		8	8	8	0.172191	7.60477e+08	5.00448e+08	6.22936e+08		1.11842e+09	8.43786e+08	9.67614e+08
High	P62267	40S ribosomal protein S23 OS=Mus musculus OX=10090 GN=Rps23 PE=1 SV=3	15.8	6	3	5	3		4	3	3	4	14	17		6	12	3	-0.41	0.96	-0.41	-0.97	4	5	5		5	5	5	0.499081	1.11854e+09	3.09745e+09	3.60605e+09		2.17224e+09	2.3385e+09	1.83676e+09
High	Q8VCH8	UBX domain-containing protein 4 OS=Mus musculus OX=10090 GN=Ubxn4 PE=1 SV=1	56.4	12	7	6	6		7	6	7	13	8	8		11	10	12	-0.14	-0.14	-0.19	0.47	5	6	6		6	6	6	0.685844	3.9106e+08	2.29796e+08	2.15893e+08		3.56057e+08	2.01653e+08	2.99317e+08
High	Q3TDQ1	Dolichyl-diphosphooligosaccharide--protein glycosyltransferase subunit STT3B OS=Mus musculus OX=10090 GN=Stt3b PE=1 SV=2	93.2	12	8	10	9		9	8	7	9	12	11		11	10	7	0.16	0.14	0.43	0.16	7	8	7		8	8	7	0.80545	4.38429e+08	3.18339e+08	3.2679e+08		4.83959e+08	4.30142e+08	3.6566e+08
High	P26883	Peptidyl-prolyl cis-trans isomerase FKBP1A OS=Mus musculus OX=10090 GN=Fkbp1a PE=1 SV=2	11.9	7	1	6	7		3	4	2	6	14	13		5	6	10	-0.5	1.19	-0.67	-0.5	1	4	6		5	4	3	0.307788	3.21295e+08	7.32589e+08	9.8206e+08		7.31846e+08	4.60478e+08	6.94189e+08
High	Q62376	U1 small nuclear ribonucleoprotein 70 kDa OS=Mus musculus OX=10090 GN=Snrnp70 PE=1 SV=2	52	11	5	8	9		7	7	8	5	10	11		7	9	11	0.1	1.61	0.1	-0.2	5	10	10		11	9	9	0.849727	2.31196e+08	5.47496e+08	5.94941e+08		7.05832e+08	5.85695e+08	5.17844e+08
High	Q60972	Histone-binding protein RBBP4 OS=Mus musculus OX=10090 GN=Rbbp4 PE=1 SV=5	47.6	5	6	7	10		6	9	7	8	11	13		8	12	10	-0.15	0.74	-0.15	-0.27	3	4	4		4	5	2	0.655099	1.90438e+08	3.17805e+08	2.75201e+08		3.17966e+08	2.86874e+08	2.28512e+08
High	Q9CY27	Very-long-chain enoyl-CoA reductase OS=Mus musculus OX=10090 GN=Tecr PE=1 SV=1	36.1	11	5	7	11		9	6	6	5	10	13		13	13	7	0.54	0.61	0.54	0.02	7	9	10		9	9	8	0.239013	4.71813e+08	6.09604e+08	6.49192e+08		7.22172e+08	8.86252e+08	6.58399e+08
High	Q9QYF1	Retinol dehydrogenase 11 OS=Mus musculus OX=10090 GN=Rdh11 PE=1 SV=2	35.1	12	7	8	7		9	7	7	12	8	9		11	7	10	0.67	0.67	0.31	0.74	8	8	8		11	9	10	0.156308	4.02058e+08	4.22488e+08	3.70815e+08		6.37708e+08	5.2379e+08	6.18007e+08
High	Q9CXT8	Mitochondrial-processing peptidase subunit beta OS=Mus musculus OX=10090 GN=Pmpcb PE=1 SV=1	54.6	11	7	8	9		9	8	5	9	8	12		10	9	6	0.5	0.22	0.5	0.51	6	8	9		9	9	8	0.361391	3.03435e+08	2.68994e+08	2.53688e+08		3.52374e+08	3.7912e+08	3.62467e+08
High	Q8K363	ATP-dependent RNA helicase DDX18 OS=Mus musculus OX=10090 GN=Ddx18 PE=1 SV=1	74.1	20	6	9	7		11	11	9	7	10	9		12	13	10	0.49	0.43	0.55	0.49	8	11	12		13	12	11	0.300353	4.95015e+08	4.38236e+08	4.88108e+08		6.65301e+08	6.41102e+08	6.87468e+08
High	P29391	Ferritin light chain 1 OS=Mus musculus OX=10090 GN=Ftl1 PE=1 SV=2	20.8	9	4	4	6		7	8	6	12	5	8		15	10	13	1.28	1.63	1.19	1.28	5	5	7		8	7	6	0.00603387	3.20833e+08	2.09356e+08	2.82398e+08		9.92933e+08	4.79266e+08	6.86448e+08
High	Q921C5	Protein bicaudal D homolog 2 OS=Mus musculus OX=10090 GN=Bicd2 PE=1 SV=1	93.3	22	5	12	12		10	8	6	5	12	13		10	8	6	-0.28	-0.28	-0.29	0.37	9	12	12		10	10	9	0.522022	5.19896e+08	5.1681e+08	5.41213e+08		4.27372e+08	4.23653e+08	6.99849e+08
High	P20060	Beta-hexosaminidase subunit beta OS=Mus musculus OX=10090 GN=Hexb PE=1 SV=2	61.1	13	7	6	8		8	8	10	10	8	8		9	10	13	1.11	0.21	1.79	1.11	7	8	7		9	11	8	0.0368177	3.71497e+08	1.81397e+08	1.78324e+08		4.30874e+08	6.26914e+08	3.8385e+08
High	P97449	Aminopeptidase N OS=Mus musculus OX=10090 GN=Anpep PE=1 SV=4	109.6	17	5	8	9		15	12	6	5	8	9		17	15	9	1.05	1.99	0.9	1.05	6	7	6		12	10	6	0.0473739	1.2228e+08	1.79217e+08	2.39275e+08		4.86754e+08	3.35396e+08	4.9446e+08
High	Q8BH74	Nuclear pore complex protein Nup107 OS=Mus musculus OX=10090 GN=Nup107 PE=1 SV=1	106.7	19	9	4	6		14	7	11	11	6	6		16	7	12	0.02	-0.5	0.13	0.02	10	10	10		10	9	12	0.997729	6.15284e+08	4.08374e+08	3.80518e+08		4.35887e+08	4.48194e+08	3.85289e+08
High	Q91YR9	Prostaglandin reductase 1 OS=Mus musculus OX=10090 GN=Ptgr1 PE=1 SV=2	35.5	11	1	7	9		6	8	4	2	10	12		9	11	7	0.54	1.68	0.54	0.33	5	4	5		8	6	6	0.386955	1.26433e+08	1.85678e+08	2.84489e+08		4.05555e+08	2.69157e+08	3.57196e+08
High	Q7TMY8	E3 ubiquitin-protein ligase HUWE1 OS=Mus musculus OX=10090 GN=Huwe1 PE=1 SV=5	482.3	32	6	14	18		5	1	2	6	14	18		5	1	2	-1.16	0.17	-1.16	-3.8	8	14	16		12	9	4	0.0396779	1.3888e+08	2.5002e+08	3.24843e+08		1.56352e+08	1.1213e+08	2.33805e+07
High	Q8VDM6	Heterogeneous nuclear ribonucleoprotein U-like protein 1 OS=Mus musculus OX=10090 GN=Hnrnpul1 PE=1 SV=1	95.9	14	6	9	10		11	7	10	7	11	11		11	7	11	0.32	0.64	0.32	-0.6	7	8	10		9	11	8	0.699104	1.7872e+08	1.89712e+08	2.91138e+08		2.78955e+08	2.36139e+08	1.92211e+08
High	Q9JIX8	Apoptotic chromatin condensation inducer in the nucleus OS=Mus musculus OX=10090 GN=Acin1 PE=1 SV=3	150.6	18	7	4	7		13	10	6	7	4	8		18	12	7	0.88	0.06	0.88	1.88	7	11	8		11	13	9	0.126616	3.31715e+08	1.75289e+08	1.51699e+08		3.44821e+08	3.22476e+08	5.58403e+08
High	O35609	Secretory carrier-associated membrane protein 3 OS=Mus musculus OX=10090 GN=Scamp3 PE=1 SV=3	38.4	10	4	3	6		6	8	5	9	10	10		10	13	12	0.66	-0.43	1.03	0.66	6	6	7		7	8	6	0.177289	6.26619e+08	2.5022e+08	3.0712e+08		4.64574e+08	5.09722e+08	4.84187e+08
High	P06801	NADP-dependent malic enzyme OS=Mus musculus OX=10090 GN=Me1 PE=1 SV=2	63.9	14	5	10	10		8	6	4	6	12	13		12	9	5	-0.26	-0.26	-0.11	-0.94	6	7	9		8	9	4	0.55697	3.12762e+08	3.7059e+08	3.94021e+08		2.61669e+08	3.42442e+08	2.06019e+08
High	Q5SUR0	Phosphoribosylformylglycinamidine synthase OS=Mus musculus OX=10090 GN=Pfas PE=1 SV=1	144.5	20	2	11	9		11	3	5	2	12	10		11	3	7	0.07	0.88	0.07	-1.59	6	11	10		11	7	8	0.965026	1.72243e+08	3.27805e+08	4.65489e+08		3.17631e+08	3.43241e+08	1.54279e+08
High	Q07813	Apoptosis regulator BAX OS=Mus musculus OX=10090 GN=Bax PE=1 SV=1	21.4	8	4	5	6		4	6	4	13	9	8		6	7	7	-0.38	-0.12	-0.41	-0.38	3	6	7		5	4	4	0.400913	3.57206e+08	4.44663e+08	5.62597e+08		3.28541e+08	3.33614e+08	4.33242e+08
High	Q9CQW9	Interferon-induced transmembrane protein 3 OS=Mus musculus OX=10090 GN=Ifitm3 PE=1 SV=1	14.9	3	4	4	4		4	4	4	10	16	10		8	12	8	0.51	0.73	0.51	0.16	5	5	4		5	5	5	0.199051	1.79755e+09	1.74735e+09	1.13965e+09		2.98395e+09	2.48319e+09	1.27542e+09
High	P45952	Medium-chain specific acyl-CoA dehydrogenase, mitochondrial OS=Mus musculus OX=10090 GN=Acadm PE=1 SV=1	46.5	11	7	5	8		10	8	6	10	5	9		13	10	11	0.06	-0.22	0.06	0.39	10	8	10		10	9	9	0.74274	1.49764e+09	1.06329e+09	9.65409e+08		1.28854e+09	1.10944e+09	1.26386e+09
High	P24452	Macrophage-capping protein OS=Mus musculus OX=10090 GN=Capg PE=1 SV=2	39.2	6	5	4	5		5	5	3	8	8	8		11	10	8	0.39	-0.67	0.39	1.13	3	4	5		5	5	3	0.399172	9.95641e+08	5.36548e+08	6.81341e+08		6.24391e+08	7.04966e+08	1.49276e+09
High	Q9DC61	Mitochondrial-processing peptidase subunit alpha OS=Mus musculus OX=10090 GN=Pmpca PE=1 SV=1	58.2	13	5	7	9		7	11	6	6	8	10		7	13	6	0.81	0.05	0.81	0.87	9	7	8		8	9	9	0.127732	3.01017e+08	2.28423e+08	2.64568e+08		3.11904e+08	4.01407e+08	4.83104e+08
High	Q505F5	Leucine-rich repeat-containing protein 47 OS=Mus musculus OX=10090 GN=Lrrc47 PE=1 SV=1	63.6	15	6	8	10		9	7	7	7	11	12		10	8	7	0.49	0.66	0.49	-0.15	8	8	9		11	11	9	0.447715	1.84347e+08	2.18815e+08	2.3074e+08		2.91038e+08	3.07148e+08	2.07783e+08
High	Q3ULW8	Protein mono-ADP-ribosyltransferase PARP3 OS=Mus musculus OX=10090 GN=Parp3 PE=2 SV=1	59.9	13	9	9	10		8	7	6	13	11	10		10	7	7	-0.57	0.09	-0.57	-1.18	7	9	6		8	8	7	0.203134	4.94179e+08	5.63319e+08	4.65892e+08		5.26344e+08	3.78716e+08	2.06237e+08
High	P10833	Ras-related protein R-Ras OS=Mus musculus OX=10090 GN=Rras PE=1 SV=1	23.7	7	4	4	6		6	6	4	6	5	12		8	10	4	-0.94	-0.72	-1.4	-0.94	4	4	4		5	4	3	0.0436907	5.19559e+08	5.32433e+08	4.82859e+08		3.16368e+08	2.02243e+08	2.5236e+08
High	Q8VDP4	Cell cycle and apoptosis regulator protein 2 OS=Mus musculus OX=10090 GN=Ccar2 PE=1 SV=2	102.9	20	8	7	10		13	12	4	9	8	10		14	12	4	0.36	0.62	0.36	-0.43	9	10	10		14	16	7	0.476944	2.93386e+08	3.59772e+08	3.29992e+08		4.49674e+08	4.63201e+08	2.44569e+08
High	P58021	Transmembrane 9 superfamily member 2 OS=Mus musculus OX=10090 GN=Tm9sf2 PE=1 SV=1	75.3	10	3	7	5		6	6	5	8	12	7		9	11	8	0.5	1.17	0.5	0.26	6	6	7		7	7	7	0.305996	2.64211e+08	3.54813e+08	3.76726e+08		5.94566e+08	5.03454e+08	4.49597e+08
High	P70460	Vasodilator-stimulated phosphoprotein OS=Mus musculus OX=10090 GN=Vasp PE=1 SV=4	39.6	15	5	9	6		9	9	6	5	12	6		11	9	8	0.19	0.33	0.19	-0.15	7	11	11		13	9	9	0.715637	4.44286e+08	3.92636e+08	4.67046e+08		5.56791e+08	4.4842e+08	4.22156e+08
High	Q9JIH2	Nuclear pore complex protein Nup50 OS=Mus musculus OX=10090 GN=Nup50 PE=1 SV=3	49.5	17	8	3	8		13	12	10	9	3	8		13	13	11	0.64	1.36	0.64	0.47	5	9	9		12	10	8	0.225799	1.5109e+08	2.51979e+08	2.38667e+08		3.87839e+08	3.92789e+08	3.30655e+08
High	Q9D1P4	Cysteine and histidine-rich domain-containing protein 1 OS=Mus musculus OX=10090 GN=Chordc1 PE=1 SV=1	37.3	12	4	8	9		8	7	6	5	9	11		15	12	7	0.77	2.38	0.77	-0.35	6	10	10		11	10	7	0.0981464	1.4109e+08	3.62705e+08	5.20144e+08		7.35951e+08	6.17868e+08	4.08539e+08
High	Q99JX7	Nuclear RNA export factor 1 OS=Mus musculus OX=10090 GN=Nxf1 PE=1 SV=3	70.3	17	8	6	10		11	10	8	8	6	11		13	10	8	0.09	0.45	-0.13	0.09	8	6	12		11	9	7	0.98874	1.48078e+08	1.66338e+08	1.69195e+08		2.0251e+08	1.52058e+08	1.80398e+08
High	Q9ESP1	Stromal cell-derived factor 2-like protein 1 OS=Mus musculus OX=10090 GN=Sdf2l1 PE=1 SV=2	23.6	8	4	4	6		6	8	6	9	5	6		11	12	12	0.97	1.33	0.97	-0.21	5	5	7		7	7	6	0.0843058	1.4313e+08	1.91925e+08	2.3621e+08		3.60964e+08	3.75074e+08	2.04486e+08
High	Q9CR16	Peptidyl-prolyl cis-trans isomerase D OS=Mus musculus OX=10090 GN=Ppid PE=1 SV=3	40.7	16	2	9	9		12	9	4	2	14	9		16	11	5	-0.48	1.16	-0.53	-0.48	5	10	10		10	11	7	0.298003	2.5827e+08	7.6481e+08	6.75863e+08		5.78368e+08	5.28202e+08	4.84721e+08
High	Q99K70	Ras-related GTP-binding protein C OS=Mus musculus OX=10090 GN=Rragc PE=1 SV=1	44.1	10	6	6	9		7	10	6	10	9	9		7	10	9	0.08	0.15	0.08	-0.33	3	8	7		6	8	6	0.999157	2.43426e+08	3.09665e+08	2.62828e+08		2.69171e+08	3.27351e+08	2.08942e+08
High	P97496	SWI/SNF complex subunit SMARCC1 OS=Mus musculus OX=10090 GN=Smarcc1 PE=1 SV=2	122.8	14	3	11	13		13	9	7	6	11	14		13	9	9	0.19	1.15	0.19	-0.4	4	7	5		8	6	5	0.855285	8.70778e+07	1.59913e+08	1.57501e+08		1.93285e+08	1.82543e+08	1.19144e+08
High	P35762	CD81 antigen OS=Mus musculus OX=10090 GN=Cd81 PE=1 SV=2	25.8	5	5	5	4		3	4	3	14	11	8		6	11	9	-0.17	-0.37	0.88	-0.17	6	6	5		5	5	3	0.747902	1.08768e+09	6.61812e+08	7.16321e+08		8.42149e+08	1.21453e+09	6.37861e+08
High	Q9CZR2	N-acetylated-alpha-linked acidic dipeptidase 2 OS=Mus musculus OX=10090 GN=Naalad2 PE=1 SV=2	82.7	13	7	9	7		10	9	5	10	10	8		12	11	7	0.29	0.29	0.6	-1.1	5	7	9		11	7	6	0.752904	2.73e+08	1.58749e+08	2.49626e+08		3.33954e+08	2.40708e+08	1.16434e+08
High	Q9WUM3	Coronin-1B OS=Mus musculus OX=10090 GN=Coro1b PE=1 SV=1	53.9	11	8	7	8		7	8	7	9	7	10		10	8	8	-0.03	-0.03	0.05	-0.09	7	7	8		9	8	7	0.919604	5.072e+08	4.76164e+08	5.8341e+08		4.95122e+08	4.91473e+08	5.4923e+08
High	P52875	Transmembrane protein 165 OS=Mus musculus OX=10090 GN=Tmem165 PE=1 SV=2	34.8	8	5	4	5		3	5	4	9	6	12		6	9	11	1.07	-0.02	1.07	1.17	4	5	5		5	6	4	0.0423763	4.3668e+08	2.0051e+08	1.77002e+08		4.29317e+08	4.20144e+08	3.98421e+08
High	P60766	Cell division control protein 42 homolog OS=Mus musculus OX=10090 GN=Cdc42 PE=1 SV=2	21.2	8	6	7	7		5	5	8	8	10	10		6	6	11	-0.08	-0.83	-0.08	0.18	4	6	6		5	4	5	0.98233	2.30521e+09	1.56129e+09	1.52852e+09		1.29741e+09	1.47654e+09	1.72704e+09
High	Q9D880	Mitochondrial import inner membrane translocase subunit TIM50 OS=Mus musculus OX=10090 GN=Timm50 PE=1 SV=1	39.8	10	7	7	7		7	8	5	9	9	10		9	10	7	0.31	0.18	0.34	0.31	9	7	7		8	9	9	0.520541	5.5187e+08	4.64785e+08	5.29708e+08		6.27115e+08	5.86977e+08	6.5599e+08
High	O09167	60S ribosomal protein L21 OS=Mus musculus OX=10090 GN=Rpl21 PE=1 SV=3	18.6	6	4	4	4		5	5	4	5	13	16		7	11	6	-0.51	1.42	-0.51	-0.85	4	5	5		4	4	3	0.365942	3.29298e+08	1.43807e+09	1.69726e+09		8.82012e+08	1.00902e+09	9.41787e+08
High	Q05769	Prostaglandin G/H synthase 2 OS=Mus musculus OX=10090 GN=Ptgs2 PE=1 SV=1	69	15	5	1	1		12	11	9	7	1	1		18	16	18	5.3	2.67	5.3	5.65	5	2	3		10	9	9	1e-17	1.1674e+08	1.53134e+07	1.59406e+07		7.40654e+08	6.02738e+08	8.02728e+08
High	Q8C7R4	Ubiquitin-like modifier-activating enzyme 6 OS=Mus musculus OX=10090 GN=Uba6 PE=1 SV=1	117.9	22	3	10	10		11	7	5	3	10	13		12	8	5	-0.6	0.16	-0.78	-0.6	8	11	9		10	9	7	0.237165	1.85262e+08	4.08467e+08	2.23169e+08		2.07003e+08	2.38465e+08	1.4753e+08
High	Q8R5C5	Beta-centractin OS=Mus musculus OX=10090 GN=Actr1b PE=1 SV=1	42.3	4	4	8	6		6	7	3	4	11	13		9	14	3	-1.6	0.23	-1.6	-1.6	3	2	2		2	3	1	0.00626702	1.08648e+08	2.94334e+08	9.32792e+07		1.27581e+08	9.68965e+07	3.07414e+07
High	Q3TEA8	Heterochromatin protein 1-binding protein 3 OS=Mus musculus OX=10090 GN=Hp1bp3 PE=1 SV=1	60.8	12	5	6	8		10	10	9	7	9	8		11	13	10	0.96	1.28	0.53	0.96	4	11	9		10	11	10	0.0410437	2.61906e+08	4.7106e+08	4.23158e+08		6.36503e+08	6.80889e+08	8.2494e+08
High	Q9ESX5	H/ACA ribonucleoprotein complex subunit DKC1 OS=Mus musculus OX=10090 GN=Dkc1 PE=1 SV=4	57.4	13	4	7	9		11	5	6	6	7	10		14	9	7	0.31	1.4	-0.09	0.31	4	9	9		12	10	8	0.579342	2.28939e+08	4.33354e+08	3.1218e+08		6.03333e+08	4.06762e+08	3.88157e+08
High	Q9CQA3	Succinate dehydrogenase [ubiquinone] iron-sulfur subunit, mitochondrial OS=Mus musculus OX=10090 GN=Sdhb PE=1 SV=1	31.8	10	5	7	8		10	8	3	7	11	12		15	12	6	0.74	0.91	0.74	-0.64	4	8	9		9	9	4	0.11554	5.34548e+08	4.02661e+08	5.71756e+08		1.00551e+09	6.73478e+08	3.66353e+08
High	Q6Y7W8	GRB10-interacting GYF protein 2 OS=Mus musculus OX=10090 GN=Gigyf2 PE=1 SV=2	149.1	15	7	10	10		10	7	5	8	10	10		10	7	6	0.21	0.21	-0.22	1.47	5	8	7		10	7	5	0.843164	1.13388e+08	1.3501e+08	1.17746e+08		1.31252e+08	1.16163e+08	3.25877e+08
High	Q8VDL4	ADP-dependent glucokinase OS=Mus musculus OX=10090 GN=Adpgk PE=1 SV=2	53.9	9	6	8	7		5	7	5	9	10	9		6	9	7	0.34	-0.64	0.51	0.34	9	8	8		8	9	7	0.481768	7.98153e+08	4.94589e+08	4.87117e+08		5.12847e+08	7.01981e+08	6.15156e+08
High	Q61545	RNA-binding protein EWS OS=Mus musculus OX=10090 GN=Ewsr1 PE=1 SV=2	68.4	7	5	6	5		7	5	3	9	11	6		7	6	7	0.29	0.53	0.2	0.29	4	5	5		5	5	5	0.540351	4.06702e+08	4.17239e+08	4.80437e+08		5.88664e+08	4.78539e+08	5.88987e+08
High	O55142	60S ribosomal protein L35a OS=Mus musculus OX=10090 GN=Rpl35a PE=1 SV=2	12.5	9	8	9	8		8	7	6	11	10	9		9	7	6	-0.23	-0.23	-0.69	-0.13	9	8	8		9	8	9	0.762722	4.05449e+09	4.75143e+09	3.75298e+09		3.45369e+09	2.94897e+09	3.42551e+09
High	Q9Z1G3	V-type proton ATPase subunit C 1 OS=Mus musculus OX=10090 GN=Atp6v1c1 PE=1 SV=4	43.9	15	7	7	6		10	7	7	8	8	8		12	10	10	0.27	-0.17	0.27	0.3	8	10	12		11	11	9	0.571976	5.83022e+08	4.45419e+08	4.52188e+08		5.1651e+08	5.35812e+08	5.55496e+08
High	Q9ERE7	LRP chaperone MESD OS=Mus musculus OX=10090 GN=Mesd PE=1 SV=1	25.2	9	4	7	5		6	7	7	10	9	7		9	11	10	0.27	0.27	0.64	0.24	7	6	8		8	8	7	0.568957	6.32661e+08	4.60539e+08	4.21603e+08		7.62519e+08	7.16461e+08	4.97335e+08
High	Q9Z1E4	Glycogen [starch] synthase, muscle OS=Mus musculus OX=10090 GN=Gys1 PE=1 SV=2	83.9	20	2	6	2		8	8	5	2	6	2		8	8	5	0.86	1.24	0.86	-0.59	6	11	6		12	8	7	0.136214	1.44414e+08	2.06035e+08	2.40334e+08		3.41696e+08	3.73044e+08	1.60027e+08
High	Q99MD9	Nuclear autoantigenic sperm protein OS=Mus musculus OX=10090 GN=Nasp PE=1 SV=2	83.9	20	2	10	10		4	7	4	2	11	12		5	9	6	-0.02	0.41	-0.02	-1.63	8	10	11		9	10	7	0.839743	1.92987e+08	2.97027e+08	7.01335e+08		2.56576e+08	2.92446e+08	2.26157e+08
High	Q8R5A3	Amyloid beta A4 precursor protein-binding family B member 1-interacting protein OS=Mus musculus OX=10090 GN=Apbb1ip PE=1 SV=2	74.3	13	7	8	9		6	6	4	8	10	10		6	8	4	-1.02	-1.45	-1.02	-0.76	6	8	10		6	8	8	0.053625	2.91233e+08	2.96438e+08	2.89512e+08		1.06825e+08	1.46342e+08	1.7039e+08
High	P60867	40S ribosomal protein S20 OS=Mus musculus OX=10090 GN=Rps20 PE=1 SV=1	13.4	5	4	3	3		5	3	3	11	9	5		9	9	11	-0.59	-0.59	-0.54	-0.94	4	4	5		4	4	3	0.28742	2.42518e+09	2.90532e+09	3.13495e+09		1.61556e+09	2.00238e+09	1.63748e+09
High	P61087	Ubiquitin-conjugating enzyme E2 K OS=Mus musculus OX=10090 GN=Ube2k PE=1 SV=3	22.4	10	6	6	9		8	7	5	6	7	13		8	8	5	-0.11	0.93	-0.72	-0.11	6	8	10		8	8	9	0.784983	2.11368e+08	3.95109e+08	4.62211e+08		4.03444e+08	2.39736e+08	4.28219e+08
High	Q9CYL5	Golgi-associated plant pathogenesis-related protein 1 OS=Mus musculus OX=10090 GN=Glipr2 PE=1 SV=3	17.1	7	4	4	3		3	5	3	15	5	3		4	6	6	-0.51	-1.22	-0.51	-0.42	5	6	6		5	6	5	0.333424	1.34302e+09	1.037e+09	9.01706e+08		5.76475e+08	7.2979e+08	6.74288e+08
High	Q91WD5	NADH dehydrogenase [ubiquinone] iron-sulfur protein 2, mitochondrial OS=Mus musculus OX=10090 GN=Ndufs2 PE=1 SV=1	52.6	12	7	6	11		7	9	7	14	7	12		7	10	12	0.05	-0.06	0.26	0.05	9	8	10		7	8	8	0.941326	5.25543e+08	3.65662e+08	4.73661e+08		5.05058e+08	4.36541e+08	4.88997e+08
High	Q9WUK2	Eukaryotic translation initiation factor 4H OS=Mus musculus OX=10090 GN=Eif4h PE=1 SV=3	27.3	10	6	8	7		6	6	3	9	10	12		6	8	5	-0.46	0.42	-0.46	-1.34	6	9	9		8	7	6	0.402451	6.2764e+08	1.16027e+09	1.54875e+09		8.40693e+08	8.41894e+08	6.12692e+08
High	Q9CXW4	60S ribosomal protein L11 OS=Mus musculus OX=10090 GN=Rpl11 PE=1 SV=4	20.2	9	4	7	6		6	6	7	9	12	6		6	7	10	-0.14	-0.14	-0.43	0.1	6	8	7		7	6	7	0.919849	5.10573e+09	5.04963e+09	4.83299e+09		4.64101e+09	3.74042e+09	5.1828e+09
High	Q8BGH2	Sorting and assembly machinery component 50 homolog OS=Mus musculus OX=10090 GN=Samm50 PE=1 SV=1	51.8	15	5	4	11		14	7	8	7	6	13		14	8	12	1.05	2.24	1.05	-0.38	6	7	10		10	8	6	0.0411175	1.25782e+08	2.05195e+08	3.83719e+08		5.94755e+08	4.2627e+08	2.9514e+08
High	P26350	Prothymosin alpha OS=Mus musculus OX=10090 GN=Ptma PE=1 SV=2	12.2	7	4	6	6		5	6	6	5	9	11		7	7	8	0.27	0.48	-0.8	0.27	3	5	5		5	5	5	0.516126	4.32763e+08	1.08735e+09	1.01132e+09		6.02142e+08	6.25927e+08	1.21937e+09
High	Q60751	Insulin-like growth factor 1 receptor OS=Mus musculus OX=10090 GN=Igf1r PE=1 SV=3	155.7	18	10	8	6		11	8	5	11	8	6		12	9	5	0.23	-0.22	0.23	0.29	9	10	7		11	11	10	0.832789	1.9197e+08	1.36144e+08	9.68079e+07		1.64971e+08	1.60215e+08	1.18709e+08
High	E2JF22	Piezo-type mechanosensitive ion channel component 1 OS=Mus musculus OX=10090 GN=Piezo1 PE=1 SV=1	291.8	17	7	8	7		12	11	8	7	8	8		12	13	8	0.52	-0.85	0.65	0.52	8	7	4		6	6	5	0.52368	1.57768e+08	6.10236e+07	3.19966e+07		8.76538e+07	9.58019e+07	4.58261e+07
High	P28658	Ataxin-10 OS=Mus musculus OX=10090 GN=Atxn10 PE=1 SV=2	53.7	13	8	9	10		9	8	7	9	9	10		9	8	9	0.07	1.61	0.07	-0.4	8	9	10		10	8	9	0.952063	1.23867e+08	3.06955e+08	3.97695e+08		3.77756e+08	3.21821e+08	3.00712e+08
High	Q91X78	Erlin-1 OS=Mus musculus OX=10090 GN=Erlin1 PE=1 SV=2	39.2	6	6	4	7		8	9	9	7	7	7		10	14	10	0.3	0.3	0.55	-0.2	4	5	4		6	4	3	0.737958	1.68838e+08	9.33962e+07	1.15262e+08		2.07201e+08	1.36987e+08	1.00083e+08
High	Q61398	Procollagen C-endopeptidase enhancer 1 OS=Mus musculus OX=10090 GN=Pcolce PE=1 SV=2	50.1	12	10	9	8		4	1	3	15	12	11		4	1	3	-2.55	-3.51	-2.13	-2.55	8	8	9		5	6	5	4.52147e-07	8.74726e+08	4.06523e+08	4.3134e+08		7.69574e+07	9.27716e+07	7.36268e+07
High	Q8K224	RNA cytidine acetyltransferase OS=Mus musculus OX=10090 GN=Nat10 PE=1 SV=1	115.3	18	6	9	10		11	8	13	6	9	10		11	10	14	0.82	0.92	0.82	-0.06	7	8	9		8	9	9	0.214368	1.0239e+08	1.43934e+08	2.00885e+08		1.94365e+08	2.54177e+08	1.93342e+08
High	Q569Z5	Probable ATP-dependent RNA helicase DDX46 OS=Mus musculus OX=10090 GN=Ddx46 PE=1 SV=2	117.4	14	5	5	10		10	7	9	7	5	11		10	7	11	0.4	1.97	0.4	-0.14	6	5	10		10	7	9	0.617337	7.0148e+07	1.05565e+08	2.01491e+08		2.74763e+08	1.39203e+08	1.83366e+08
High	P54728	UV excision repair protein RAD23 homolog B OS=Mus musculus OX=10090 GN=Rad23b PE=1 SV=2	43.5	16	4	7	12		9	9	6	4	7	15		10	9	6	-0.56	-0.56	-0.61	-0.14	10	10	13		11	12	8	0.294039	1.06483e+09	1.11802e+09	8.21158e+08		7.23387e+08	7.34305e+08	7.45421e+08
High	Q9D0I8	mRNA turnover protein 4 homolog OS=Mus musculus OX=10090 GN=Mrto4 PE=1 SV=1	27.5	12	6	9	10		8	10	7	6	10	11		9	12	9	-0.05	1.1	-0.05	-0.84	9	11	11		12	10	8	0.844157	2.29934e+08	3.83817e+08	5.18916e+08		4.92745e+08	3.69741e+08	2.90616e+08
High	Q8K4L3	Supervillin OS=Mus musculus OX=10090 GN=Svil PE=1 SV=1	243	20	11	9	8		12	9	8	14	9	8		12	9	8	0.07	-0.21	0.07	0.25	11	11	8		12	9	7	0.978861	2.22027e+08	1.30587e+08	7.53305e+07		1.91626e+08	1.37071e+08	8.95336e+07
High	Q9R099	Transducin beta-like protein 2 OS=Mus musculus OX=10090 GN=Tbl2 PE=1 SV=2	49.6	15	6	7	4		7	7	4	6	9	4		7	8	4	-0.49	-1.61	0.99	-0.49	8	5	5		6	8	4	0.369148	2.5106e+08	8.35394e+07	8.73535e+07		8.23217e+07	1.66085e+08	6.2114e+07
High	Q8BUK6	Protein Hook homolog 3 OS=Mus musculus OX=10090 GN=Hook3 PE=1 SV=2	83.2	16	11	9	9		10	5	8	13	9	9		10	5	9	-0.61	-2.06	-0.61	-0.34	8	10	8		10	8	7	0.230925	7.53691e+08	2.58076e+08	1.7871e+08		1.80571e+08	1.68974e+08	1.41451e+08
High	O54692	Centromere/kinetochore protein zw10 homolog OS=Mus musculus OX=10090 GN=Zw10 PE=1 SV=3	88	14	9	10	9		9	8	6	9	10	9		9	10	6	-0.24	-0.64	0.48	-0.24	7	6	10		6	8	7	0.595931	1.28047e+08	1.0073e+08	1.64022e+08		8.23869e+07	1.40701e+08	1.39342e+08
High	Q6PGC1	ATP-dependent RNA helicase DHX29 OS=Mus musculus OX=10090 GN=Dhx29 PE=1 SV=1	153.9	17	6	11	13		8	7	5	6	12	13		8	7	5	-0.05	-0.05	-0.35	0.54	7	11	10		10	9	9	0.764981	1.36448e+08	1.74785e+08	1.85979e+08		1.32038e+08	1.36839e+08	2.69513e+08
High	Q811D0	Disks large homolog 1 OS=Mus musculus OX=10090 GN=Dlg1 PE=1 SV=1	100.1	16	9	7	10		9	9	3	12	9	10		10	9	4	0.24	0.24	1.1	-0.06	10	9	9		8	8	7	0.683845	4.14011e+08	1.76262e+08	2.48826e+08		4.88962e+08	3.79008e+08	2.38216e+08
High	Q9WUP7	Ubiquitin carboxyl-terminal hydrolase isozyme L5 OS=Mus musculus OX=10090 GN=Uchl5 PE=1 SV=2	37.6	11	5	9	9		9	7	5	8	9	10		10	8	9	0.28	1.27	0.28	-0.22	7	10	10		10	9	9	0.761714	1.36929e+08	2.25123e+08	2.99087e+08		3.29795e+08	2.72707e+08	2.56691e+08
High	Q9R1C7	Pre-mRNA-processing factor 40 homolog A OS=Mus musculus OX=10090 GN=Prpf40a PE=1 SV=1	108.4	14	6	9	8		9	11	6	8	10	9		9	13	6	0.54	0.54	0.32	0.67	7	10	8		11	9	8	0.370505	2.44302e+08	2.66852e+08	1.98579e+08		3.55257e+08	3.32384e+08	3.15398e+08
High	O35658	Complement component 1 Q subcomponent-binding protein, mitochondrial OS=Mus musculus OX=10090 GN=C1qbp PE=1 SV=1	31	7	3	4	5		5	6	4	8	5	6		10	10	16	0.58	0.33	1.02	0.58	3	5	7		4	5	4	0.257221	3.76407e+08	1.59698e+08	3.07053e+08		4.72317e+08	3.24146e+08	4.59817e+08
High	P61620	Protein transport protein Sec61 subunit alpha isoform 1 OS=Mus musculus OX=10090 GN=Sec61a1 PE=1 SV=2	52.2	7	6	9	9		5	9	5	9	10	11		6	12	6	0.05	-0.71	0.13	0.05	7	10	11		9	8	8	0.769868	2.65301e+09	1.80148e+09	1.62364e+09		1.62534e+09	1.97572e+09	1.6755e+09
High	P11881	Inositol 1,4,5-trisphosphate receptor type 1 OS=Mus musculus OX=10090 GN=Itpr1 PE=1 SV=2	313	18	16	9	6		12	10	7	19	9	6		12	10	7	0.01	-1.37	0.01	0.44	13	11	8		12	8	9	0.899316	3.94636e+08	1.14437e+08	8.8121e+07		1.52786e+08	1.15225e+08	1.19518e+08
High	P62858	40S ribosomal protein S28 OS=Mus musculus OX=10090 GN=Rps28 PE=1 SV=1	7.8	6	3	4	6		4	5	3	7	9	13		5	8	3	-0.55	0.93	-0.55	-0.85	3	5	5		5	5	4	0.322231	1.40977e+09	3.44085e+09	3.6905e+09		2.6911e+09	2.34748e+09	2.05375e+09
High	Q8BH95	Enoyl-CoA hydratase, mitochondrial OS=Mus musculus OX=10090 GN=Echs1 PE=1 SV=1	31.5	8	6	6	6		6	7	5	9	6	13		8	10	6	0.29	0.25	0.29	0.83	6	7	5		7	7	6	0.516727	6.70037e+08	6.0226e+08	3.23547e+08		7.95177e+08	7.38458e+08	5.7367e+08
High	P40336	Vacuolar protein sorting-associated protein 26A OS=Mus musculus OX=10090 GN=Vps26a PE=1 SV=1	38.1	10	4	9	7		8	7	4	9	12	10		9	7	7	-0.01	1.12	-0.01	-0.95	5	7	7		8	8	3	0.914246	2.1639e+08	3.75095e+08	4.76591e+08		4.70526e+08	3.73073e+08	2.47507e+08
High	Q99104	Unconventional myosin-Va OS=Mus musculus OX=10090 GN=Myo5a PE=1 SV=2	215.4	18	6	9	7		10	9	5	7	9	8		10	9	5	1.8	1.63	2.51	1.8	5	4	7		10	8	7	0.000475065	1.85379e+08	9.28049e+07	1.15952e+08		5.72104e+08	5.29413e+08	4.04855e+08
High	O08756	3-hydroxyacyl-CoA dehydrogenase type-2 OS=Mus musculus OX=10090 GN=Hsd17b10 PE=1 SV=4	27.4	9	7	5	6		7	7	6	9	7	10		9	9	8	0.32	0.45	0.32	0.01	8	8	8		7	7	6	0.492867	6.08772e+08	6.07032e+08	6.47294e+08		8.32021e+08	7.57397e+08	6.54003e+08
High	O70492	Sorting nexin-3 OS=Mus musculus OX=10090 GN=Snx3 PE=1 SV=3	18.7	6	5	6	7		8	8	5	7	7	11		9	10	7	0.1	0.74	0.1	0.09	5	7	7		8	7	6	0.705199	6.97582e+08	1.18502e+09	9.0569e+08		1.16256e+09	1.27434e+09	9.66773e+08
High	Q99ME9	Nucleolar GTP-binding protein 1 OS=Mus musculus OX=10090 GN=Gtpbp4 PE=1 SV=3	74.1	16	8	8	10		10	10	12	8	9	10		10	12	12	0.09	0.66	0.09	-0.07	9	10	11		11	11	10	0.898065	3.17306e+08	3.67792e+08	4.28185e+08		5.02326e+08	3.92066e+08	4.067e+08
High	Q9Z0S1	3'(2'),5'-bisphosphate nucleotidase 1 OS=Mus musculus OX=10090 GN=Bpnt1 PE=1 SV=2	33.2	10	5	8	8		7	6	7	6	10	12		8	8	7	-0.57	0.33	-0.57	-0.63	5	7	7		8	6	6	0.214204	1.60399e+08	2.76248e+08	2.88127e+08		2.02081e+08	1.86321e+08	1.86745e+08
High	P42225	Signal transducer and activator of transcription 1 OS=Mus musculus OX=10090 GN=Stat1 PE=1 SV=1	87.1	16	2	14	6		13	7	3	4	14	7		13	7	4	-0.6	1.79	-0.6	-1.16	6	14	9		13	12	4	0.198431	1.20977e+08	4.57444e+08	1.51324e+08		4.18754e+08	3.02481e+08	6.75219e+07
High	Q8BH86	D-glutamate cyclase, mitochondrial OS=Mus musculus OX=10090 GN=Dglucy PE=1 SV=1	66.3	13	6	9	9		11	6	5	7	11	10		13	7	5	-0.22	-0.47	0.19	-0.22	9	13	12		12	12	9	0.605285	4.93213e+08	2.95827e+08	3.33458e+08		3.55355e+08	3.36707e+08	2.87257e+08
High	Q8BI06	Cell migration-inducing and hyaluronan-binding protein OS=Mus musculus OX=10090 GN=Cemip PE=1 SV=4	152.9	23	11	12	12		14	8	5	15	13	12		15	8	5	-0.94	-0.38	-1.41	-0.94	13	14	15		12	10	11	0.0389706	6.76397e+08	7.88324e+08	4.99196e+08		5.2051e+08	2.95765e+08	2.61056e+08
High	Q6NZF1	Zinc finger CCCH domain-containing protein 11A OS=Mus musculus OX=10090 GN=Zc3h11a PE=1 SV=1	86.4	20	7	4	7		11	15	9	7	4	8		12	16	9	0.59	0.97	-0.03	0.59	8	8	6		13	10	9	0.394484	1.34398e+08	2.28682e+08	1.17199e+08		2.6353e+08	2.24497e+08	1.76504e+08
High	Q9QYI3	DnaJ homolog subfamily C member 7 OS=Mus musculus OX=10090 GN=Dnajc7 PE=1 SV=2	56.4	17	5	6	11		8	8	6	5	7	14		8	8	6	-0.08	0.15	-0.08	-0.1	4	7	8		5	7	7	0.783228	8.69525e+07	1.44529e+08	1.5195e+08		9.67389e+07	1.36649e+08	1.41395e+08
High	P52332	Tyrosine-protein kinase JAK1 OS=Mus musculus OX=10090 GN=Jak1 PE=1 SV=1	133.3	18	11	8	8		11	5	5	12	8	8		12	5	5	-0.17	-0.14	-0.17	-0.82	12	10	12		12	9	10	0.612935	3.67242e+08	2.21708e+08	2.81757e+08		3.33804e+08	1.97623e+08	1.5947e+08
High	O54988	STE20-like serine/threonine-protein kinase OS=Mus musculus OX=10090 GN=Slk PE=1 SV=2	141.4	19	7	11	6		8	6	7	8	11	6		9	6	7	-0.82	0.17	-0.82	-0.84	8	9	6		6	7	5	0.0929163	1.91225e+08	3.37268e+08	2.57861e+08		2.15507e+08	1.91677e+08	1.43762e+08
High	P16675	Lysosomal protective protein OS=Mus musculus OX=10090 GN=Ctsa PE=1 SV=1	53.8	9	5	7	8		7	8	7	5	11	12		7	12	8	0.66	0.98	0.66	0.07	6	8	9		9	9	8	0.149651	3.95617e+08	5.4867e+08	5.98306e+08		7.79503e+08	8.6894e+08	6.28832e+08
High	P35235	Tyrosine-protein phosphatase non-receptor type 11 OS=Mus musculus OX=10090 GN=Ptpn11 PE=1 SV=2	68.4	16	9	8	8		7	6	7	9	8	9		9	6	9	-0.83	-0.83	-0.34	-0.95	9	8	10		9	10	7	0.107739	2.64774e+08	2.69952e+08	2.73005e+08		1.48529e+08	2.13023e+08	1.41337e+08
High	P06795	Multidrug resistance protein 1B OS=Mus musculus OX=10090 GN=Abcb1b PE=1 SV=1	140.9	19	8	4	11		12	11	9	8	5	11		12	12	10	0.42	-1.43	0.51	0.42	10	10	12		14	9	10	0.452094	6.46363e+08	2.63678e+08	3.10473e+08		2.39567e+08	3.7517e+08	4.14532e+08
High	Q9EPJ9	ADP-ribosylation factor GTPase-activating protein 1 OS=Mus musculus OX=10090 GN=Arfgap1 PE=1 SV=2	45.3	16	5	7	8		8	7	7	6	7	9		8	7	7	-0.67	-0.26	-0.67	-0.98	8	8	9		8	6	8	0.193817	2.03419e+08	2.04563e+08	1.90779e+08		1.69901e+08	1.28262e+08	9.66711e+07
High	P62900	60S ribosomal protein L31 OS=Mus musculus OX=10090 GN=Rpl31 PE=1 SV=1	14.5	8	7	5	6		7	6	6	9	6	8		14	9	8	-0.34	-0.04	-0.45	-0.34	8	7	6		8	6	7	0.597883	1.87802e+09	1.95823e+09	1.88713e+09		1.8277e+09	1.43537e+09	1.49466e+09
High	P35821	Tyrosine-protein phosphatase non-receptor type 1 OS=Mus musculus OX=10090 GN=Ptpn1 PE=1 SV=2	49.6	13	6	9	8		11	8	6	9	9	9		12	9	8	0.41	0.25	0.56	0.41	7	9	10		11	10	6	0.476343	3.55479e+08	2.58261e+08	2.60178e+08		4.24054e+08	3.81658e+08	3.44724e+08
High	P54116	Erythrocyte band 7 integral membrane protein OS=Mus musculus OX=10090 GN=Stom PE=1 SV=3	31.4	9	6	6	5		6	4	6	13	7	6		7	5	12	0.55	-0.38	0.55	1.06	8	6	6		8	7	8	0.338173	4.61534e+08	2.39128e+08	1.89412e+08		3.54359e+08	3.4938e+08	3.94195e+08
High	Q9QZQ1	Afadin OS=Mus musculus OX=10090 GN=Afdn PE=1 SV=3	206.4	20	9	6	8		8	8	4	12	6	8		9	8	4	0.92	0.33	1.1	0.92	10	8	8		12	9	10	0.167135	1.66855e+08	8.58881e+07	8.35468e+07		2.09237e+08	1.8474e+08	1.57791e+08
High	Q99LD4	COP9 signalosome complex subunit 1 OS=Mus musculus OX=10090 GN=Gps1 PE=1 SV=1	53.4	13	4	6	10		8	10	4	4	8	13		13	12	4	0.13	0.17	0.13	-0.22	7	10	11		11	10	7	0.75768	7.13733e+08	7.30372e+08	8.10053e+08		8.01984e+08	8.01806e+08	6.93949e+08
High	Q9QXT0	Protein canopy homolog 2 OS=Mus musculus OX=10090 GN=Cnpy2 PE=1 SV=1	20.8	10	5	7	6		8	8	5	11	8	6		10	10	5	0.3	0.3	-0.21	0.3	7	9	8		10	8	6	0.542226	6.4356e+08	5.81603e+08	3.74941e+08		7.90071e+08	5.03652e+08	4.62133e+08
High	P41105	60S ribosomal protein L28 OS=Mus musculus OX=10090 GN=Rpl28 PE=1 SV=2	15.7	7	5	5	5		4	7	4	9	7	8		6	9	6	-0.54	-0.54	-0.83	-0.46	6	7	7		7	7	6	0.336117	3.82817e+09	4.13228e+09	3.77008e+09		2.63544e+09	2.31809e+09	2.74551e+09
High	O35857	Mitochondrial import inner membrane translocase subunit TIM44 OS=Mus musculus OX=10090 GN=Timm44 PE=1 SV=2	51.1	12	6	6	7		9	8	7	8	6	7		9	8	10	1	1.84	0.93	1	4	6	7		9	8	7	0.0371085	1.55497e+08	2.68612e+08	3.29142e+08		5.55174e+08	5.11684e+08	6.56034e+08
High	Q6NV83	U2 snRNP-associated SURP motif-containing protein OS=Mus musculus OX=10090 GN=U2surp PE=1 SV=3	118.2	20	4	9	11		12	11	7	4	9	12		13	12	8	0.23	1.87	0.23	-0.23	5	9	12		11	10	6	0.804611	7.11067e+07	1.63434e+08	1.52698e+08		2.59273e+08	1.91702e+08	1.29754e+08
High	Q8K124	Pleckstrin homology domain-containing family O member 2 OS=Mus musculus OX=10090 GN=Plekho2 PE=1 SV=1	53.8	11	7	7	9		7	7	6	9	8	10		10	7	7	0.21	0.9	0.21	-0.55	5	7	10		11	7	6	0.846502	2.01244e+08	1.89063e+08	2.08865e+08		3.76206e+08	2.18851e+08	1.42932e+08
High	P07742	Ribonucleoside-diphosphate reductase large subunit OS=Mus musculus OX=10090 GN=Rrm1 PE=1 SV=2	90.2	15	7	10	13		9	4	7	10	11	14		9	4	9	-1.71	0.53	-1.71	-2.26	7	9	10		9	7	6	0.00173517	1.24177e+08	3.30207e+08	3.38584e+08		1.7922e+08	1.01241e+08	7.08718e+07
High	P36552	Oxygen-dependent coproporphyrinogen-III oxidase, mitochondrial OS=Mus musculus OX=10090 GN=Cpox PE=1 SV=2	49.7	14	5	10	7		10	9	7	6	10	7		11	9	8	0.59	1.8	0.59	0.09	5	7	9		8	10	7	0.284998	1.14249e+08	2.60951e+08	2.53429e+08		3.98643e+08	3.9192e+08	2.68841e+08
High	P32020	Non-specific lipid-transfer protein OS=Mus musculus OX=10090 GN=Scp2 PE=1 SV=3	59.1	10	8	6	7		7	6	5	12	7	8		8	7	7	0.33	0	0.33	0.56	9	8	7		7	8	8	0.473139	9.1376e+08	6.81448e+08	6.0542e+08		9.15493e+08	8.56817e+08	8.89552e+08
High	Q9WTP7	GTP:AMP phosphotransferase AK3, mitochondrial OS=Mus musculus OX=10090 GN=Ak3 PE=1 SV=3	25.4	12	8	6	6		8	9	4	16	8	7		8	10	6	0.1	0.1	0.05	1.27	6	9	6		10	9	7	0.918612	4.3639e+08	3.05785e+08	1.40249e+08		4.66391e+08	3.16544e+08	3.38534e+08
High	Q9CPQ1	Cytochrome c oxidase subunit 6C OS=Mus musculus OX=10090 GN=Cox6c PE=1 SV=3	8.5	6	4	5	5		6	5	5	7	9	9		8	6	11	0.41	0.18	0.41	0.68	5	6	6		6	6	6	0.279566	1.91308e+09	1.74009e+09	1.67066e+09		2.16124e+09	2.31611e+09	2.67104e+09
High	Q9JLI8	Squamous cell carcinoma antigen recognized by T-cells 3 OS=Mus musculus OX=10090 GN=Sart3 PE=1 SV=1	109.6	18	4	8	7		10	10	4	5	9	8		11	10	4	-0.08	-0.08	-0.04	-0.32	7	8	9		11	11	8	0.804612	3.51705e+08	3.43836e+08	3.23512e+08		3.32246e+08	3.34132e+08	2.59191e+08
High	P84104	Serine/arginine-rich splicing factor 3 OS=Mus musculus OX=10090 GN=Srsf3 PE=1 SV=1	19.3	6	4	6	6		7	5	5	5	11	7		8	6	11	0.21	0.18	0.33	0.21	4	5	5		5	6	4	0.597285	6.98166e+08	7.96917e+08	9.63111e+08		7.89646e+08	1.0049e+09	1.11279e+09
High	O70305	Ataxin-2 OS=Mus musculus OX=10090 GN=Atxn2 PE=1 SV=1	136.4	15	4	9	10		6	8	3	6	10	11		7	9	3	0.02	0.02	0.04	-0.46	7	6	10		8	9	7	0.878754	1.54347e+08	1.42083e+08	1.85155e+08		1.5698e+08	1.4585e+08	1.34621e+08
High	Q9ESD7	Dysferlin OS=Mus musculus OX=10090 GN=Dysf PE=1 SV=3	237.8	16	10	3	6		8	14	5	12	3	6		11	15	5	0.48	0.78	0.48	0.47	6	4	3		5	8	5	0.531232	7.02576e+07	1.04967e+08	8.51551e+07		1.20577e+08	1.46432e+08	1.1814e+08
High	Q8BH97	Reticulocalbin-3 OS=Mus musculus OX=10090 GN=Rcn3 PE=1 SV=1	38	11	5	7	7		8	6	4	9	9	10		11	7	4	-0.31	-0.11	-0.31	-0.78	6	7	7		8	5	4	0.491838	5.99401e+08	5.35237e+08	3.61957e+08		5.54265e+08	4.33027e+08	2.10496e+08
High	Q9DBH5	Vesicular integral-membrane protein VIP36 OS=Mus musculus OX=10090 GN=Lman2 PE=1 SV=2	40.4	12	3	4	7		10	7	6	5	4	8		13	8	11	0.62	-0.21	0.62	0.66	6	8	7		10	12	6	0.184929	1.04971e+09	6.26697e+08	6.09053e+08		9.04719e+08	9.61509e+08	9.63418e+08
High	P13595	Neural cell adhesion molecule 1 OS=Mus musculus OX=10090 GN=Ncam1 PE=1 SV=3	119.4	11	8	5	5		6	4	4	15	7	5		7	4	5	-0.67	-1.41	-0.67	0.7	8	5	6		8	5	5	0.195131	5.39673e+08	2.04055e+08	1.88724e+08		2.02506e+08	1.28083e+08	3.06768e+08
High	Q8BP92	Reticulocalbin-2 OS=Mus musculus OX=10090 GN=Rcn2 PE=1 SV=1	37.2	13	3	8	9		8	7	4	5	10	12		10	7	5	0.21	-0.59	0.21	0.5	6	7	8		8	7	4	0.821809	3.00126e+08	2.55255e+08	1.73958e+08		1.99774e+08	2.95683e+08	2.46789e+08
High	P14901	Heme oxygenase 1 OS=Mus musculus OX=10090 GN=Hmox1 PE=1 SV=1	32.9	12	3	1	5		8	9	9	5	1	5		15	17	12	2.95	2.85	3.36	2.95	4	6	6		9	12	9	4.89531e-11	3.04781e+08	2.08917e+08	2.37688e+08		2.20392e+09	2.14955e+09	1.83897e+09
High	Q9EQ61	Pescadillo homolog OS=Mus musculus OX=10090 GN=Pes1 PE=1 SV=1	67.8	11	3	10	10		9	7	7	4	12	11		12	8	8	-0.03	1.31	-0.17	-0.03	6	10	9		10	6	8	0.819519	1.56177e+08	2.40972e+08	2.09899e+08		3.86262e+08	2.14517e+08	2.05309e+08
High	Q9EPT5	Solute carrier organic anion transporter family member 2A1 OS=Mus musculus OX=10090 GN=Slco2a1 PE=1 SV=2	70.1	11	4	6	8		9	9	8	4	6	8		11	10	9	0.61	1.08	0.61	0.6	9	8	8		10	10	9	0.207897	2.55407e+08	3.12352e+08	3.46565e+08		5.39089e+08	4.75532e+08	5.23681e+08
High	Q9CXF4	TBC1 domain family member 15 OS=Mus musculus OX=10090 GN=Tbc1d15 PE=1 SV=1	76.5	13	4	6	9		8	10	8	6	7	9		8	11	8	-0.1	0.89	-0.1	-1.01	5	9	9		9	10	8	0.724432	1.43758e+08	2.84562e+08	3.25775e+08		2.6731e+08	2.65332e+08	1.62189e+08
High	Q8BX17	Gem-associated protein 5 OS=Mus musculus OX=10090 GN=Gemin5 PE=1 SV=2	166.5	19	8	12	10		6	8	9	8	12	10		6	8	9	-0.03	1.04	-0.03	-0.78	8	10	13		11	9	8	0.858723	7.90653e+07	1.44843e+08	2.36355e+08		1.62483e+08	1.42207e+08	1.37684e+08
High	Q61730	Interleukin-1 receptor accessory protein OS=Mus musculus OX=10090 GN=Il1rap PE=1 SV=1	65.7	18	15	8	8		10	8	6	17	9	8		11	9	7	-0.38	-2.11	-0.38	-0.37	13	10	10		12	11	9	0.36722	1.03329e+09	3.33544e+08	2.15448e+08		2.38768e+08	2.56081e+08	1.67019e+08
High	Q9Z1D1	Eukaryotic translation initiation factor 3 subunit G OS=Mus musculus OX=10090 GN=Eif3g PE=1 SV=2	35.6	11	6	7	8		6	9	6	10	7	9		8	12	6	-0.64	-0.37	-0.68	-0.64	7	8	7		7	7	5	0.158112	6.41648e+08	6.59616e+08	5.02957e+08		4.95113e+08	4.11638e+08	3.22926e+08
High	Q60710	Deoxynucleoside triphosphate triphosphohydrolase SAMHD1 OS=Mus musculus OX=10090 GN=Samhd1 PE=1 SV=3	75.8	14	8	8	7		8	7	6	10	9	7		8	7	6	-0.58	-0.58	-1.38	-0.46	10	9	10		10	7	8	0.206207	4.62814e+08	4.60467e+08	3.77386e+08		3.08698e+08	1.7741e+08	2.73745e+08
High	Q8VD75	Huntingtin-interacting protein 1 OS=Mus musculus OX=10090 GN=Hip1 PE=1 SV=2	115.1	17	12	7	6		6	9	6	16	7	6		6	9	6	-0.27	-0.27	0.87	-0.42	11	7	8		11	9	9	0.510384	3.52347e+08	1.2444e+08	2.16998e+08		2.91643e+08	2.26945e+08	1.62368e+08
High	Q7TNC4	Putative RNA-binding protein Luc7-like 2 OS=Mus musculus OX=10090 GN=Luc7l2 PE=1 SV=1	46.6	7	4	8	9		9	10	9	5	8	9		10	11	10	-0.02	-0.02	0.08	-0.38	8	8	10		8	11	8	0.928218	3.58862e+08	4.16421e+08	5.08984e+08		3.53736e+08	4.40849e+08	3.90653e+08
High	Q9DBP5	UMP-CMP kinase OS=Mus musculus OX=10090 GN=Cmpk1 PE=1 SV=1	22.2	9	4	5	8		8	5	4	5	6	10		11	6	6	0.21	0.22	0.21	-0.46	4	5	8		7	7	5	0.735863	2.76718e+08	3.13626e+08	4.03956e+08		3.23057e+08	3.63524e+08	2.94159e+08
High	Q8BYK6	YTH domain-containing family protein 3 OS=Mus musculus OX=10090 GN=Ythdf3 PE=1 SV=2	63.9	6	6	8	6		9	7	7	7	9	7		10	7	9	0.19	0.39	0.19	-0.69	5	5	5		5	5	3	0.858206	1.37523e+08	1.15789e+08	1.33373e+08		1.80123e+08	1.31921e+08	8.26505e+07
High	Q91YT0	NADH dehydrogenase [ubiquinone] flavoprotein 1, mitochondrial OS=Mus musculus OX=10090 GN=Ndufv1 PE=1 SV=1	50.8	14	6	9	9		8	9	6	8	12	10		11	11	8	0.16	-0.06	0.16	0.56	8	8	8		9	9	8	0.754453	5.79923e+08	3.71511e+08	3.96231e+08		5.54541e+08	4.14597e+08	5.86144e+08
High	Q9D0B0	Serine/arginine-rich splicing factor 9 OS=Mus musculus OX=10090 GN=Srsf9 PE=1 SV=1	25.6	11	4	8	8		7	6	8	4	10	9		8	7	12	0.36	1.36	0.16	0.36	5	7	8		8	8	7	0.563482	1.4588e+08	3.1331e+08	2.32251e+08		3.73957e+08	3.50045e+08	2.98385e+08
High	Q64669	NAD(P)H dehydrogenase [quinone] 1 OS=Mus musculus OX=10090 GN=Nqo1 PE=1 SV=3	30.9	13	3	6	12		5	5	8	3	7	14		5	7	9	-0.08	2.08	-0.08	-0.14	5	9	12		9	8	8	0.846192	1.13767e+08	4.45242e+08	9.80094e+08		4.81031e+08	4.21743e+08	8.9195e+08
High	Q9D6U8	Protein FAM162A OS=Mus musculus OX=10090 GN=Fam162a PE=1 SV=1	17.7	10		2	4		8	8	5		3	4		14	13	7	1.17	2.08	1.17	0.44	4	4	7		9	9	7	0.012255	1.90893e+08	2.88893e+08	3.12937e+08		8.06493e+08	6.48831e+08	4.25138e+08
High	Q9CQ62	2,4-dienoyl-CoA reductase, mitochondrial OS=Mus musculus OX=10090 GN=Decr1 PE=1 SV=1	36.2	9	6	4	7		9	7	6	10	8	9		11	10	8	0.39	0.12	0.39	0.7	6	7	5		9	8	6	0.402218	7.70706e+08	6.11583e+08	4.3734e+08		8.39433e+08	7.9913e+08	7.10317e+08
High	P31938	Dual specificity mitogen-activated protein kinase kinase 1 OS=Mus musculus OX=10090 GN=Map2k1 PE=1 SV=2	43.4	7	4	8	5		3	5	4	4	10	7		5	6	5	0.22	0.51	-0.16	0.22	5	7	6		6	6	6	0.651887	4.25762e+08	7.2349e+08	5.73713e+08		6.04508e+08	6.49544e+08	6.6672e+08
High	Q64152	Transcription factor BTF3 OS=Mus musculus OX=10090 GN=Btf3 PE=1 SV=3	22	8	3	5	8		5	5	2	3	13	17		8	7	5	-0.24	1.55	-0.24	-0.97	3	4	5		4	3	3	0.592157	1.69888e+08	5.0738e+08	7.63764e+08		4.98868e+08	4.30598e+08	3.90985e+08
High	Q8C3W1	Uncharacterized protein C1orf198 homolog OS=Mus musculus OX=10090 PE=1 SV=1	35.3	15	6	10	8		5	7	2	9	18	10		5	9	2	-2.12	-2.03	-2.12	-3.14	8	9	10		7	9	3	1.94573e-05	5.84824e+08	5.01786e+08	4.26493e+08		1.43485e+08	1.15338e+08	4.8349e+07
High	Q9D8U8	Sorting nexin-5 OS=Mus musculus OX=10090 GN=Snx5 PE=1 SV=1	46.8	11	7	8	9		6	6	5	7	9	12		6	6	7	-0.12	-0.12	-0.28	0.03	6	9	9		8	8	7	0.741793	3.63506e+08	3.85679e+08	3.18864e+08		3.34457e+08	3.16577e+08	3.25993e+08
High	P63011	Ras-related protein Rab-3A OS=Mus musculus OX=10090 GN=Rab3a PE=1 SV=1	25	3	4	3	4		5	3	4	12	5	7		9	4	13	0.73	1.33	0.73	-1.7	2	2	2		2	2	2	0.30541	7.37113e+07	7.28454e+07	1.61277e+08		1.85677e+08	1.20797e+08	4.97986e+07
High	P81117	Nucleobindin-2 OS=Mus musculus OX=10090 GN=Nucb2 PE=1 SV=2	50.3	13	4	4	4		12	11	7	4	4	4		14	13	10	1.14	0.65	1.14	2.79	6	6	4		12	11	8	0.0291635	2.89122e+08	2.03322e+08	5.89309e+07		4.53894e+08	4.49162e+08	4.08494e+08
High	P97742	Carnitine O-palmitoyltransferase 1, liver isoform OS=Mus musculus OX=10090 GN=Cpt1a PE=1 SV=4	88.2	14	6	5	8		11	9	5	6	5	9		13	12	6	0.37	0.49	0.37	0.23	5	10	9		13	13	9	0.458734	4.23173e+08	3.71344e+08	3.67884e+08		5.96223e+08	4.8136e+08	4.32145e+08
High	Q9DB73	NADH-cytochrome b5 reductase 1 OS=Mus musculus OX=10090 GN=Cyb5r1 PE=1 SV=1	34.1	10	7	6	7		9	5	6	8	8	8		12	6	8	0.82	0.18	0.92	0.82	7	6	7		8	6	8	0.0763989	5.63532e+08	3.42118e+08	3.40016e+08		6.37992e+08	6.46867e+08	6.01877e+08
High	P61021	Ras-related protein Rab-5B OS=Mus musculus OX=10090 GN=Rab5b PE=1 SV=1	23.7	4	4	5	6		7	6	5	8	8	8		7	9	10	0.56	0.56	0.56	0.25	1	2	3		4	2	2	0.478243	8.90943e+07	6.66905e+07	7.93843e+07		1.31021e+08	9.81203e+07	9.43321e+07
High	P01027	Complement C3 OS=Mus musculus OX=10090 GN=C3 PE=1 SV=3	186.4	13	6	6	8		9	7	8	7	8	8		9	8	11	0.39	0.39	0.18	1.57	8	11	9		10	10	10	0.294013	7.65019e+08	1.22186e+09	1.06815e+09		9.99887e+08	1.37982e+09	3.18042e+09
High	Q810A7	ATP-dependent RNA helicase DDX42 OS=Mus musculus OX=10090 GN=Ddx42 PE=1 SV=3	101.9	16	4	9	5		8	8	6	4	10	6		8	8	7	-0.15	0.05	-0.15	-0.46	5	8	9		7	8	4	0.686633	1.46812e+08	1.70326e+08	2.12332e+08		1.51689e+08	1.53872e+08	1.53955e+08
High	Q9ET30	Transmembrane 9 superfamily member 3 OS=Mus musculus OX=10090 GN=Tm9sf3 PE=1 SV=1	67.5	10	5	7	8		8	7	3	7	9	11		9	9	3	-0.43	-0.71	-0.31	-0.43	6	6	8		8	7	5	0.351957	7.94988e+08	6.40797e+08	6.48265e+08		4.85824e+08	5.16051e+08	4.81573e+08
High	Q921U8	Smoothelin OS=Mus musculus OX=10090 GN=Smtn PE=1 SV=2	100.2	14	9	9	8		10	8	5	10	9	8		10	8	6	0.04	0.79	0.04	-0.67	6	10	11		10	10	6	0.941374	1.41297e+08	1.84663e+08	1.87298e+08		2.4443e+08	1.89877e+08	1.17854e+08
High	O35593	26S proteasome non-ATPase regulatory subunit 14 OS=Mus musculus OX=10090 GN=Psmd14 PE=1 SV=2	34.6	10	5	7	8		7	7	3	9	9	9		9	8	6	0.1	0.25	0.1	-0.06	4	6	6		7	6	4	0.832202	5.37135e+08	5.90112e+08	6.58819e+08		6.38483e+08	6.33486e+08	6.30186e+08
High	Q9CQY5	Magnesium transporter protein 1 OS=Mus musculus OX=10090 GN=Magt1 PE=1 SV=1	37.9	7	5	6	5		6	6	5	8	6	9		7	9	8	0.18	0.12	0.78	0.18	6	5	7		6	6	5	0.739295	3.86499e+08	3.08027e+08	4.07081e+08		4.20329e+08	5.29808e+08	4.60258e+08
High	Q9Z0M6	CD97 antigen OS=Mus musculus OX=10090 GN=Cd97 PE=1 SV=2	90.4	13	6	9	9		9	6	6	8	10	11		9	7	6	-0.36	-0.36	-0.42	-0.09	9	8	8		11	9	6	0.428976	3.48218e+08	2.42232e+08	1.48976e+08		2.72047e+08	1.80714e+08	1.40216e+08
High	Q8CJG0	Protein argonaute-2 OS=Mus musculus OX=10090 GN=Ago2 PE=1 SV=3	97.2	17	6	7	8		9	7	4	7	8	8		9	8	5	0.3	0.2	0.3	0.69	6	8	11		12	10	7	0.74941	1.37792e+08	1.19166e+08	1.65228e+08		1.58234e+08	1.46745e+08	2.66626e+08
High	Q91VS7	Microsomal glutathione S-transferase 1 OS=Mus musculus OX=10090 GN=Mgst1 PE=1 SV=3	17.5	6	2	5	6		6	5	4	5	9	12		8	13	7	0.82	0.82	0.82	0.5	2	6	6		6	6	4	0.0795762	6.33287e+08	5.65865e+08	6.02693e+08		1.11537e+09	9.97494e+08	8.50953e+08
High	Q00915	Retinol-binding protein 1 OS=Mus musculus OX=10090 GN=Rbp1 PE=1 SV=2	15.8	9	6	7	4		7	5	3	13	12	5		9	5	4	-0.39	-0.39	-0.61	0.18	6	8	7		7	6	4	0.38693	6.42263e+08	4.40086e+08	2.88051e+08		4.91533e+08	2.88802e+08	3.26178e+08
High	Q9WUD1	STIP1 homology and U box-containing protein 1 OS=Mus musculus OX=10090 GN=Stub1 PE=1 SV=1	34.9	12	4	8	10		7	8	8	4	11	11		7	9	9	-0.33	-0.33	-0.26	-0.86	6	9	10		7	8	8	0.451595	2.62492e+08	2.20526e+08	3.31316e+08		2.09339e+08	1.84588e+08	1.82531e+08
High	Q8BI72	CDKN2A-interacting protein OS=Mus musculus OX=10090 GN=Cdkn2aip PE=1 SV=1	59.7	15	8	8	6		8	9	6	9	8	6		8	10	7	0.63	0.12	0.63	0.9	6	5	5		5	8	6	0.381481	1.0772e+08	9.62767e+07	9.95381e+07		1.16955e+08	1.48873e+08	1.85483e+08
High	Q9JIW9	Ras-related protein Ral-B OS=Mus musculus OX=10090 GN=Ralb PE=1 SV=1	23.3	6	5	6	7		7	8	7	7	9	8		8	10	9	-0.13	-0.32	0.53	-0.13	6	8	8		8	8	5	0.755646	7.06285e+08	4.35691e+08	4.9376e+08		5.65119e+08	6.30096e+08	4.49941e+08
High	Q9CYN2	Signal peptidase complex subunit 2 OS=Mus musculus OX=10090 GN=Spcs2 PE=1 SV=1	25	13	6	3	5		10	11	5	8	4	6		16	14	7	0.53	0.53	0.86	0.08	7	5	9		11	11	6	0.25832	5.88485e+08	4.35742e+08	5.97177e+08		8.50856e+08	7.93354e+08	6.32917e+08
High	Q8CI94	Glycogen phosphorylase, brain form OS=Mus musculus OX=10090 GN=Pygb PE=1 SV=3	96.7	9	7	6	9		7	7	2	8	7	10		8	10	2	0.33	0.34	0.33	-1.45	5	8	7		7	9	2	0.744127	1.19539e+08	1.93104e+08	1.56359e+08		1.51399e+08	2.42507e+08	5.71824e+07
High	Q9Z0J0	NPC intracellular cholesterol transporter 2 OS=Mus musculus OX=10090 GN=Npc2 PE=1 SV=1	16.4	7	4	4	3		3	5	3	13	7	5		4	8	12	0.34	-0.39	0.34	0.42	5	6	5		5	5	5	0.353394	2.60872e+09	1.66509e+09	1.52305e+09		1.99658e+09	2.10934e+09	2.03461e+09
High	O09172	Glutamate--cysteine ligase regulatory subunit OS=Mus musculus OX=10090 GN=Gclm PE=1 SV=1	30.5	10	2	5	7		7	7	4	2	7	8		8	11	8	0.75	1.62	0.75	0.17	4	4	5		5	5	5	0.154595	1.31862e+08	2.21318e+08	3.94788e+08		4.05652e+08	3.70995e+08	4.45404e+08
High	Q8K0D5	Elongation factor G, mitochondrial OS=Mus musculus OX=10090 GN=Gfm1 PE=1 SV=1	83.5	17	6	9	9		11	6	8	6	9	9		13	6	9	0.7	1.26	0.7	-0.78	6	9	9		13	11	5	0.254328	1.7727e+08	1.90777e+08	1.97981e+08		4.25359e+08	3.10198e+08	1.15625e+08
High	Q8JZQ2	AFG3-like protein 2 OS=Mus musculus OX=10090 GN=Afg3l2 PE=1 SV=1	89.5	15	7	5	8		14	11	8	7	5	8		14	12	10	0.46	0.32	1.07	0.46	10	8	10		11	11	9	0.524818	2.3611e+08	1.26969e+08	1.66679e+08		2.94681e+08	2.66055e+08	2.28644e+08
High	Q9Z2U1	Proteasome subunit alpha type-5 OS=Mus musculus OX=10090 GN=Psma5 PE=1 SV=1	26.4	8	4	7	6		8	6	5	6	10	8		9	8	7	0.11	0.56	0.11	0.04	4	6	6		6	6	5	0.793024	4.81977e+08	6.18781e+08	6.08365e+08		7.10621e+08	6.69605e+08	6.26777e+08
High	P63024	Vesicle-associated membrane protein 3 OS=Mus musculus OX=10090 GN=Vamp3 PE=1 SV=1	11.5	5	3	3	5		3	5	3	8	6	10		6	11	7	0.25	0.25	1.78	0.23	3	3	4		4	5	3	0.629691	4.49169e+08	1.64385e+08	2.91564e+08		5.32545e+08	5.64671e+08	3.41873e+08
High	Q8CJF7	Protein ELYS OS=Mus musculus OX=10090 GN=Ahctf1 PE=1 SV=1	247.5	22	4	9	10		10	11	6	4	10	10		10	11	6	0.58	1.01	0.58	0.27	7	10	8		10	11	10	0.452252	9.31886e+07	1.4642e+08	1.30028e+08		1.88052e+08	2.19372e+08	1.56827e+08
High	Q91VK1	Basic leucine zipper and W2 domain-containing protein 2 OS=Mus musculus OX=10090 GN=Bzw2 PE=1 SV=1	48	8	5	9	9		6	6	3	8	11	13		7	7	4	-0.28	0.34	-0.28	-2.35	4	5	5		5	5	3	0.546162	5.88806e+07	1.56396e+08	1.76449e+08		7.43907e+07	1.28851e+08	3.46225e+07
High	Q61074	Protein phosphatase 1G OS=Mus musculus OX=10090 GN=Ppm1g PE=1 SV=3	58.7	14	3	9	9		10	4	5	3	11	12		11	5	5	-0.76	1.73	-0.76	-1.17	3	9	10		9	7	7	0.109495	9.66978e+07	3.70125e+08	4.08017e+08		3.19877e+08	2.1801e+08	1.81213e+08
High	O08539	Myc box-dependent-interacting protein 1 OS=Mus musculus OX=10090 GN=Bin1 PE=1 SV=1	64.4	9	2	8	7		8	5	5	2	10	9		9	7	8	-0.78	1	-0.78	-2.35	2	7	7		7	6	3	0.101494	1.41943e+08	3.36937e+08	4.27204e+08		2.84011e+08	1.95662e+08	8.3747e+07
High	Q8BL97	Serine/arginine-rich splicing factor 7 OS=Mus musculus OX=10090 GN=Srsf7 PE=1 SV=1	30.8	8	2	5	8		7	7	7	4	7	10		10	9	10	0.35	0.35	0.52	0.21	5	7	9		7	8	7	0.423371	7.09021e+08	6.99872e+08	9.48603e+08		9.03201e+08	1.00464e+09	1.09677e+09
High	P24668	Cation-dependent mannose-6-phosphate receptor OS=Mus musculus OX=10090 GN=M6pr PE=1 SV=1	31.2	8	7	6	5		6	6	3	12	10	8		8	11	5	0.51	0.51	0.7	-0.15	5	6	6		6	6	5	0.289506	5.30027e+08	4.05393e+08	4.40431e+08		7.52236e+08	6.59612e+08	3.96445e+08
High	Q8CH18	Cell division cycle and apoptosis regulator protein 1 OS=Mus musculus OX=10090 GN=Ccar1 PE=1 SV=1	132	16	8	8	8		10	7	4	9	8	9		10	8	5	-0.02	0.55	-0.27	-0.02	7	9	10		11	9	6	0.863732	1.82584e+08	2.13547e+08	1.7631e+08		2.67885e+08	1.77293e+08	1.73628e+08
High	Q91YJ2	Sorting nexin-4 OS=Mus musculus OX=10090 GN=Snx4 PE=1 SV=1	51.7	11	7	9	9		8	6	6	9	10	10		8	6	6	-0.54	-0.68	-0.54	-0.42	7	10	9		9	9	7	0.244006	4.03614e+08	4.06647e+08	3.63428e+08		2.51231e+08	2.80246e+08	2.71451e+08
High	Q8BHD7	Polypyrimidine tract-binding protein 3 OS=Mus musculus OX=10090 GN=Ptbp3 PE=1 SV=1	56.7	6	5	3	3		8	5	5	7	4	5		14	8	9	1.24	0.92	1.64	1.24	5	2	5		4	4	4	0.0607313	1.2925e+08	8.30217e+07	8.2986e+07		2.45337e+08	2.58516e+08	1.95676e+08
High	Q9R0P9	Ubiquitin carboxyl-terminal hydrolase isozyme L1 OS=Mus musculus OX=10090 GN=Uchl1 PE=1 SV=1	24.8	10	2	6	9		7	9	4	2	9	13		10	12	5	0.78	1.63	0.78	-0.45	4	7	8		8	9	6	0.0990022	2.18359e+08	4.26959e+08	7.13685e+08		6.74713e+08	7.34066e+08	5.21802e+08
High	Q8BU33	Acetolactate synthase-like protein OS=Mus musculus OX=10090 GN=Ilvbl PE=1 SV=1	68.1	11	8	5	6		8	8	6	15	6	9		10	10	7	0.21	-0.88	0.21	0.31	9	8	5		6	7	6	0.868928	5.20923e+08	2.26956e+08	1.71255e+08		2.83281e+08	2.6207e+08	2.11743e+08
High	Q9CY50	Translocon-associated protein subunit alpha OS=Mus musculus OX=10090 GN=Ssr1 PE=1 SV=1	32	5	4	4	3		4	4	4	7	8	6		11	8	5	-0.11	-0.22	-0.11	0.61	4	4	4		4	4	4	0.983769	1.44603e+09	1.23839e+09	1.13857e+09		1.24569e+09	1.1478e+09	1.73574e+09
High	P83741	Serine/threonine-protein kinase WNK1 OS=Mus musculus OX=10090 GN=Wnk1 PE=1 SV=2	250.8	18	6	10	9		4	7	5	7	11	9		4	7	5	0.06	0.86	0.06	-0.4	7	9	9		10	9	5	0.99619	2.60317e+08	3.03916e+08	2.83073e+08		4.73258e+08	3.15785e+08	2.13886e+08
High	Q9JKC8	AP-3 complex subunit mu-1 OS=Mus musculus OX=10090 GN=Ap3m1 PE=1 SV=1	46.9	12	5	8	7		8	8	5	9	10	9		9	10	5	-0.35	-0.35	0.08	-0.43	7	9	9		8	9	7	0.423269	2.78546e+08	3.04797e+08	3.2117e+08		2.19119e+08	3.21992e+08	2.3884e+08
High	P70699	Lysosomal alpha-glucosidase OS=Mus musculus OX=10090 GN=Gaa PE=1 SV=2	106.2	14	6	5	7		8	7	7	9	6	8		10	8	10	0.43	0.14	0.62	0.43	8	8	6		10	9	7	0.392422	5.85257e+08	3.06249e+08	3.06735e+08		6.44895e+08	4.69382e+08	4.14527e+08
High	Q9R190	Metastasis-associated protein MTA2 OS=Mus musculus OX=10090 GN=Mta2 PE=1 SV=1	75	12	6	6	11		10	9	6	6	6	12		10	11	6	0.56	1.29	0.56	0.44	6	10	12		12	12	10	0.338793	2.01308e+08	2.37822e+08	2.53687e+08		4.90927e+08	3.51154e+08	3.44332e+08
High	P0DOV2	Interferon-activable protein 204 OS=Mus musculus OX=10090 GN=Ifi204 PE=1 SV=1	69.4	12	1	11	1		13	6	3	1	13	1		17	8	3	0.18	1.59	-1.32	0.18	3	10	5		15	6	9	0.892039	1.17415e+08	3.13407e+08	1.51665e+08		3.52957e+08	1.25362e+08	1.7209e+08
High	Q99NH0	Ankyrin repeat domain-containing protein 17 OS=Mus musculus OX=10090 GN=Ankrd17 PE=1 SV=2	274	24	6	8	8		7	9	3	6	8	11		8	9	4	-0.81	-0.37	-1.03	-0.81	8	9	8		8	6	6	0.143317	1.68585e+08	1.53502e+08	1.24348e+08		1.30411e+08	7.50228e+07	7.07842e+07
High	P70335	Rho-associated protein kinase 1 OS=Mus musculus OX=10090 GN=Rock1 PE=1 SV=1	158.1	10	4	8	7		8	9	6	4	9	8		8	9	7	-0.94	-0.94	0.02	-1.01	5	4	4		5	3	3	0.219203	6.2055e+07	2.62595e+07	5.45935e+07		3.23346e+07	2.65959e+07	2.7057e+07
High	Q8BXZ1	Protein disulfide-isomerase TMX3 OS=Mus musculus OX=10090 GN=Tmx3 PE=1 SV=2	51.8	12	3	5	7		8	6	6	5	5	9		11	8	8	0.96	1.02	0.96	-0.49	3	5	7		8	8	3	0.0843891	2.1082e+08	1.88149e+08	3.03549e+08		4.26419e+08	3.66693e+08	2.16211e+08
High	Q6ZWY3	40S ribosomal protein S27-like OS=Mus musculus OX=10090 GN=Rps27l PE=1 SV=3	9.5	3	3	4	5		3	3	3	9	8	9		5	4	8	-0.27	1.98	-0.27	-0.72	2	3	3		3	3	3	0.526705	1.35915e+08	3.35657e+08	5.22532e+08		5.35317e+08	2.78022e+08	3.17746e+08
High	Q9D8B3	Charged multivesicular body protein 4b OS=Mus musculus OX=10090 GN=Chmp4b PE=1 SV=2	24.9	8	5	5	7		6	7	6	5	6	8		8	9	7	0.04	-0.2	0.04	0.41	6	6	6		6	6	7	0.927385	5.84037e+08	6.50336e+08	6.00564e+08		5.07455e+08	6.66615e+08	7.9659e+08
High	O35963	Ras-related protein Rab-33B OS=Mus musculus OX=10090 GN=Rab33b PE=1 SV=1	25.8	5	4	3	4		3	3	4	13	5	7		6	4	13	-0.11	-0.11	1.08	-0.42	2	3	3		3	4	3	0.75709	5.77009e+07	4.21697e+07	5.02167e+07		5.36233e+07	8.93892e+07	3.75776e+07
High	Q8BRT1	CLIP-associating protein 2 OS=Mus musculus OX=10090 GN=Clasp2 PE=1 SV=1	140.7	17	11	8	5		6	10	5	13	8	5		8	10	5	-0.11	-1	-0.11	-0.01	9	6	5		9	7	6	0.748841	1.4847e+08	7.87284e+07	5.47979e+07		7.44642e+07	7.30144e+07	5.45224e+07
High	Q7TQI3	Ubiquitin thioesterase OTUB1 OS=Mus musculus OX=10090 GN=Otub1 PE=1 SV=2	31.3	9	6	8	8		7	4	4	9	8	9		8	4	7	-0.38	-0.11	-0.5	-0.38	6	7	7		6	7	6	0.397953	3.15642e+08	3.96462e+08	3.49599e+08		2.93107e+08	2.80991e+08	2.68381e+08
High	Q9D1J3	SAP domain-containing ribonucleoprotein OS=Mus musculus OX=10090 GN=Sarnp PE=1 SV=3	23.5	8	6	6	5		7	5	5	12	7	5		8	5	12	0.18	-0.02	0.18	0.32	5	6	5		6	4	6	0.727417	4.33751e+08	4.12515e+08	3.57488e+08		4.27157e+08	4.68805e+08	4.46834e+08
High	Q9CPV4	Glyoxalase domain-containing protein 4 OS=Mus musculus OX=10090 GN=Glod4 PE=1 SV=1	33.3	13	4	8	10		9	4	5	4	9	13		9	5	6	-0.71	-0.05	-0.71	-0.75	5	9	10		8	9	4	0.120854	2.32592e+08	3.6061e+08	3.52671e+08		2.23974e+08	2.19867e+08	2.0993e+08
High	Q9Z108	Double-stranded RNA-binding protein Staufen homolog 1 OS=Mus musculus OX=10090 GN=Stau1 PE=1 SV=1	53.9	11	6	6	11		7	5	7	8	7	12		7	6	9	-0.45	0.14	-0.45	-0.89	8	9	9		8	8	8	0.31355	2.54768e+08	3.17133e+08	3.45377e+08		2.81298e+08	2.32758e+08	1.85935e+08
High	P01942	Hemoglobin subunit alpha OS=Mus musculus OX=10090 GN=Hba PE=1 SV=2	15.1	2	2	2	2		2	2	2	9	11	7		3	5	17	1.59	1.59	0.85	2.4	2	2	2		2	2	2	0.000294187	9.53216e+08	1.7126e+09	1.61364e+09		2.87872e+09	3.07677e+09	8.51295e+09
High	Q8C052	Microtubule-associated protein 1S OS=Mus musculus OX=10090 GN=Map1s PE=1 SV=2	102.9	15	7	7	8		9	7	4	7	9	9		10	7	4	-0.28	0.12	-0.28	-0.79	8	7	9		7	6	8	0.501506	1.68857e+08	1.69141e+08	1.9559e+08		1.83617e+08	1.39585e+08	1.12914e+08
High	O35465	Peptidyl-prolyl cis-trans isomerase FKBP8 OS=Mus musculus OX=10090 GN=Fkbp8 PE=1 SV=2	43.5	8	6	6	4		5	5	6	12	7	7		8	7	7	-0.26	-0.26	-0.42	0.31	6	7	5		6	6	5	0.54417	3.43428e+08	5.0105e+08	2.04407e+08		2.86033e+08	3.75701e+08	2.53647e+08
High	P21278	Guanine nucleotide-binding protein subunit alpha-11 OS=Mus musculus OX=10090 GN=Gna11 PE=1 SV=1	42	8	10	6	7		8	8	5	12	6	7		8	8	5	0.3	-0.79	0.49	0.3	9	8	8		8	8	6	0.550801	7.48886e+08	3.73488e+08	3.78152e+08		4.3355e+08	5.25682e+08	4.65245e+08
High	Q8BVQ5	Protein phosphatase methylesterase 1 OS=Mus musculus OX=10090 GN=Ppme1 PE=1 SV=5	42.2	10	5	5	10		8	5	6	5	6	11		9	7	6	-0.14	0.37	-0.14	-0.14	8	10	10		10	8	8	0.718043	3.03871e+08	3.38346e+08	3.91156e+08		3.93348e+08	3.07211e+08	3.55981e+08
High	Q3THS6	S-adenosylmethionine synthase isoform type-2 OS=Mus musculus OX=10090 GN=Mat2a PE=1 SV=2	43.7	13	2	8	9		8	5	5	4	10	10		10	5	9	-0.29	-0.09	-0.29	-0.87	4	9	9		9	7	6	0.512875	5.95196e+08	5.11797e+08	6.09446e+08		5.59407e+08	4.18126e+08	3.33198e+08
High	P22892	AP-1 complex subunit gamma-1 OS=Mus musculus OX=10090 GN=Ap1g1 PE=1 SV=3	91.3	13	4	8	7		7	6	6	6	9	7		9	6	6	0.24	0.28	0.24	-0.03	7	10	9		12	11	8	0.63346	4.13126e+08	4.24107e+08	3.22486e+08		5.00518e+08	5.01902e+08	3.15762e+08
High	Q9EST5	Acidic leucine-rich nuclear phosphoprotein 32 family member B OS=Mus musculus OX=10090 GN=Anp32b PE=1 SV=1	31.1	6	4	5	5		5	4	3	5	13	9		7	6	5	-0.36	1.21	-0.36	-0.66	4	4	5		5	5	4	0.41899	3.10472e+08	5.89571e+08	7.39325e+08		7.20186e+08	4.58619e+08	4.6913e+08
High	Q9CT10	Ran-binding protein 3 OS=Mus musculus OX=10090 GN=Ranbp3 PE=1 SV=2	52.5	14	3	10	8		8	7	7	4	10	8		8	7	7	-0.61	0.58	-0.61	-0.9	6	8	10		9	9	7	0.18262	1.81962e+08	3.12924e+08	3.76607e+08		2.71774e+08	2.04651e+08	2.01553e+08
High	Q9WV54	Acid ceramidase OS=Mus musculus OX=10090 GN=Asah1 PE=1 SV=1	44.6	11	4	4	9		9	6	6	5	5	10		11	6	9	-0.2	-0.2	0.31	-0.27	8	7	8		9	8	6	0.667373	7.09745e+08	5.35374e+08	5.77614e+08		6.19502e+08	6.65651e+08	4.78876e+08
High	Q9Z1K5	E3 ubiquitin-protein ligase ARIH1 OS=Mus musculus OX=10090 GN=Arih1 PE=1 SV=3	64	15	5	7	8		8	6	6	6	7	8		8	7	6	-0.73	0.09	-1.52	-0.73	6	9	8		9	6	5	0.168967	2.50286e+08	2.85537e+08	2.38172e+08		2.6712e+08	9.98993e+07	1.43946e+08
High	Q810B6	Rabankyrin-5 OS=Mus musculus OX=10090 GN=Ankfy1 PE=1 SV=2	128.6	20	3	6	10		10	9	4	4	6	10		10	10	5	-0.76	-0.76	-0.4	-0.9	5	6	9		11	10	6	0.114813	4.63659e+08	3.74385e+08	3.1867e+08		2.74356e+08	2.84095e+08	1.71103e+08
High	Q9JLM8	Serine/threonine-protein kinase DCLK1 OS=Mus musculus OX=10090 GN=Dclk1 PE=1 SV=1	84.1	13	7	7	4		5	5	5	9	8	4		5	5	5	-0.58	-0.58	-0.62	-0.01	8	7	8		10	9	8	0.205405	5.52981e+08	4.83706e+08	3.21429e+08		3.69731e+08	3.15606e+08	3.18451e+08
High	Q3TJZ6	Protein FAM98A OS=Mus musculus OX=10090 GN=Fam98a PE=1 SV=1	55	6	5	7	6		6	5	4	6	11	8		9	7	5	0.15	0.4	0.15	-0.68	3	3	4		5	4	4	0.966866	1.51583e+08	1.51252e+08	2.22984e+08		1.99565e+08	1.67975e+08	1.38946e+08
High	P08032	Spectrin alpha chain, erythrocytic 1 OS=Mus musculus OX=10090 GN=Spta1 PE=1 SV=3	279.7	26	5	18	19		1	1	2	5	21	20		1	1	3	-4.42	0.79	-4.42	-6.64	2	8	10		3	3	1	7.44982e-12	1.18957e+07	2.75925e+08	1.41745e+08		2.05296e+07	1.29154e+07	1.30619e+06
High	P57716	Nicastrin OS=Mus musculus OX=10090 GN=Ncstn PE=1 SV=3	78.4	11	5	8	5		9	8	6	9	8	5		10	9	6	-0.15	-0.1	-0.16	-0.15	6	6	7		7	7	6	0.706091	5.27318e+08	4.75149e+08	4.53237e+08		4.92863e+08	4.25156e+08	4.07138e+08
High	P62317	Small nuclear ribonucleoprotein Sm D2 OS=Mus musculus OX=10090 GN=Snrpd2 PE=1 SV=1	13.5	7	2	5	5		7	5	5	3	6	5		13	6	7	0.68	0.68	1.27	0.44	5	4	6		7	5	5	0.0895385	9.43714e+08	5.148e+08	1.23357e+09		1.51266e+09	1.24405e+09	1.67459e+09
High	O35344	Importin subunit alpha-4 OS=Mus musculus OX=10090 GN=Kpna3 PE=1 SV=1	57.7	7	3	5	7		5	8	5	3	7	13		5	11	5	-0.08	0.43	-0.08	-1.02	5	7	7		8	7	4	0.814151	2.52855e+08	3.84328e+08	4.69957e+08		3.40101e+08	3.64793e+08	2.32279e+08
High	O08573	Galectin-9 OS=Mus musculus OX=10090 GN=Lgals9 PE=1 SV=1	40	8	5	6	5		7	7	5	6	10	6		7	7	7	0.37	0.32	0.37	0.72	4	7	6		7	7	7	0.42754	4.70463e+08	5.84899e+08	3.59368e+08		5.87785e+08	7.57865e+08	5.92833e+08
High	Q921N6	Probable ATP-dependent RNA helicase DDX27 OS=Mus musculus OX=10090 GN=Ddx27 PE=1 SV=3	85.9	16	6	9	9		12	9	7	7	9	10		12	9	7	0.31	-0.68	0.5	0.31	10	11	11		13	12	7	0.591636	8.50005e+08	2.47234e+08	2.82193e+08		5.30257e+08	3.49698e+08	3.48701e+08
High	O55135	Eukaryotic translation initiation factor 6 OS=Mus musculus OX=10090 GN=Eif6 PE=1 SV=2	26.5	7	3	4	6		5	6	4	5	7	8		7	9	7	0.11	0.16	0.11	-0.21	4	5	5		6	6	4	0.82678	5.06912e+08	5.05073e+08	5.97919e+08		5.64839e+08	5.44679e+08	5.16319e+08
High	P61082	NEDD8-conjugating enzyme Ubc12 OS=Mus musculus OX=10090 GN=Ube2m PE=1 SV=1	20.9	9	6	7	7		4	6	6	6	9	8		4	8	8	-0.5	0.09	-0.5	-0.78	6	6	9		7	8	7	0.274963	4.41958e+08	6.84228e+08	7.10432e+08		4.69207e+08	4.82906e+08	4.13187e+08
High	Q99L13	3-hydroxyisobutyrate dehydrogenase, mitochondrial OS=Mus musculus OX=10090 GN=Hibadh PE=1 SV=1	35.4	10	5	7	6		9	6	6	6	8	6		11	8	6	0.58	1.56	0.58	-0.12	4	7	7		8	8	5	0.22348	2.13335e+08	3.47501e+08	3.56836e+08		6.30808e+08	5.20897e+08	3.29263e+08
High	P08775	DNA-directed RNA polymerase II subunit RPB1 OS=Mus musculus OX=10090 GN=Polr2a PE=1 SV=3	217	17	6	10	8		9	7	6	7	12	8		9	8	7	0.45	0.45	-0.42	0.59	5	7	7		10	7	7	0.563475	1.19302e+08	1.56762e+08	1.6122e+08		1.63378e+08	1.1728e+08	2.42372e+08
High	P21279	Guanine nucleotide-binding protein G(q) subunit alpha OS=Mus musculus OX=10090 GN=Gnaq PE=1 SV=4	42.1	6	7	6	5		7	8	4	13	7	5		7	9	8	0.62	-0.2	1.09	0.62	5	3	5		4	6	4	0.359047	3.07928e+08	1.3104e+08	1.65132e+08		2.67559e+08	2.78191e+08	2.53105e+08
High	P70302	Stromal interaction molecule 1 OS=Mus musculus OX=10090 GN=Stim1 PE=1 SV=2	77.5	12	6	7	5		6	10	8	7	7	5		6	12	8	0.93	0.31	0.93	1.06	7	7	6		9	6	9	0.153515	2.6329e+08	1.1554e+08	1.26069e+08		3.26541e+08	2.1949e+08	2.62144e+08
High	P62849	40S ribosomal protein S24 OS=Mus musculus OX=10090 GN=Rps24 PE=1 SV=1	15.4	5	1	4	4		3	4	4	1	10	13		8	10	6	0.01	3.03	0.01	-1.45	4	5	5		4	4	4	0.854133	1.61359e+08	1.0671e+09	1.58601e+09		1.31757e+09	1.07579e+09	5.81367e+08
High	P47226	Testin OS=Mus musculus OX=10090 GN=Tes PE=1 SV=1	48	11	3	4	4		9	6	4	3	5	6		14	8	7	1.25	1.25	0.81	1.27	4	5	5		5	4	4	0.0593768	6.70961e+07	9.30866e+07	8.7507e+07		1.59981e+08	1.62972e+08	2.10316e+08
High	Q8R2Y2	Cell surface glycoprotein MUC18 OS=Mus musculus OX=10090 GN=Mcam PE=1 SV=1	71.5	11	6	5	5		9	9	5	7	6	6		13	11	8	1.15	1.35	1.15	0.32	5	4	6		9	8	6	0.0275622	2.40233e+08	1.77534e+08	2.26609e+08		6.13826e+08	3.95036e+08	2.83792e+08
High	Q05CL8	La-related protein 7 OS=Mus musculus OX=10090 GN=Larp7 PE=1 SV=2	64.8	10	6	7	9		8	6	7	6	7	9		8	6	8	-0.04	-0.05	-0.04	0.44	6	6	6		8	6	7	0.941684	1.11875e+09	1.05019e+09	7.41881e+08		1.07899e+09	1.0231e+09	1.00791e+09
High	O35114	Lysosome membrane protein 2 OS=Mus musculus OX=10090 GN=Scarb2 PE=1 SV=3	54	11	7	7	7		9	5	6	11	9	7		10	5	8	0.32	-0.39	0.58	0.32	7	8	7		6	8	7	0.498761	9.85512e+08	4.15895e+08	4.08175e+08		7.4992e+08	6.23646e+08	5.0952e+08
High	P62869	Elongin-B OS=Mus musculus OX=10090 GN=Elob PE=1 SV=1	13.2	8	5	5	7		6	8	4	6	6	11		6	11	5	-0.34	-0.21	-1.56	-0.34	6	6	7		7	6	6	0.437433	5.26211e+08	5.877e+08	4.81772e+08		4.53445e+08	1.99564e+08	3.79547e+08
High	P70303	CTP synthase 2 OS=Mus musculus OX=10090 GN=Ctps2 PE=1 SV=1	65.5	7	3	8	6		8	6	3	3	13	12		9	7	3	2.32	6.64	2.32	-6.64		4	3		4	3		0.000342494		3.48086e+07	6.55843e+07		1.51795e+08	1.73936e+08
High	Q8JZR0	Long-chain-fatty-acid--CoA ligase 5 OS=Mus musculus OX=10090 GN=Acsl5 PE=1 SV=1	76.2	12	5	6	7		11	10	10	6	7	7		11	11	11	0.89	0.89	1.39	0.83	9	7	11		12	12	11	0.0697343	2.85373e+08	1.8436e+08	2.83e+08		5.2804e+08	4.8312e+08	5.02215e+08
High	Q8C166	Copine-1 OS=Mus musculus OX=10090 GN=Cpne1 PE=1 SV=1	58.8	11	6	7	9		6	8	5	7	7	9		6	10	8	-0.55	0.66	-0.55	-1.71	7	7	8		7	7	4	0.222031	3.72654e+08	6.61439e+08	5.86195e+08		5.88302e+08	4.50557e+08	1.79206e+08
High	Q8VCM8	Nicalin OS=Mus musculus OX=10090 GN=Ncln PE=1 SV=2	62.9	10	6	6	7		8	7	6	6	7	7		9	7	6	0	-0.42	0	0.31	7	8	8		8	8	8	0.998655	7.91743e+08	5.7422e+08	5.12729e+08		5.89781e+08	5.75947e+08	6.33653e+08
High	Q9Z0H8	CAP-Gly domain-containing linker protein 2 OS=Mus musculus OX=10090 GN=Clip2 PE=1 SV=2	115.8	17	10	9	12		3	4	4	10	9	12		3	4	4	-0.71	-0.71	-0.62	-2.3	8	8	9		7	7	4	0.198004	1.18364e+08	1.5558e+08	1.73099e+08		7.25658e+07	1.01164e+08	3.52067e+07
High	Q6PAM1	Alpha-taxilin OS=Mus musculus OX=10090 GN=Txlna PE=1 SV=1	62.3	17	6	9	8		10	5	4	6	9	8		10	5	4	-0.16	-0.16	-1.22	0.84	7	8	6		8	5	9	0.683185	2.07872e+08	2.49486e+08	1.25934e+08		1.86291e+08	1.06976e+08	2.25185e+08
High	P29387	Guanine nucleotide-binding protein subunit beta-4 OS=Mus musculus OX=10090 GN=Gnb4 PE=1 SV=4	37.4	5	4	3	6		8	5	4	7	8	12		9	7	6	-1.23	6.64	-1.23	-3.99		1	2		3	1	1	0.148603		2.21998e+07	3.02205e+07		3.40979e+07	9.48392e+06	1.90393e+06
High	Q924C1	Exportin-5 OS=Mus musculus OX=10090 GN=Xpo5 PE=1 SV=1	136.9	15	5	10	13		6	3	5	5	12	14		6	3	5	-2.23	-0.51	-2.23	-2.25	5	8	11		7	4	3	0.000196377	1.55873e+08	1.55527e+08	2.30416e+08		1.09746e+08	3.30972e+07	4.83322e+07
High	Q9DBE9	pre-rRNA 2'-O-ribose RNA methyltransferase FTSJ3 OS=Mus musculus OX=10090 GN=Ftsj3 PE=1 SV=1	95.5	15	4	6	9		11	7	7	5	7	12		15	8	7	0.39	1.24	-0.03	0.39	6	7	8		10	8	6	0.564749	1.6452e+08	2.38532e+08	2.31271e+08		3.88535e+08	2.33629e+08	3.02347e+08
High	Q9D7B7	Probable glutathione peroxidase 8 OS=Mus musculus OX=10090 GN=Gpx8 PE=1 SV=1	24.1	6	5	5	4		6	6	3	12	6	4		8	6	9	0.54	-0.21	0.68	0.54	5	5	5		6	6	5	0.254875	7.49067e+08	4.08539e+08	4.72561e+08		6.4869e+08	6.56043e+08	6.8631e+08
High	Q3UM45	Protein phosphatase 1 regulatory subunit 7 OS=Mus musculus OX=10090 GN=Ppp1r7 PE=1 SV=2	41.3	15	3	9	9		8	5	7	4	11	10		9	5	8	-0.25	0.7	-0.25	-0.43	4	9	8		9	8	6	0.549168	2.05576e+08	3.52986e+08	3.28342e+08		3.3474e+08	2.95986e+08	2.42905e+08
High	Q9R0Q3	Transmembrane emp24 domain-containing protein 2 OS=Mus musculus OX=10090 GN=Tmed2 PE=1 SV=1	22.7	8	5	7	4		5	7	5	8	9	5		7	9	7	0.27	-0.75	0.27	0.61	5	5	5		3	6	5	0.423255	1.68422e+09	1.23265e+09	1.205e+09		1.00288e+09	1.48736e+09	1.84154e+09
High	Q9CPQ8	ATP synthase subunit g, mitochondrial OS=Mus musculus OX=10090 GN=Atp5mg PE=1 SV=1	11.4	3	2	3	3		2	3	2	6	10	8		7	13	5	0.4	0.4	0.98	-0.44	3	3	3		3	3	3	0.362099	7.39201e+08	5.45295e+08	7.23912e+08		9.74317e+08	1.07851e+09	5.33656e+08
High	P01831	Thy-1 membrane glycoprotein OS=Mus musculus OX=10090 GN=Thy1 PE=1 SV=1	18.1	5	3	4	4		4	4	3	5	10	7		5	9	6	-0.29	-0.45	-0.26	-0.29	4	4	5		4	4	3	0.590005	1.02884e+09	9.37243e+08	7.47643e+08		7.52699e+08	7.84169e+08	6.09622e+08
High	Q9Z2I8	Succinate--CoA ligase [GDP-forming] subunit beta, mitochondrial OS=Mus musculus OX=10090 GN=Suclg2 PE=1 SV=3	46.8	12	6	6	7		7	5	5	7	8	10		8	10	6	0.57	0.77	0.56	0.57	8	7	6		10	8	6	0.404333	2.21711e+08	1.63771e+08	1.31837e+08		3.77748e+08	2.40801e+08	1.95674e+08
High	Q9JLJ2	4-trimethylaminobutyraldehyde dehydrogenase OS=Mus musculus OX=10090 GN=Aldh9a1 PE=1 SV=1	53.5	16	5	6	7		7	8	7	5	7	7		7	9	8	0.38	0.46	0.38	0.3	7	8	9		10	9	7	0.619279	2.05221e+08	2.09153e+08	1.98408e+08		2.82764e+08	2.71368e+08	2.4346e+08
High	Q64213	Splicing factor 1 OS=Mus musculus OX=10090 GN=Sf1 PE=1 SV=6	70.4	10	4	6	6		5	6	7	4	8	9		8	8	7	0.13	0.77	0.13	-0.22	5	6	6		9	9	6	0.819841	3.21926e+08	4.36356e+08	4.64875e+08		5.48176e+08	4.76606e+08	3.99254e+08
High	Q8C2E7	WASH complex subunit 5 OS=Mus musculus OX=10090 GN=Washc5 PE=1 SV=2	134	15	6	9	6		8	8	5	6	9	6		8	8	5	-0.34	0.65	-0.46	-0.34	6	8	6		7	7	5	0.508729	7.42339e+07	1.0399e+08	8.89601e+07		1.1633e+08	7.54225e+07	7.03825e+07
High	Q921M7	Protein FAM49B OS=Mus musculus OX=10090 GN=Fam49b PE=1 SV=1	36.8	11	6	5	5		8	4	4	13	7	5		9	5	5	0.55	1.2	0.55	-1.4	6	4	6		6	6	3	0.42921	1.05373e+08	1.06388e+08	1.45844e+08		2.42763e+08	1.55821e+08	5.53062e+07
High	P27601	Guanine nucleotide-binding protein subunit alpha-13 OS=Mus musculus OX=10090 GN=Gna13 PE=1 SV=1	44	9	3	5	5		8	6	5	8	7	7		10	6	6	0.58	1.3	0.58	0.21	2	4	4		7	5	4	0.460614	6.15666e+07	7.17571e+07	6.11098e+07		1.5125e+08	1.07363e+08	7.06152e+07
High	Q9Z2I0	Mitochondrial proton/calcium exchanger protein OS=Mus musculus OX=10090 GN=Letm1 PE=1 SV=1	82.9	16	7	7	6		10	7	5	8	10	7		13	8	5	0.07	0	0.94	0.07	8	6	6		9	7	8	0.964567	3.06692e+08	1.12864e+08	2.36327e+08		3.06628e+08	2.1595e+08	2.48795e+08
High	P09671	Superoxide dismutase [Mn], mitochondrial OS=Mus musculus OX=10090 GN=Sod2 PE=1 SV=3	24.6	6	3	3	4		5	5	3	11	3	4		8	6	10	1.55	1.55	1.32	1.63	3	5	4		5	5	4	0.000961572	4.78599e+08	4.38366e+08	3.82717e+08		1.4022e+09	1.09209e+09	1.18074e+09
High	Q60760	Growth factor receptor-bound protein 10 OS=Mus musculus OX=10090 GN=Grb10 PE=1 SV=2	70.5	13	4	6	8		9	9	6	4	7	8		10	10	6	1.01	1.25	1.01	-0.29	3	7	8		10	9	5	0.112279	1.1395e+08	1.56857e+08	1.83607e+08		2.70466e+08	3.1686e+08	1.50481e+08
High	Q923T9	Calcium/calmodulin-dependent protein kinase type II subunit gamma OS=Mus musculus OX=10090 GN=Camk2g PE=1 SV=1	59.6	7	4	3	8		7	7	4	7	7	13		9	8	6	0.55	0.6	0.55	-3.82	3	2	6		4	3	1	0.606994	4.2452e+07	1.62526e+07	6.22916e+07		6.45453e+07	2.3781e+07	4.42471e+06
High	Q923D2	Flavin reductase (NADPH) OS=Mus musculus OX=10090 GN=Blvrb PE=1 SV=3	22.2	10	3	4	7		7	6	6	3	5	8		9	9	12	0.67	1.81	0.63	0.67	5	5	6		7	7	8	0.145009	1.70151e+08	5.12871e+08	7.66202e+08		5.95437e+08	7.96198e+08	1.21573e+09
High	Q91ZJ5	UTP--glucose-1-phosphate uridylyltransferase OS=Mus musculus OX=10090 GN=Ugp2 PE=1 SV=3	56.9	13	4	5	6		8	7	6	5	5	6		8	7	8	-0.2	-0.2	-0.32	-0.09	9	9	10		11	9	9	0.663533	8.22401e+08	6.3299e+08	5.25266e+08		7.18071e+08	5.08034e+08	4.9468e+08
High	P63163	Small nuclear ribonucleoprotein-associated protein N OS=Mus musculus OX=10090 GN=Snrpn PE=1 SV=1	24.6	6	2	6	6		5	5	3	4	9	9		7	6	12	0	1.18	0	-0.12	3	5	5		4	4	3	0.984375	3.00587e+08	5.91089e+08	7.79045e+08		6.81032e+08	5.91054e+08	7.18534e+08
High	Q8C0E3	E3 ubiquitin-protein ligase TRIM47 OS=Mus musculus OX=10090 GN=Trim47 PE=1 SV=2	69.9	12	5	9	10		9	6	6	5	9	10		10	6	6	-0.56	-0.56	-0.03	-0.78	9	6	9		5	8	7	0.285017	2.07208e+08	1.68799e+08	2.43651e+08		1.40985e+08	1.65878e+08	1.42135e+08
High	Q8R502	Volume-regulated anion channel subunit LRRC8C OS=Mus musculus OX=10090 GN=Lrrc8c PE=1 SV=1	92.3	14	5	5	7		11	10	5	6	5	7		14	10	6	0.89	0.79	1.01	0.89	8	8	8		12	10	10	0.0902479	2.9258e+08	2.29494e+08	2.27596e+08		5.0472e+08	4.63354e+08	4.22827e+08
High	P49817	Caveolin-1 OS=Mus musculus OX=10090 GN=Cav1 PE=1 SV=1	20.5	11	3	4	8		6	9	7	4	4	9		9	12	9	0.94	0.94	0.86	1.02	6	6	7		8	6	9	0.0271863	7.83653e+08	8.14282e+08	8.40154e+08		1.49869e+09	1.48056e+09	1.70964e+09
High	Q9CQF3	Cleavage and polyadenylation specificity factor subunit 5 OS=Mus musculus OX=10090 GN=Nudt21 PE=1 SV=1	26.2	7	4	7	7		5	5	4	5	8	11		7	6	7	-0.35	-0.16	-0.37	-0.35	4	4	5		5	5	5	0.476711	7.63693e+08	8.41298e+08	9.56916e+08		6.85026e+08	6.49265e+08	7.48358e+08
High	Q91ZR2	Sorting nexin-18 OS=Mus musculus OX=10090 GN=Snx18 PE=1 SV=1	67.9	12	2	6	8		8	5	3	2	9	12		9	6	3	0.48	0.48	-0.01	0.85	5	8	6		10	9	5	0.449253	2.33325e+08	2.83303e+08	1.79374e+08		3.26176e+08	2.80489e+08	3.22757e+08
High	Q99MI1	ELKS/Rab6-interacting/CAST family member 1 OS=Mus musculus OX=10090 GN=Erc1 PE=1 SV=1	128.3	19	7	9	5		10	6	4	7	9	5		10	6	4	-0.17	-0.17	-0.88	0.57	7	7	8		8	8	7	0.625475	2.98133e+08	4.43772e+08	2.94914e+08		2.64916e+08	2.41791e+08	4.37441e+08
High	Q80UU9	Membrane-associated progesterone receptor component 2 OS=Mus musculus OX=10090 GN=Pgrmc2 PE=1 SV=2	23.3	7	3	4	4		7	7	5	6	5	6		7	10	7	0.33	-0.09	0.66	0.33	5	6	6		6	6	5	0.559127	4.25941e+08	2.34065e+08	2.57235e+08		3.9915e+08	3.69454e+08	3.23503e+08
High	Q9CYZ2	Tumor protein D54 OS=Mus musculus OX=10090 GN=Tpd52l2 PE=1 SV=1	24	11	6	5	7		7	6	4	9	5	7		8	7	5	-0.33	-0.07	-0.33	-1	6	6	6		7	6	5	0.458776	3.74186e+08	4.0168e+08	3.5068e+08		3.55881e+08	3.20503e+08	1.75318e+08
High	Q8BRH0	Protein O-mannosyl-transferase TMTC3 OS=Mus musculus OX=10090 GN=Tmtc3 PE=1 SV=2	104.1	12	6	7	5		9	5	6	7	7	5		9	6	6	0.54	-0.47	0.54	0.75	9	8	7		11	9	7	0.427024	4.84595e+08	1.72711e+08	1.5633e+08		3.50772e+08	2.51308e+08	2.6209e+08
High	P58281	Dynamin-like 120 kDa protein, mitochondrial OS=Mus musculus OX=10090 GN=Opa1 PE=1 SV=1	111.3	20	5	5	8		11	11	8	6	5	8		12	11	9	0.04	-0.03	0.76	0.04	7	6	7		12	9	9	0.883403	1.58858e+08	7.52188e+07	1.51537e+08		1.56105e+08	1.27599e+08	1.55641e+08
High	Q9DBR1	5'-3' exoribonuclease 2 OS=Mus musculus OX=10090 GN=Xrn2 PE=1 SV=1	108.6	15	5	7	10		7	5	3	5	8	10		7	7	3	-0.31	0.05	-0.32	-0.31	7	10	9		8	9	5	0.499541	2.20917e+08	2.35748e+08	1.77507e+08		2.28264e+08	1.89123e+08	1.43245e+08
High	Q8BQ47	Protein canopy homolog 4 OS=Mus musculus OX=10090 GN=Cnpy4 PE=1 SV=1	28.1	11	3	6	8		8	7	5	3	6	8		8	10	6	0.19	0.68	0.19	-0.6	5	8	10		8	10	5	0.76851	2.15437e+08	3.01458e+08	3.25955e+08		3.45323e+08	3.44259e+08	2.15438e+08
High	Q9R0Y5	Adenylate kinase isoenzyme 1 OS=Mus musculus OX=10090 GN=Ak1 PE=1 SV=1	21.5	11	2	7	7		5	3	6	3	10	8		5	5	10	-0.5	-0.5	-0.93	0.42	4	7	5		7	4	7	0.270453	4.42664e+08	5.23859e+08	4.56657e+08		3.12531e+08	2.75614e+08	6.10975e+08
High	Q8R4R6	Nucleoporin NUP35 OS=Mus musculus OX=10090 GN=Nup35 PE=1 SV=2	34.8	8	5	6	7		7	7	5	5	11	8		8	8	6	0.33	0.55	0.33	-0.18	5	7	6		8	7	5	0.677648	2.18138e+08	1.84636e+08	1.96407e+08		3.19142e+08	2.3239e+08	1.72937e+08
High	P51432	1-phosphatidylinositol 4,5-bisphosphate phosphodiesterase beta-3 OS=Mus musculus OX=10090 GN=Plcb3 PE=1 SV=2	139.4	16	8	8	10		6	5	6	10	9	10		6	5	6	-0.4	-0.4	-0.25	-0.66	10	9	12		10	10	8	0.397967	2.23924e+08	2.54999e+08	2.75171e+08		1.69552e+08	2.15153e+08	1.73895e+08
High	Q8R1V4	Transmembrane emp24 domain-containing protein 4 OS=Mus musculus OX=10090 GN=Tmed4 PE=1 SV=1	26	7	4	4	4		5	8	4	6	8	7		10	11	4	0.66	1.48	0.66	0.01	3	4	5		5	7	4	0.219853	1.79549e+08	2.60682e+08	3.21276e+08		5.01445e+08	4.11883e+08	3.23351e+08
High	Q6A026	Sister chromatid cohesion protein PDS5 homolog A OS=Mus musculus OX=10090 GN=Pds5a PE=1 SV=3	150.2	15	2	9	7		12	7	3	2	11	7		12	8	3	-0.18	-0.18	-0.17	-0.92	6	7	10		10	9	6	0.655963	2.00261e+08	1.8616e+08	2.01397e+08		1.76218e+08	1.65016e+08	1.06175e+08
High	Q9CRD2	ER membrane protein complex subunit 2 OS=Mus musculus OX=10090 GN=Emc2 PE=1 SV=1	34.9	7	7	5	4		5	6	7	10	6	4		5	6	11	0.59	0.2	0.59	0.72	6	6	6		7	6	7	0.266823	3.69472e+08	2.93204e+08	2.5741e+08		4.23921e+08	4.41035e+08	4.25456e+08
High	P28271	Cytoplasmic aconitate hydratase OS=Mus musculus OX=10090 GN=Aco1 PE=1 SV=3	98.1	12	3	6	9		8	9	7	3	6	9		8	9	7	0.33	0.33	0.63	-0.13	6	8	9		10	9	8	0.678087	1.50913e+08	1.45984e+08	2.00298e+08		1.89803e+08	2.25968e+08	1.83175e+08
High	P52825	Carnitine O-palmitoyltransferase 2, mitochondrial OS=Mus musculus OX=10090 GN=Cpt2 PE=1 SV=2	73.9	14	5	5	5		12	11	8	6	5	5		12	11	8	0.16	-0.33	0.16	0.65	7	9	8		13	10	10	0.737348	7.83204e+08	5.08759e+08	4.71369e+08		6.21939e+08	5.70006e+08	7.41379e+08
High	P50543	Protein S100-A11 OS=Mus musculus OX=10090 GN=S100a11 PE=1 SV=1	11.1	7	3	7	5		5	6	6	4	9	7		8	8	9	-0.2	0.22	-0.45	-0.2	5	7	6		6	5	6	0.80951	1.19808e+09	1.83765e+09	1.7807e+09		1.39244e+09	1.34741e+09	1.54692e+09
High	Q9D903	Probable rRNA-processing protein EBP2 OS=Mus musculus OX=10090 GN=Ebna1bp2 PE=2 SV=1	34.7	9	6	7	8		7	7	8	7	7	8		7	7	9	0.29	0.1	0.58	0.29	7	5	7		8	7	8	0.702077	2.52359e+08	1.64023e+08	2.41005e+08		2.70794e+08	2.45978e+08	2.95308e+08
High	P05622	Platelet-derived growth factor receptor beta OS=Mus musculus OX=10090 GN=Pdgfrb PE=1 SV=1	122.7	12	9	9	7		8	4	2	15	10	7		10	4	2	-2.38	-2.38	-2.6	-1.55	7	9	8		5	4	4	2.93541e-05	5.51855e+08	2.57119e+08	1.7368e+08		1.06321e+08	4.25526e+07	5.92512e+07
High	Q91YP2	Neurolysin, mitochondrial OS=Mus musculus OX=10090 GN=Nln PE=1 SV=1	80.4	12	5	6	10		8	7	7	7	7	14		8	7	8	0.15	-0.72	0.15	0.24	9	10	11		10	9	8	0.63524	1.48083e+09	1.02364e+09	9.56357e+08		8.99807e+08	1.13295e+09	1.13002e+09
High	Q61207	Prosaposin OS=Mus musculus OX=10090 GN=Psap PE=1 SV=2	61.4	13	5	6	6		8	11	7	6	6	6		8	11	9	-0.02	-0.02	-0.08	0.11	6	6	8		11	10	6	0.883466	1.42258e+09	1.7838e+09	1.61126e+09		1.40048e+09	1.68337e+09	1.74146e+09
High	Q5SXY1	Cytospin-B OS=Mus musculus OX=10090 GN=Specc1 PE=1 SV=2	118	19	13	6	4		11	8	7	15	6	5		12	8	8	0.44	0.3	1.58	0.44	7	7	10		11	9	9	0.489909	3.15534e+08	1.17104e+08	2.11159e+08		3.88433e+08	3.50633e+08	2.8653e+08
High	Q8VCB1	Nucleoporin NDC1 OS=Mus musculus OX=10090 GN=Ndc1 PE=1 SV=1	75.4	9	4	7	6		8	8	5	4	11	6		10	10	6	0.57	0.57	0.06	0.69	4	7	6		7	7	4	0.43724	1.50112e+08	1.6434e+08	9.77441e+07		2.22713e+08	1.70827e+08	1.57736e+08
High	Q91ZR1	Ras-related protein Rab-4B OS=Mus musculus OX=10090 GN=Rab4b PE=1 SV=2	23.6	5	3	4	2		3	2	3	11	6	4		6	3	12	-0.12	-0.12	0.7	-0.73	2	2	3		4	3	1	0.789389	6.30989e+07	3.03647e+07	3.44202e+07		5.79614e+07	4.91644e+07	2.07863e+07
High	Q9CRD0	OCIA domain-containing protein 1 OS=Mus musculus OX=10090 GN=Ociad1 PE=1 SV=1	27.6	10	5	5	9		9	3	5	8	8	12		13	4	5	0.77	1.42	0.77	-1.13	6	7	9		8	6	5	0.117341	2.60808e+08	2.86569e+08	6.01295e+08		6.97118e+08	4.90188e+08	2.74912e+08
High	Q9CPT4	Myeloid-derived growth factor OS=Mus musculus OX=10090 GN=Mydgf PE=1 SV=1	18	5	4	4	4		4	3	4	9	7	9		6	4	13	0.09	0.09	0.16	0.02	4	5	4		4	5	4	0.826907	7.04238e+08	6.95689e+08	6.75106e+08		7.50134e+08	7.76262e+08	6.83801e+08
High	Q6PB93	Polypeptide N-acetylgalactosaminyltransferase 2 OS=Mus musculus OX=10090 GN=Galnt2 PE=1 SV=1	64.5	14	5	8	5		13	3	6	5	8	6		14	3	6	0.27	0.05	0.27	0.27	5	9	7		8	8	8	0.757822	2.71311e+08	2.08028e+08	2.06603e+08		2.80018e+08	2.50303e+08	2.48632e+08
High	O35345	Importin subunit alpha-7 OS=Mus musculus OX=10090 GN=Kpna6 PE=1 SV=2	59.9	5	4	7	8		4	5	3	8	7	9		5	7	7	0.17	2.21	0.17	-1.8	5	7	7		7	6	4	0.728625	1.39421e+08	4.97485e+08	5.68819e+08		6.44096e+08	5.58965e+08	1.62815e+08
High	Q9EQH2	Endoplasmic reticulum aminopeptidase 1 OS=Mus musculus OX=10090 GN=Erap1 PE=1 SV=2	106.5	13	5	6	6		4	8	7	6	6	6		4	10	7	-0.82	-0.31	-0.82	-1.15	7	9	9		9	7	7	0.124957	2.89975e+08	2.57226e+08	2.21347e+08		2.3435e+08	1.45257e+08	1.00053e+08
High	O88643	Serine/threonine-protein kinase PAK 1 OS=Mus musculus OX=10090 GN=Pak1 PE=1 SV=1	60.7	8	4	7	7		4	4	3	5	12	9		4	8	3	-0.25	2.4	-0.34	-0.25	1	2	3		1	3	1	0.666599	2.41325e+06	4.83107e+07	6.71581e+07		1.27519e+07	3.82782e+07	5.64126e+07
High	P46664	Adenylosuccinate synthetase isozyme 2 OS=Mus musculus OX=10090 GN=Adss PE=1 SV=2	50	11	3	6	7		5	9	3	4	7	10		7	12	4	-0.24	0.35	-0.24	-0.67	4	6	8		6	8	5	0.551246	2.40474e+08	3.14625e+08	4.3411e+08		3.06904e+08	2.65873e+08	2.72653e+08
High	Q80X82	Symplekin OS=Mus musculus OX=10090 GN=Sympk PE=1 SV=1	142.2	15	3	8	5		11	8	3	4	9	7		12	8	4	-1.16	1.2	-1.16	-1.32	6	11	9		11	10	6	0.0323711	9.50901e+07	3.3298e+08	1.84827e+08		2.19068e+08	1.49019e+08	7.42523e+07
High	Q3UYV9	Nuclear cap-binding protein subunit 1 OS=Mus musculus OX=10090 GN=Ncbp1 PE=1 SV=2	91.9	12	3	8	8		7	8	6	3	8	8		7	9	7	-0.39	1.15	-0.39	-0.78	4	9	8		8	7	5	0.344315	1.31226e+08	2.92071e+08	2.64781e+08		2.90757e+08	2.22598e+08	1.54066e+08
High	P35585	AP-1 complex subunit mu-1 OS=Mus musculus OX=10090 GN=Ap1m1 PE=1 SV=3	48.5	15	5	9	6		8	5	4	7	13	6		9	5	6	-0.32	1.16	-0.32	-0.39	6	10	11		12	9	6	0.455062	2.61315e+08	3.81144e+08	2.96503e+08		5.84489e+08	3.05684e+08	2.26931e+08
High	P23927	Alpha-crystallin B chain OS=Mus musculus OX=10090 GN=Cryab PE=1 SV=2	20.1	8	4	4	5		5	5	4	7	7	8		7	8	9	0.87	0.87	0.69	0.98	7	6	7		6	6	6	0.0609626	5.47316e+08	5.9941e+08	6.75643e+08		1.00335e+09	9.65715e+08	1.33052e+09
High	Q9DBD5	Proline-, glutamic acid- and leucine-rich protein 1 OS=Mus musculus OX=10090 GN=Pelp1 PE=1 SV=2	118	11	7	5	7		8	5	6	8	6	8		8	7	7	0.44	0.45	0.44	-1.22	7	8	9		8	7	7	0.559296	1.64652e+08	1.27539e+08	2.9264e+08		2.25675e+08	1.73426e+08	1.25743e+08
High	Q91YR1	Twinfilin-1 OS=Mus musculus OX=10090 GN=Twf1 PE=1 SV=2	40.1	5	4	5	4		4	4	3	5	11	9		8	10	3	-0.6	1.36	-0.6	-1.06	4	4	4		4	3	4	0.202856	1.3309e+08	4.00475e+08	4.30042e+08		3.41383e+08	2.64259e+08	2.05845e+08
High	Q6Q899	Probable ATP-dependent RNA helicase DDX58 OS=Mus musculus OX=10090 GN=Ddx58 PE=1 SV=2	105.9	15	3	10	6		11	7	1	3	11	6		11	8	1	-0.94	2.18	-0.94	-2.75	5	12	12		13	8	4	0.0880639	5.25863e+07	2.44493e+08	2.35027e+08		2.38446e+08	1.27266e+08	3.48196e+07
High	P17563	Methanethiol oxidase OS=Mus musculus OX=10090 GN=Selenbp1 PE=1 SV=2	52.5	20															0.61	-0.42	0.61	0.7	3	1	1		4	2	4	0.391808	2.01502e+08	1.04094e+08	1.07767e+08		1.50955e+08	1.58463e+08	1.74501e+08
High	Q9D5T0	ATPase family AAA domain-containing protein 1 OS=Mus musculus OX=10090 GN=Atad1 PE=1 SV=1	40.7	12	4	6	4		10	8	6	6	6	4		12	9	8	1.14	1.14	1.38	0.72	5	8	8		11	11	8	0.0326654	1.88371e+08	1.93339e+08	1.83837e+08		4.15584e+08	5.04627e+08	3.02692e+08
High	Q80VD1	Protein FAM98B OS=Mus musculus OX=10090 GN=Fam98b PE=1 SV=1	45.3	8	5	10	7		7	6	3	5	12	11		9	7	3	-0.21	0.15	-0.21	-0.67	5	7	6		6	6	4	0.594106	2.62271e+08	2.33809e+08	1.62063e+08		2.91249e+08	2.02133e+08	1.01869e+08
High	Q8R480	Nuclear pore complex protein Nup85 OS=Mus musculus OX=10090 GN=Nup85 PE=1 SV=1	74.7	10	4	7	7		7	6	7	6	7	8		9	6	8	0.64	1.11	0.64	-0.5	6	8	9		9	8	6	0.342984	1.32226e+08	1.58938e+08	2.74979e+08		2.84996e+08	2.46928e+08	1.93923e+08
High	Q8CGC6	RNA-binding protein 28 OS=Mus musculus OX=10090 GN=Rbm28 PE=1 SV=4	84.2	16	5	5	6		5	10	5	9	6	10		6	14	6	0.51	0.51	0.77	0.16	5	7	8		8	8	7	0.474259	1.58184e+08	1.326e+08	1.84038e+08		2.25153e+08	2.26039e+08	2.05337e+08
High	P55096	ATP-binding cassette sub-family D member 3 OS=Mus musculus OX=10090 GN=Abcd3 PE=1 SV=2	75.4	10	7	5	4		4	5	4	10	7	5		5	5	7	0.05	-0.27	0.05	0.27	8	7	8		8	6	8	0.990605	5.42881e+08	3.08655e+08	2.79852e+08		4.50865e+08	3.19629e+08	3.37694e+08
High	P97452	Ribosome biogenesis protein BOP1 OS=Mus musculus OX=10090 GN=Bop1 PE=1 SV=1	82.5	12	4	8	8		7	7	4	4	9	9		8	10	5	0.89	2.03	0.89	-0.05	3	6	7		7	8	4	0.177247	6.071e+07	1.24296e+08	1.7132e+08		2.47475e+08	2.30571e+08	1.65322e+08
High	Q8VEH3	ADP-ribosylation factor-like protein 8A OS=Mus musculus OX=10090 GN=Arl8a PE=1 SV=1	21.4	3	5	4	6		6	4	3	7	6	8		6	6	6	0.42	-0.01	0.42	0.54	5	7	7		6	6	4	0.335897	9.56101e+08	7.59533e+08	7.55851e+08		9.46374e+08	1.01802e+09	1.10034e+09
High	O70458	Oncostatin-M-specific receptor subunit beta OS=Mus musculus OX=10090 GN=Osmr PE=1 SV=1	110.2	16	11	6	6		7	6	4	12	8	6		7	6	4	-1.03	-0.45	-1.03	-1.63	8	9	9		9	6	6	0.0687154	1.87505e+08	1.5787e+08	1.7657e+08		1.37319e+08	7.74933e+07	5.70268e+07
High	Q922W5	Pyrroline-5-carboxylate reductase 1, mitochondrial OS=Mus musculus OX=10090 GN=Pycr1 PE=1 SV=1	32.4	4	3	5	5		7	4	4	6	7	8		9	5	6	-0.17	0.88	-0.17	-0.95	2	3	3		3	3	2	0.758905	2.76782e+07	4.00467e+07	3.16774e+07		5.07982e+07	3.56257e+07	1.64088e+07
High	P48759	Pentraxin-related protein PTX3 OS=Mus musculus OX=10090 GN=Ptx3 PE=1 SV=2	41.8	9	4	6	8		4	5	3	6	6	8		6	6	7	0.03	1.01	-0.53	0.03	7	9	8		9	7	8	0.980297	2.6246e+08	3.37483e+08	3.44282e+08		5.2913e+08	2.3307e+08	3.51311e+08
High	Q9R059	Four and a half LIM domains protein 3 OS=Mus musculus OX=10090 GN=Fhl3 PE=1 SV=2	31.8	12	5	4	7		9	7	4	5	4	8		10	7	5	-0.05	-0.19	0.38	-0.05	8	5	8		9	8	8	0.800334	3.03025e+08	2.10326e+08	3.14317e+08		2.65303e+08	2.73159e+08	3.03946e+08
High	Q8CGF7	Transcription elongation regulator 1 OS=Mus musculus OX=10090 GN=Tcerg1 PE=1 SV=2	123.7	14	3	6	10		9	5	5	3	6	10		11	5	5	1.21	1.21	0.27	1.37	5	7	9		10	9	7	0.0365354	1.24195e+08	1.83323e+08	2.08411e+08		2.88302e+08	2.20696e+08	5.40327e+08
High	O70401	Tetraspanin-6 OS=Mus musculus OX=10090 GN=Tspan6 PE=1 SV=1	27.3	9	6	5	4		7	6	4	8	6	4		8	10	5	0.72	-0.27	1.12	0.72	7	5	6		7	7	5	0.125596	7.01393e+08	3.47143e+08	2.97055e+08		5.827e+08	7.53146e+08	4.8934e+08
High	Q8K1E0	Syntaxin-5 OS=Mus musculus OX=10090 GN=Stx5 PE=1 SV=3	39.7	10	8	6	4		7	6	5	8	7	5		9	8	6	-0.18	-0.24	0.71	-0.18	8	7	6		5	9	4	0.657926	1.84551e+08	1.1724e+08	1.36133e+08		1.56027e+08	1.9215e+08	1.204e+08
High	A2A5R2	Brefeldin A-inhibited guanine nucleotide-exchange protein 2 OS=Mus musculus OX=10090 GN=Arfgef2 PE=1 SV=1	202.1	14	5	10	6		12	4	2	5	10	6		12	4	2	0.12	0.83	0.12	-0.13	4	5	7		10	4	4	0.978062	5.73131e+07	4.09602e+07	5.88389e+07		1.0222e+08	4.4524e+07	5.37779e+07
High	Q9R0Q7	Prostaglandin E synthase 3 OS=Mus musculus OX=10090 GN=Ptges3 PE=1 SV=1	18.7	8	2	7	5		6	6	4	3	11	6		7	6	7	0.08	0.46	0.08	0.03	4	5	5		4	6	5	0.778987	5.84552e+08	9.00419e+08	1.08519e+09		8.04941e+08	9.5183e+08	1.10799e+09
High	Q6P9R2	Serine/threonine-protein kinase OSR1 OS=Mus musculus OX=10090 GN=Oxsr1 PE=1 SV=1	58.2	8	2	6	8		7	9	4	2	6	11		7	11	4	-0.32	-0.32	-0.12	-1.12	5	7	7		6	6	4	0.50429	1.96744e+08	1.81198e+08	2.10529e+08		1.57386e+08	1.66343e+08	9.67298e+07
High	Q62093	Serine/arginine-rich splicing factor 2 OS=Mus musculus OX=10090 GN=Srsf2 PE=1 SV=4	25.5	4	3	3	3		3	3	3	6	8	7		5	6	9	0.01	0.32	-0.21	0.01	3	4	4		4	3	3	0.813501	9.92582e+08	1.41051e+09	1.24105e+09		1.24318e+09	1.22333e+09	1.24904e+09
High	Q5SW19	Clustered mitochondria protein homolog OS=Mus musculus OX=10090 GN=Cluh PE=1 SV=2	148	21	1	14	10		12	6	5	1	14	10		12	6	5	-0.29	1.25	-0.29	-0.88	4	11	12		11	9	7	0.52129	9.89241e+07	2.04863e+08	2.69749e+08		2.3481e+08	1.67063e+08	1.46417e+08
High	P01901	H-2 class I histocompatibility antigen, K-B alpha chain OS=Mus musculus OX=10090 GN=H2-K1 PE=1 SV=1	41.3	9	5	5	6		9	8	3	6	5	6		13	10	4	0.88	-0.92	0.88	3.24	3	5	4		7	7	5	0.184701	4.84834e+08	1.07271e+08	8.60407e+07		2.56726e+08	1.97107e+08	8.14026e+08
High	P97363	Serine palmitoyltransferase 2 OS=Mus musculus OX=10090 GN=Sptlc2 PE=1 SV=2	62.9	14	7	7	9		8	7	4	8	9	9		8	9	4	-0.15	-0.45	-0.15	0.25	9	10	8		12	8	8	0.678028	4.70057e+08	2.67484e+08	2.60796e+08		3.43473e+08	2.40953e+08	3.11203e+08
High	Q3UHJ0	AP2-associated protein kinase 1 OS=Mus musculus OX=10090 GN=Aak1 PE=1 SV=2	103.3	14	7	8	8		4	6	3	9	8	8		4	7	3	-0.43	-0.31	-0.43	-1.57	6	8	9		5	8	3	0.40185	9.30264e+07	1.33552e+08	1.5042e+08		7.50505e+07	9.93538e+07	5.06296e+07
High	P31428	Dipeptidase 1 OS=Mus musculus OX=10090 GN=Dpep1 PE=1 SV=2	45.7	11	7	4	5		7	8	1	8	6	9		13	8	1	0.34	-0.93	0.34	0.35	9	6	5		8	8	7	0.547273	8.88575e+08	3.2138e+08	1.86021e+08		4.65199e+08	4.06128e+08	2.37604e+08
High	Q9QYJ3	DnaJ homolog subfamily B member 1 OS=Mus musculus OX=10090 GN=Dnajb1 PE=1 SV=3	38.1	9	3	4	5		7	8	5	6	6	7		9	9	10	2.01	2.17	2.01	1.5	2	5	5		9	9	6	0.000814472	7.21471e+07	1.04766e+08	1.06541e+08		3.25762e+08	4.23382e+08	3.02274e+08
High	Q60749	KH domain-containing, RNA-binding, signal transduction-associated protein 1 OS=Mus musculus OX=10090 GN=Khdrbs1 PE=1 SV=2	48.3	7	2	5	4		4	5	2	4	9	6		8	9	5	0.25	0.28	0.25	-0.02	3	6	6		6	7	5	0.600805	5.22528e+08	5.30647e+08	4.96e+08		6.33909e+08	6.32242e+08	4.89115e+08
High	Q64310	Surfeit locus protein 4 OS=Mus musculus OX=10090 GN=Surf4 PE=1 SV=1	30.4	5	3	5	5		4	5	5	5	8	8		6	9	7	0.32	-0.36	0.41	0.32	4	6	5		5	4	5	0.37071	1.77169e+09	1.16413e+09	1.20822e+09		1.38428e+09	1.54506e+09	1.50468e+09
High	Q8BU14	Translocation protein SEC62 OS=Mus musculus OX=10090 GN=Sec62 PE=1 SV=1	45.6	10	8	7	6		8	8	4	10	8	6		8	9	5	0.05	-0.7	0.05	0.58	7	7	6		8	8	7	0.832373	1.41468e+09	8.77431e+08	7.81306e+08		8.72376e+08	9.11451e+08	1.16778e+09
High	A2AJI0	MAP7 domain-containing protein 1 OS=Mus musculus OX=10090 GN=Map7d1 PE=1 SV=1	93.2	12	6	8	7		7	3	4	7	9	7		7	3	4	0.02	0.02	0.09	-0.15	6	3	3		7	5	4	0.900759	1.08104e+08	7.48762e+07	6.40173e+07		1.09312e+08	7.97362e+07	5.75761e+07
High	P97873	Lysyl oxidase homolog 1 OS=Mus musculus OX=10090 GN=Loxl1 PE=2 SV=3	66.5	14	6	10	9		2	3	5	9	13	10		4	3	7	-0.98	-0.96	-0.98	-2.34	6	7	7		5	5	3	0.0411245	2.68399e+08	3.58029e+08	3.36033e+08		1.38187e+08	1.81714e+08	6.65137e+07
High	P50518	V-type proton ATPase subunit E 1 OS=Mus musculus OX=10090 GN=Atp6v1e1 PE=1 SV=2	26.1	10	4	5	7		7	7	4	4	7	8		9	12	4	0.14	-0.07	0.33	0.14	7	7	8		9	9	7	0.748858	8.06035e+08	5.62511e+08	4.88093e+08		7.69793e+08	7.08465e+08	5.39221e+08
High	Q8CBW3	Abl interactor 1 OS=Mus musculus OX=10090 GN=Abi1 PE=1 SV=3	52.3	12	5	8	7		7	5	7	5	10	8		7	5	7	-0.37	0.89	-0.57	-0.37	5	8	5		7	6	6	0.428078	1.15055e+08	2.16732e+08	1.75722e+08		2.12567e+08	1.45557e+08	1.35857e+08
High	Q8VE47	Ubiquitin-like modifier-activating enzyme 5 OS=Mus musculus OX=10090 GN=Uba5 PE=1 SV=2	44.8	7	2	7	7		5	4	5	3	10	9		7	5	7	-0.35	1.62	-0.35	-1.08	1	6	6		7	5	4	0.484538	3.71204e+07	1.32645e+08	1.73186e+08		1.13726e+08	1.04395e+08	8.18079e+07
High	Q11136	Xaa-Pro dipeptidase OS=Mus musculus OX=10090 GN=Pepd PE=1 SV=3	55	11	2	8	9		8	8	4	2	8	9		8	8	4	-0.58	0.56	-0.58	-0.68	7	8	8		8	7	6	0.266063	8.45524e+07	1.6176e+08	1.54635e+08		1.24565e+08	1.07972e+08	9.65811e+07
High	Q9Z277	Tyrosine-protein kinase BAZ1B OS=Mus musculus OX=10090 GN=Baz1b PE=1 SV=2	170.5	17	2	9	11		10	8	6	2	11	12		10	8	7	-0.21	2.05	-0.57	-0.21	3	11	10		10	6	7	0.591412	4.49596e+07	1.4402e+08	1.78712e+08		1.86226e+08	9.67677e+07	1.54166e+08
High	Q8R016	Bleomycin hydrolase OS=Mus musculus OX=10090 GN=Blmh PE=1 SV=1	52.5	15	1	8	11		9	4	4	1	8	11		11	4	5	1.07	4.16	1.07	-2.8	2	12	9		11	12	4	0.0335881	2.32969e+07	3.81877e+08	3.48856e+08		4.17532e+08	8.02429e+08	5.01249e+07
High	P42125	Enoyl-CoA delta isomerase 1, mitochondrial OS=Mus musculus OX=10090 GN=Eci1 PE=1 SV=2	32.2	6	3	5	5		5	6	4	8	8	6		7	10	8	0.76	0.85	0.76	0.32	4	5	5		6	6	5	0.111482	3.30112e+08	2.94864e+08	3.45331e+08		5.94084e+08	4.99829e+08	4.3045e+08
High	P59326	YTH domain-containing family protein 1 OS=Mus musculus OX=10090 GN=Ythdf1 PE=1 SV=1	60.8	7	4	6	7		8	7	5	4	7	8		9	7	7	-0.04	-0.04	0.41	-1.12	3	3	6		6	4	2	0.811093	1.49619e+08	1.20799e+08	2.21407e+08		1.45807e+08	1.59974e+08	1.01525e+08
High	P97300	Neuroplastin OS=Mus musculus OX=10090 GN=Nptn PE=1 SV=3	44.3	8	4	4	4		4	3	6	8	6	5		6	5	12	0.3	0.57	-1.02	0.3	3	4	4		4	2	5	0.717572	1.50725e+08	1.52963e+08	2.40157e+08		2.24282e+08	7.55399e+07	2.95073e+08
High	Q9ES74	Serine/threonine-protein kinase Nek7 OS=Mus musculus OX=10090 GN=Nek7 PE=1 SV=1	34.5	11	5	7	10		5	5	5	5	8	11		5	7	6	-0.45	1.55	-0.45	-1.1	3	7	9		7	5	5	0.359462	5.83762e+07	2.23977e+08	3.19085e+08		1.70701e+08	1.64359e+08	1.48818e+08
High	Q9JJU8	SH3 domain-binding glutamic acid-rich-like protein OS=Mus musculus OX=10090 GN=Sh3bgrl PE=1 SV=1	12.8	8	3	7	6		8	5	3	4	9	6		11	5	4	-1.15	1.69	-1.15	-2.03	3	6	5		7	5	2	0.0407117	7.48125e+07	2.1883e+08	1.73894e+08		2.40685e+08	9.89361e+07	4.24463e+07
High	Q9CSN1	SNW domain-containing protein 1 OS=Mus musculus OX=10090 GN=Snw1 PE=1 SV=3	61.4	10	2	7	8		7	8	4	2	8	8		8	9	5	0.74	0.74	-0.08	1.2	6	6	7		7	7	7	0.239029	1.55461e+08	2.16181e+08	2.29662e+08		2.58982e+08	2.04833e+08	5.26326e+08
High	Q6P8I4	PEST proteolytic signal-containing nuclear protein OS=Mus musculus OX=10090 GN=Pcnp PE=1 SV=1	19	9	3	6	7		5	5	7	4	8	9		6	6	8	-0.45	0.5	-0.45	-0.48	4	6	6		6	5	4	0.321246	2.38062e+08	4.66893e+08	4.59161e+08		3.37218e+08	3.42008e+08	3.29456e+08
High	P12367	cAMP-dependent protein kinase type II-alpha regulatory subunit OS=Mus musculus OX=10090 GN=Prkar2a PE=1 SV=2	45.4	11	2	5	11		5	6	5	2	7	13		5	7	5	-0.54	-0.3	-0.54	-1.33	4	5	7		4	5	3	0.303384	1.5269e+08	1.58112e+08	2.33184e+08		1.23709e+08	1.08568e+08	9.24323e+07
High	Q8CHP8	Glycerol-3-phosphate phosphatase OS=Mus musculus OX=10090 GN=Pgp PE=1 SV=1	34.5	8	4	8	7		6	5	4	4	11	7		6	7	4	-0.56	-0.59	-0.56	-0.53	5	7	6		5	6	4	0.2793	2.41639e+08	2.64986e+08	2.23742e+08		1.60935e+08	1.80328e+08	1.55478e+08
High	Q99J77	Sialic acid synthase OS=Mus musculus OX=10090 GN=Nans PE=1 SV=1	40	9	2	6	7		7	7	3	2	7	8		8	8	4	-0.31	0.86	-0.31	-1.96	4	7	8		7	7	2	0.477786	2.0676e+08	4.69918e+08	5.83679e+08		3.76333e+08	3.78309e+08	1.49682e+08
High	Q9CYA0	Cysteine-rich with EGF-like domain protein 2 OS=Mus musculus OX=10090 GN=Creld2 PE=1 SV=1	38.2	11	7	6	7		6	6	5	9	6	7		7	8	5	0.03	-0.18	0.12	0.03	7	6	7		6	6	5	0.918268	2.73442e+08	1.82548e+08	2.06292e+08		2.42075e+08	1.97914e+08	2.1016e+08
High	Q99K28	ADP-ribosylation factor GTPase-activating protein 2 OS=Mus musculus OX=10090 GN=Arfgap2 PE=1 SV=1	56.6	12	5	7	6		7	4	6	5	8	9		8	4	6	-0.04	0.37	-0.45	-0.04	5	6	5		6	6	7	0.837001	1.11423e+08	1.77804e+08	1.34831e+08		1.44132e+08	1.30256e+08	1.30852e+08
High	O08663	Methionine aminopeptidase 2 OS=Mus musculus OX=10090 GN=Metap2 PE=1 SV=1	52.9	13	1	5	5		6	6	3	1	5	6		6	7	3	-1.64	0.89	-1.64	-1.87	4	6	4		6	3	3	0.00403347	5.38171e+07	2.18234e+08	1.69607e+08		1.00068e+08	6.98903e+07	4.65264e+07
High	Q5PRF0	HEAT repeat-containing protein 5A OS=Mus musculus OX=10090 GN=Heatr5a PE=1 SV=2	219.8	16	4	8	11		2	5	2	5	9	12		2	5	2	-0.97	0.19	-1.37	-0.97	5	7	11		8	6	5	0.0998291	6.77853e+07	1.08701e+08	1.30897e+08		7.74311e+07	4.21563e+07	6.66181e+07
High	Q6PGL7	WASH complex subunit 2 OS=Mus musculus OX=10090 GN=Washc2 PE=1 SV=1	145.2	19	8	8	9		6	3	4	9	8	10		6	3	4	-0.08	-0.12	0.13	-0.08	6	7	9		9	8	5	0.886587	7.70415e+08	6.00547e+08	6.5833e+08		7.07383e+08	6.56977e+08	6.22834e+08
High	Q8C570	mRNA export factor OS=Mus musculus OX=10090 GN=Rae1 PE=1 SV=1	40.9	8	4	5	6		5	5	3	6	6	9		6	8	7	0.01	-0.39	0.48	0.01	5	4	6		7	7	4	0.89645	4.40049e+08	1.4783e+08	2.82629e+08		3.35176e+08	2.06418e+08	2.85159e+08
High	Q91YT7	YTH domain-containing family protein 2 OS=Mus musculus OX=10090 GN=Ythdf2 PE=1 SV=1	62.2	6	3	7	7		7	7	4	3	8	7		7	9	5	-0.24	0.47	-1.3	-0.24	2	4	4		4	3	2	0.609909	8.88639e+07	1.91207e+08	7.00213e+07		1.23457e+08	7.75267e+07	5.93092e+07
High	Q8VI36	Paxillin OS=Mus musculus OX=10090 GN=Pxn PE=1 SV=1	64.4	10	5	7	6		8	7	5	5	8	7		8	8	5	0.27	0.27	0.47	-0.42	5	5	6		6	7	3	0.781703	9.09733e+07	6.2805e+07	8.31271e+07		1.10057e+08	8.69428e+07	6.20509e+07
High	Q5SSZ5	Tensin-3 OS=Mus musculus OX=10090 GN=Tns3 PE=1 SV=1	155.5	13	3	5	9		11	6	2	4	5	9		13	7	2	-0.51	-0.81	-0.51	0.05	5	6	6		7	6	6	0.255915	7.1608e+08	5.17526e+08	4.35678e+08		4.09295e+08	3.62224e+08	4.50915e+08
High	P05132	cAMP-dependent protein kinase catalytic subunit alpha OS=Mus musculus OX=10090 GN=Prkaca PE=1 SV=3	40.5	5	5	6	8		6	5	7	7	7	8		7	5	8	-0.27	-0.27	-0.06	-0.32	9	10	10		9	11	10	0.590395	8.80677e+08	7.84989e+08	7.53512e+08		7.29621e+08	7.50578e+08	6.05126e+08
High	Q3TVI8	Pre-B-cell leukemia transcription factor-interacting protein 1 OS=Mus musculus OX=10090 GN=Pbxip1 PE=1 SV=2	81.1	17	9	6	5		9	6	5	10	6	5		10	6	5	0.13	-1.31	0.99	0.13	10	7	7		12	10	6	0.938255	6.4872e+08	1.18345e+08	1.40755e+08		2.61116e+08	2.35078e+08	1.54348e+08
High	Q8VHR5	Transcriptional repressor p66-beta OS=Mus musculus OX=10090 GN=Gatad2b PE=1 SV=1	65.4	16	8	4	6		6	7	6	8	4	7		7	9	6	0.25	0.28	0.25	-0.22	8	10	8		8	11	9	0.796308	1.27819e+08	1.5518e+08	2.13242e+08		1.55592e+08	1.83972e+08	1.82965e+08
High	Q8R146	Acylamino-acid-releasing enzyme OS=Mus musculus OX=10090 GN=Apeh PE=1 SV=3	81.5	14	5	7	9		6	6	4	5	8	9		6	7	5	-0.53	0.87	-0.53	-1.28	6	8	8		9	7	4	0.280909	1.33533e+08	2.7796e+08	2.38679e+08		2.44085e+08	1.91953e+08	9.80329e+07
High	A2BH40	AT-rich interactive domain-containing protein 1A OS=Mus musculus OX=10090 GN=Arid1a PE=1 SV=1	241.9	16	6	6	8		11	6	5	6	6	8		11	6	5	0.32	0.54	-0.23	0.32	6	7	5		8	5	7	0.710572	8.61036e+07	1.00748e+08	9.02647e+07		1.25418e+08	8.56106e+07	1.12397e+08
High	O35691	Pinin OS=Mus musculus OX=10090 GN=Pnn PE=1 SV=4	82.4	12	3	7	7		9	6	5	3	8	8		11	6	5	-0.23	0.42	-0.23	-0.25	7	8	8		7	6	6	0.566742	1.93559e+08	1.76264e+08	1.70269e+08		2.5942e+08	1.49973e+08	1.429e+08
High	P56695	Wolframin OS=Mus musculus OX=10090 GN=Wfs1 PE=1 SV=1	100.5	12	7	8	6		8	3	5	7	8	6		9	3	5	0.33	-0.15	0.95	0.33	7	6	7		8	8	7	0.697236	1.9268e+08	6.71112e+07	7.32295e+07		1.73378e+08	1.29952e+08	9.19365e+07
High	Q64010	Adapter molecule crk OS=Mus musculus OX=10090 GN=Crk PE=1 SV=1	33.8	13	2	7	7		6	5	2	4	8	8		6	6	4	-0.59	0.7	-0.59	-1.07	5	8	10		9	8	6	0.188491	2.2812e+08	3.46759e+08	4.11318e+08		3.6988e+08	2.29841e+08	1.95248e+08
High	Q9D7S9	Charged multivesicular body protein 5 OS=Mus musculus OX=10090 GN=Chmp5 PE=1 SV=1	24.6	8	2	4	5		6	5	3	5	5	8		10	8	5	-0.15	0.13	-0.36	-0.15	6	6	6		6	4	6	0.672941	3.15123e+08	2.9161e+08	3.20995e+08		3.44967e+08	2.27553e+08	2.89699e+08
High	Q9DC16	Endoplasmic reticulum-Golgi intermediate compartment protein 1 OS=Mus musculus OX=10090 GN=Ergic1 PE=1 SV=1	32.5	7	4	3	4		5	6	5	7	5	6		9	9	6	0.18	0.37	0.18	-0.1	4	6	6		7	6	6	0.716347	4.56445e+08	5.98499e+08	6.01411e+08		5.89684e+08	6.76404e+08	5.60576e+08
High	Q9QXX4	Calcium-binding mitochondrial carrier protein Aralar2 OS=Mus musculus OX=10090 GN=Slc25a13 PE=1 SV=1	74.4	8	6	5	8		9	8	5	9	5	9		9	9	9	1.26	1.26	2.2	0.88	4	2	4		6	6	5	0.070041	5.23103e+07	3.44868e+07	5.60432e+07		1.25677e+08	1.5895e+08	1.03345e+08
High	P16110	Galectin-3 OS=Mus musculus OX=10090 GN=Lgals3 PE=1 SV=3	27.5	9	2	4	6		6	7	5	3	8	12		8	10	5	1.33	4.35	1.33	0.68	3	6	8		8	7	8	0.00257752	6.00593e+07	6.03057e+08	1.01131e+09		1.22468e+09	1.51388e+09	1.62551e+09
High	P63321	Ras-related protein Ral-A OS=Mus musculus OX=10090 GN=Rala PE=1 SV=1	23.5	5	5	5	3		6	7	2	9	6	4		6	10	2	-0.3	-0.3	0.28	-3.35	3	4	4		4	5	1	0.462444	3.02916e+08	2.15554e+08	1.55955e+08		2.45762e+08	2.61881e+08	1.53017e+07
High	P61202	COP9 signalosome complex subunit 2 OS=Mus musculus OX=10090 GN=Cops2 PE=1 SV=1	51.6	13	2	6	6		9	9	5	2	7	6		9	10	8	-0.66	1.08	-0.66	-0.79	3	9	9		10	9	6	0.164556	1.44024e+08	4.03649e+08	2.74287e+08		3.05214e+08	2.56134e+08	1.58116e+08
High	Q922J9	Fatty acyl-CoA reductase 1 OS=Mus musculus OX=10090 GN=Far1 PE=1 SV=1	59.4	9	6	5	5		7	7	5	10	5	6		8	7	7	-0.31	-0.44	0.16	-0.31	7	7	8		8	8	7	0.452065	3.53796e+08	1.80445e+08	2.47135e+08		2.61398e+08	2.00997e+08	1.99722e+08
High	O35295	Transcriptional activator protein Pur-beta OS=Mus musculus OX=10090 GN=Purb PE=1 SV=3	33.9	9	6	5	5		9	7	6	8	6	5		9	7	7	0.52	1.22	0.52	-0.13	4	7	7		9	8	4	0.317107	1.98956e+08	3.23736e+08	3.05776e+08		4.64014e+08	4.65033e+08	2.79685e+08
High	Q9D8Y0	EF-hand domain-containing protein D2 OS=Mus musculus OX=10090 GN=Efhd2 PE=1 SV=1	26.8	8	6	6	6		5	8	5	7	6	6		5	8	6	0.22	0.34	0	0.22	6	7	7		8	7	6	0.789038	2.82527e+08	2.67638e+08	2.45741e+08		3.56809e+08	2.68312e+08	2.86814e+08
High	Q925B0	PRKC apoptosis WT1 regulator protein OS=Mus musculus OX=10090 GN=Pawr PE=1 SV=2	35.9	12	7	9	4		9	6	1	8	13	5		11	6	1	-1.22	-0.61	-1.22	-3.83	8	8	9		8	5	1	0.026703	2.6807e+08	2.27796e+08	1.47334e+08		1.75615e+08	9.7664e+07	1.03954e+07
High	Q9D1R9	60S ribosomal protein L34 OS=Mus musculus OX=10090 GN=Rpl34 PE=1 SV=2	13.3	6	4	5	3		6	4	6	6	7	3		8	4	8	-0.58	-0.08	-0.87	-0.58	5	6	6		6	6	6	0.288785	3.17141e+09	4.66016e+09	4.94253e+09		3.00595e+09	2.55815e+09	3.2957e+09
High	O70310	Glycylpeptide N-tetradecanoyltransferase 1 OS=Mus musculus OX=10090 GN=Nmt1 PE=1 SV=1	56.9	8	5	4	7		7	6	6	6	4	7		8	7	10	0.32	0.58	0.04	0.32	5	6	6		7	8	7	0.530385	2.77876e+08	4.13989e+08	3.72354e+08		4.15958e+08	4.27059e+08	4.64565e+08
High	Q8VH51	RNA-binding protein 39 OS=Mus musculus OX=10090 GN=Rbm39 PE=1 SV=2	59.4	10	5	5	6		7	7	3	6	9	9		8	8	5	0.08	1.15	0.08	-0.53	5	6	8		10	8	6	0.937188	2.40239e+08	3.54429e+08	4.09849e+08		5.31443e+08	3.7447e+08	2.84447e+08
High	G3XA59	Transforming growth factor beta activator LRRC32 OS=Mus musculus OX=10090 GN=Lrrc32 PE=1 SV=1	72.4	10	3	4	7		6	6	2	10	4	8		8	6	4	-1.43	0.43	-1.67	-1.43	6	7	7		7	5	4	0.00311867	4.17701e+08	6.58301e+08	4.00993e+08		5.61456e+08	2.07474e+08	1.4857e+08
High	P20108	Thioredoxin-dependent peroxide reductase, mitochondrial OS=Mus musculus OX=10090 GN=Prdx3 PE=1 SV=1	28.1	8	3	6	6		8	6	3	3	7	8		10	10	4	0.88	1.25	0.88	0.11	3	5	6		6	5	4	0.0621306	4.4125e+08	5.15914e+08	6.65775e+08		1.0511e+09	9.47895e+08	7.18426e+08
High	Q91WM3	U3 small nucleolar RNA-interacting protein 2 OS=Mus musculus OX=10090 GN=Rrp9 PE=1 SV=1	52.1	10	5	3	7		7	7	7	5	3	7		8	7	8	0.23	0.23	0.42	0.23	5	8	9		9	8	7	0.768828	2.44375e+08	2.2101e+08	2.82213e+08		2.86804e+08	2.96394e+08	3.31606e+08
High	Q8BYA0	Tubulin-specific chaperone D OS=Mus musculus OX=10090 GN=Tbcd PE=1 SV=1	133.2	16	5	7	5		5	6	5	6	7	6		6	9	5	-1.14	0.63	-1.14	-1.36	6	8	9		8	7	5	0.041271	1.2766e+08	1.96643e+08	2.12605e+08		1.97779e+08	8.91143e+07	8.28939e+07
High	Q9JKV1	Proteasomal ubiquitin receptor ADRM1 OS=Mus musculus OX=10090 GN=Adrm1 PE=1 SV=2	42	8	5	5	7		6	5	4	6	6	9		7	7	5	-0.4	-0.63	-0.15	-0.4	7	5	5		4	6	4	0.378272	7.26148e+08	6.00455e+08	6.49697e+08		4.67754e+08	5.41246e+08	4.90865e+08
High	P12023	Amyloid-beta A4 protein OS=Mus musculus OX=10090 GN=App PE=1 SV=3	86.7	8	4	8	9		7	7	4	5	9	10		7	8	4	-0.61	-0.61	-0.85	-0.21	5	7	5		8	6	3	0.256624	1.89144e+08	1.59133e+08	8.44631e+07		1.23883e+08	8.85569e+07	7.29228e+07
High	P47791	Glutathione reductase, mitochondrial OS=Mus musculus OX=10090 GN=Gsr PE=1 SV=3	53.6	10	2	5	7		8	7	4	2	5	9		9	8	4	0.21	0.58	0.21	-0.14	5	8	6		8	7	4	0.684784	3.12604e+08	3.8544e+08	3.48094e+08		4.65725e+08	4.47067e+08	3.15265e+08
High	O70252	Heme oxygenase 2 OS=Mus musculus OX=10090 GN=Hmox2 PE=1 SV=1	35.7	10	7	6	5		6	6	7	8	7	6		6	7	7	0.47	-0.21	0.47	0.5	8	7	6		7	8	7	0.386189	4.06666e+08	2.75417e+08	1.93716e+08		3.52537e+08	3.81374e+08	2.73645e+08
High	Q6A028	Switch-associated protein 70 OS=Mus musculus OX=10090 GN=Swap70 PE=1 SV=2	69	11	2	7	8		7	7	4	2	8	8		8	7	4	-0.27	0.35	-0.27	-0.72	4	6	9		8	6	6	0.532142	1.4031e+08	1.60265e+08	1.98318e+08		1.78885e+08	1.33143e+08	1.20247e+08
High	P35123	Ubiquitin carboxyl-terminal hydrolase 4 OS=Mus musculus OX=10090 GN=Usp4 PE=1 SV=3	108.3	15	3	8	6		8	6	4	3	9	7		8	6	5	-0.61	2.15	-0.61	-1.79	3	6	6		6	5	2	0.27705	2.21507e+07	9.54618e+07	1.02175e+08		9.82359e+07	6.25033e+07	2.94925e+07
High	P42567	Epidermal growth factor receptor substrate 15 OS=Mus musculus OX=10090 GN=Eps15 PE=1 SV=1	98.4	15	6	7	5		9	5	4	6	7	5		9	5	4	0.25	0.76	0.25	-0.02	5	5	5		10	5	6	0.862183	6.48264e+07	5.09909e+07	5.74579e+07		1.09473e+08	6.07736e+07	5.68031e+07
High	E9QAT4	Protein transport protein Sec16A OS=Mus musculus OX=10090 GN=Sec16a PE=1 SV=1	254	16	5	7	7		4	3	5	5	7	8		5	3	6	-0.33	-0.33	0.45	-2.53	3	3	5		4	3	1	0.61681	4.60205e+07	2.52482e+07	5.49034e+07		3.6659e+07	3.4425e+07	9.47741e+06
High	Q62422	Osteoclast-stimulating factor 1 OS=Mus musculus OX=10090 GN=Ostf1 PE=1 SV=2	23.8	9	4	4	4		4	5	2	4	5	6		6	7	3	0.34	0.42	0.34	-0.58	4	6	4		4	6	3	0.70878	1.05166e+08	1.62571e+08	1.81841e+08		1.40848e+08	2.06132e+08	1.21486e+08
High	Q9CZU3	Exosome RNA helicase MTR4 OS=Mus musculus OX=10090 GN=Mtrex PE=1 SV=1	117.6	14	6	6	8		9	8	6	6	6	8		9	8	8	1.65	0.88	1.65	2.78	6	7	7		9	10	8	0.000845207	1.57342e+08	1.88734e+08	1.82239e+08		2.89208e+08	5.90699e+08	1.25559e+09
High	Q8BH79	Anoctamin-10 OS=Mus musculus OX=10090 GN=Ano10 PE=1 SV=1	76.1	9	5	5	8		8	6	4	6	5	9		9	7	5	-0.06	-1.64	0.27	-0.06	5	5	6		6	5	2	0.987572	3.20648e+09	8.28592e+08	8.74496e+08		1.02657e+09	9.95908e+08	8.37248e+08
High	P28352	DNA-(apurinic or apyrimidinic site) lyase OS=Mus musculus OX=10090 GN=Apex1 PE=1 SV=2	35.5	11	4	5	5		6	7	3	4	6	6		7	8	3	-0.02	0.31	-0.56	-0.02	7	8	7		8	6	6	0.865862	2.47942e+08	3.36238e+08	3.03759e+08		3.08432e+08	2.28856e+08	2.99275e+08
High	Q99LJ6	Glutathione peroxidase 7 OS=Mus musculus OX=10090 GN=Gpx7 PE=1 SV=1	21	7	4	5	6		6	6	2	6	8	7		8	9	2	-0.37	-0.8	0.29	-0.37	4	3	5		5	4	3	0.456438	1.72443e+09	7.1451e+08	7.3119e+08		9.90325e+08	8.71745e+08	5.64544e+08
High	Q6ZQL4	WD repeat-containing protein 43 OS=Mus musculus OX=10090 GN=Wdr43 PE=2 SV=2	75.3	12	4	6	9		8	6	5	5	8	9		8	7	5	-0.1	-0.26	0.22	-0.1	9	9	10		9	8	8	0.777987	3.43943e+08	2.59636e+08	3.213e+08		2.86959e+08	3.01429e+08	3.00532e+08
High	Q8CEC0	Nuclear pore complex protein Nup88 OS=Mus musculus OX=10090 GN=Nup88 PE=1 SV=1	84.9	9	3	8	7		8	7	6	4	8	10		9	8	7	0.59	0.93	0.59	-0.65	3	8	8		9	9	6	0.350326	1.5091e+08	1.94002e+08	2.42002e+08		2.87722e+08	2.92477e+08	1.53781e+08
High	Q08288	Cell growth-regulating nucleolar protein OS=Mus musculus OX=10090 GN=Lyar PE=1 SV=2	43.7	11	5	7	5		9	5	5	6	8	8		11	10	5	-0.18	0.93	-0.23	-0.18	6	8	6		10	7	8	0.660761	1.54341e+08	1.92663e+08	1.96425e+08		2.94921e+08	1.63838e+08	1.73317e+08
High	Q80TM9	Nischarin OS=Mus musculus OX=10090 GN=Nisch PE=1 SV=2	174.9	13	3	9	10		7	4	4	4	9	10		8	4	5	-0.42	1.65	-0.42	-1.6	3	6	9		7	6	4	0.41722	5.23336e+07	1.0239e+08	2.13838e+08		1.63699e+08	7.67318e+07	7.07122e+07
High	Q62087	Serum paraoxonase/lactonase 3 OS=Mus musculus OX=10090 GN=Pon3 PE=1 SV=2	39.3	8	6	4	4		5	6	5	8	5	9		7	9	5	0.97	1.19	0.97	0.43	5	7	6		7	7	6	0.0623546	2.19052e+08	2.06877e+08	2.27063e+08		5.01451e+08	4.06198e+08	3.05639e+08
High	P70227	Inositol 1,4,5-trisphosphate receptor type 3 OS=Mus musculus OX=10090 GN=Itpr3 PE=1 SV=3	304.1	22	7	2	1		17	9	7	8	2	1		19	9	7	-0.22	-0.63	-0.22	3.95	6	5	4		9	7	6	0.611667	3.09888e+08	1.56611e+08	7.0087e+07		2.00665e+08	1.34027e+08	1.08604e+09
High	Q9DBY8	Nuclear valosin-containing protein-like OS=Mus musculus OX=10090 GN=Nvl PE=1 SV=1	94.4	16	6	5	7		10	6	8	6	5	9		11	6	8	0.06	3.51	0.06	-1.49	5	7	4		8	6	6	0.916649	4.80461e+07	6.06915e+08	9.04684e+08		5.47514e+08	6.3244e+08	3.22122e+08
High	Q9ES00	Ubiquitin conjugation factor E4 B OS=Mus musculus OX=10090 GN=Ube4b PE=1 SV=3	133.2	14	3	10	12		6		1	3	12	14		7		1	-1.56	0.34	-3.22	-1.56	5	10	11		7	3	3	0.00758651	4.46592e+07	1.58475e+08	1.98382e+08		5.65923e+07	1.69937e+07	6.73135e+07
High	P63168	Dynein light chain 1, cytoplasmic OS=Mus musculus OX=10090 GN=Dynll1 PE=1 SV=1	10.4	2	4	3	4		2	3	3	7	8	7		3	6	8	0.2	0.23	-0.46	0.2	2	2	2		2	2	2	0.801405	2.88299e+08	3.07541e+08	2.59936e+08		3.39064e+08	2.24234e+08	2.9798e+08
High	P53811	Phosphatidylinositol transfer protein beta isoform OS=Mus musculus OX=10090 GN=Pitpnb PE=1 SV=2	31.5	8	4	7	7		4	4	4	4	13	7		6	5	4	-1	0.18	-1	-1.43	5	7	7		6	6	4	0.0332087	2.01625e+08	3.94489e+08	4.03242e+08		2.2819e+08	1.96742e+08	1.50058e+08
High	Q5SF07	Insulin-like growth factor 2 mRNA-binding protein 2 OS=Mus musculus OX=10090 GN=Igf2bp2 PE=1 SV=1	65.5	12	4	6	8		6	5	3	4	7	8		7	6	3	0.15	1.2	0.15	-0.24	4	9	8		10	8	6	0.905332	7.19134e+07	1.27108e+08	1.24132e+08		1.64814e+08	1.40911e+08	1.04937e+08
High	P56391	Cytochrome c oxidase subunit 6B1 OS=Mus musculus OX=10090 GN=Cox6b1 PE=1 SV=2	10.1	5	3	3	2		4	5	5	7	5	2		5	9	11	-0.43	-0.43	0.33	-0.6	4	4	4		4	5	2	0.388768	1.06709e+09	6.77439e+08	7.54521e+08		7.93161e+08	8.52113e+08	4.96159e+08
High	Q91WC0	Actin-histidine N-methyltransferase OS=Mus musculus OX=10090 GN=Setd3 PE=1 SV=1	67.1	12	3	7	5		7	8	4	4	8	5		9	9	4	-1.06	0.51	-1.06	-1.28	4	7	8		9	5	4	0.0644677	1.20035e+08	1.50625e+08	1.41324e+08		1.70431e+08	7.2489e+07	5.82692e+07
High	Q922U1	U4/U6 small nuclear ribonucleoprotein Prp3 OS=Mus musculus OX=10090 GN=Prpf3 PE=1 SV=1	77.4	12	5	6	7		9	6	3	7	7	8		11	8	3	0.44	0.55	0.44	-0.38	7	9	8		9	10	5	0.552366	1.0821e+08	1.2974e+08	1.20733e+08		1.58083e+08	1.75444e+08	9.25411e+07
High	P63280	SUMO-conjugating enzyme UBC9 OS=Mus musculus OX=10090 GN=Ube2i PE=1 SV=1	18	7	3	5	4		5	5	4	3	7	8		7	10	5	0.23	3.15	0.23	-0.51	4	5	6		6	6	5	0.658386	5.33737e+07	3.66985e+08	4.34099e+08		4.74378e+08	4.30758e+08	3.04082e+08
High	Q8CCF0	U4/U6 small nuclear ribonucleoprotein Prp31 OS=Mus musculus OX=10090 GN=Prpf31 PE=1 SV=3	55.4	11	4	7	7		6	8	2	5	8	9		8	8	2	0.24	0.53	0.24	-0.03	6	7	7		8	9	4	0.802937	2.12606e+08	2.22146e+08	2.05904e+08		3.06537e+08	2.61571e+08	2.02219e+08
High	Q4VA53	Sister chromatid cohesion protein PDS5 homolog B OS=Mus musculus OX=10090 GN=Pds5b PE=1 SV=1	164.3	11	6	7	8		9	3	3	6	10	8		10	3	3	-0.84	-0.84	-2.63	0.44	6	9	8		6	2	4	0.13225	1.30721e+08	1.20501e+08	1.16555e+08		7.31617e+07	1.95326e+07	1.58031e+08
High	Q9D1E6	Tubulin-folding cofactor B OS=Mus musculus OX=10090 GN=Tbcb PE=1 SV=2	27.4	9	3	5	6		4	8	5	4	5	6		5	8	6	-0.61	0.84	-0.94	-0.61	4	5	8		5	5	6	0.175627	1.04293e+08	2.85152e+08	3.3765e+08		1.87215e+08	1.48531e+08	2.20618e+08
High	Q9WUM5	Succinate--CoA ligase [ADP/GDP-forming] subunit alpha, mitochondrial OS=Mus musculus OX=10090 GN=Suclg1 PE=1 SV=4	36.1	9	4	6	7		6	6	5	8	6	8		7	7	7	0.04	-0.72	0.34	0.04	5	7	8		8	7	5	0.895104	1.32626e+09	6.97792e+08	7.94434e+08		8.04566e+08	8.84314e+08	8.1746e+08
High	Q9DBC7	cAMP-dependent protein kinase type I-alpha regulatory subunit OS=Mus musculus OX=10090 GN=Prkar1a PE=1 SV=3	43.2	14	6	3	3		8	7	4	11	6	4		9	8	4	0.97	0.97	0.64	1.15	5	5	5		11	10	11	0.047201	3.18178e+08	2.81885e+08	2.25205e+08		6.22993e+08	4.38277e+08	4.99447e+08
High	Q8R3N6	THO complex subunit 1 OS=Mus musculus OX=10090 GN=Thoc1 PE=1 SV=1	75.4	13	4	10	8		8	5	6	4	10	8		8	5	6	-0.01	0.56	-0.13	-0.01	6	7	6		7	4	4	0.874578	9.99929e+07	1.03484e+08	1.25895e+08		1.47475e+08	9.46324e+07	1.25416e+08
[truncated: 1,844 more rows]

## Sheet: Data_520 proteins_LogFC<-0.5
Accession	Description	Average of Summed Abundance Ratios by BioRep (log2)	Abundance Ratio P-Value
Q9R0Q4	Mortality factor 4-like protein 2 OS=Mus musculus OX=10090 GN=Morf4l2 PE=1 SV=1	-6.64	1e-17
[truncated: 519 more rows]

## Sheet: Mouse-Human conserved PP genes
total	Gene symbol
10151	VPS28
[truncated: 318 more rows]

## Sheet: 317 Pro-Pro proteins_LogFC<-0.5
317 proteins downregulated _LogFC<-0.5 with Pro-Pro motif
[truncated: 317 more rows]

[truncated: 3 more sheets: GO of 317 proteins_down, Data_760 proteins_LogFC>0.5, GO of 760 proteins_up]
